# Supplementary material for: A Signature Based on Costimulatory Molecules for the Assessment of Prognosis and Immune Characteristics in Patients With Stomach Adenocarcinoma
Source: Front Immunol. 2022 Jul 22;13:928742. doi: 10.3389/fimmu.2022.928742 (PMC9353527; doi:10.3389/fimmu.2022.928742)
Supplement: Supplementary file 3 [file DataSheet_1.zip › Rcode.txt]

###Download TCGA
setwd("D:\\biowolf\\Costimulatory \\TCGA") 
if (!requireNamespace("BiocManager", quietly=TRUE))
    install.packages("BiocManager")
BiocManager::install("TCGAbiolinks")
library(TCGAbiolinks)
library(dplyr)
library(DT)
library(SummarizedExperiment)
clinical_data <- GDCquery_clinic(project = "TCGA-STAD", type = "clinical")
Expr_df <- GDCquery(project = "TCGA-STAD",
data.category = "Transcriptome Profiling",
data.type = "Gene Expression Quantification",
workflow.type = "HTSeq - FPKM")
GDCdownload(Expr_df, method = "api", files.per.chunk = 100)
expdat <- GDCprepare(query = Expr_df)
Expr_matrix=assay(expdat)
library(clusterProfiler)
gene<-bitr(rownames(Expr_matrix),"ENSEMBL","SYMBOL","org.Hs.eg.db")
Expr_matrix<-cbind(rownames(Expr_matrix),Expr_matrix)
colnames(Expr_matrix)[1]<-"ENSEMBL"
df<-merge(gene,Expr_matrix,by="ENSEMBL")
write.table(df,file="symbol.txt",sep="\t",quote=F,col.names=F) 
write.csv(clinical_data,file="clincal.csv",sep="\t",quote=F,col.names=F) 

##costimulatory molecule-related gene expression
rt=read.table("symbol.txt",sep="\t",header=T,check.names=F)
rt=as.matrix(rt)
rownames(rt)=rt[,1]
exp=rt[,2:ncol(rt)]
dimnames=list(rownames(exp),colnames(exp))
data=matrix(as.numeric(as.matrix(exp)),nrow=nrow(exp),dimnames=dimnames)
data=avereps(data)
data=data[rowMeans(data)>0,]


gene=read.table("gene.txt", header=F, check.names=F, sep="\t")
sameGene=intersect(as.vector(gene[,1]),rownames(data))
geneExp=data[sameGene,]

out=rbind(ID=colnames(geneExp),geneExp)
write.table(out,file="tcga.exp.txt",sep="\t",quote=F,col.names=F)

##Cluster
library(ConsensusClusterPlus)       
expFile="tcga.exp.txt"            

data=read.table(expFile, header=T, sep="\t", check.names=F, row.names=1)
data=as.matrix(data)

maxK=9
results=ConsensusClusterPlus(data,
              maxK=maxK,
              reps=50,
              pItem=0.8,
              pFeature=1,
              title=workDir,
              clusterAlg="pam",
              distance="euclidean",
              seed=123456,
              plot="png")

clusterNum=2        
cluster=results[[clusterNum]][["consensusClass"]]
cluster=as.data.frame(cluster)
colnames(cluster)=c("Cmcluster")
letter=c("C1","C2","C3","C4","E","F","G")
uniqClu=levels(factor(cluster$Cmcluster))
cluster$Cmcluster=letter[match(cluster$Cmcluster, uniqClu)]
clusterOut=rbind(ID=colnames(cluster), cluster)
write.table(clusterOut, file="Cluster.txt", sep="\t", quote=F, col.names=F)

##cluster survival
library(survival)
library(survminer)
clusterFile="Cluster.txt"     
cliFile="time.txt"             
cluster=read.table(clusterFile, header=T, sep="\t", check.names=F, row.names=1)
rownames(cluster)=gsub("(.*?)\\_(.*?)", "\\2", rownames(cluster))
cli=read.table(cliFile, header=T, sep="\t", check.names=F, row.names=1)
colnames(cli)=c("futime", "fustat")
cli$futime=cli$futime/365

sameSample=intersect(row.names(cluster), row.names(cli))
rt=cbind(cli[sameSample,,drop=F], cluster[sameSample,,drop=F])

length=length(levels(factor(rt$Cmcluster)))
diff=survdiff(Surv(futime, fustat) ~ Cmcluster, data = rt)
pValue=1-pchisq(diff$chisq, df=length-1)
if(pValue<0.001){
	pValue="p<0.001"
}else{
	pValue=paste0("p=",sprintf("%.03f",pValue))
}
fit <- survfit(Surv(futime, fustat) ~ Cmcluster, data = rt)

bioCol=c("#0066FF","#FF9900","#FF0000","#6E568C","#7CC767","#223D6C","#D20A13","#FFD121","#088247","#11AA4D")
bioCol=bioCol[1:length]
surPlot=ggsurvplot(fit, 
		           data=rt,
		           conf.int=F,
		           pval=pValue,
		           pval.size=6,
		           legend.title="AAGcluster",
		           legend.labs=levels(factor(rt[,"m6Acluster"])),
		           legend = c(0.8, 0.8),
		           font.legend=10,
		           xlab="Time(years)",
		           break.time.by = 2,
		           palette = bioCol,
		           surv.median.line = "hv",
		           risk.table=T,
		           cumevents=F,
		           risk.table.height=.25)
pdf(file="survival.pdf",onefile = FALSE,width=7,height=5.5)
print(surPlot)
dev.off()

#MCPcounter
library(devtools)
install_github("ebecht/MCPcounter",ref="master", subdir="Source",force = T)
library(MCPcounter)
dat <- read.table("symbol.txt")
dat[1:4,1:4]
dat <- dat[!duplicated(dat[,1]),] 
dat <- log(dat[,2:ncol(dat)]+1) 
dat <- scale(dat) 
featuresType <- c("affy133P2_probesets","HUGO_symbols","ENTREZ_ID")[2]
probesets <- read.table(curl("http://raw.githubusercontent.com/ebecht/MCPcounter/master/Signatures/probesets.txt"),sep="\t",stringsAsFactors=FALSE,colClasses="character")
genes <- read.table(curl("http://raw.githubusercontent.com/ebecht/MCPcounter/master/Signatures/genes.txt"),sep="\t",stringsAsFactors=FALSE,header=TRUE,colClasses="character",check.names=FALSE)
results<- MCPcounter.estimate(dat,featuresType,
                              probesets=probesets,
                              genes=genes
                              )
write.table(results,file="MCPcounter.txt",sep="\t",quote=F,col.names=F)

##plot
library(limma)
library(ggpubr)
cluFile="Cluster.txt"                #???͵Ľ????ļ?
immFile="MCPcounter.txt"      #????ϸ???????????ļ?
immune=read.table(immFile, header=T, sep="\t", check.names=F, row.names=1)
immune=as.matrix(immune)
immune=t(immune)
cluster=read.table(cluFile, header=T, sep="\t", check.names=F, row.names=1)
sameSample=intersect(row.names(immune), row.names(cluster))
immune1=immune[sameSample,,drop=F]
cluster1=cluster[sameSample,,drop=F]
data=cbind(immune1, cluster1)
type=levels(factor(data[,"Cluster"]))
data$Cluster=factor(data$Cluster, levels=type)
comp=combn(type, 2)
my_comparisons=list()
for(i in 1:ncol(comp)){my_comparisons[[i]]<-comp[,i]}
bioCol=c("#0066FF","#FF0000","#FF9900","#6E568C","#7CC767","#223D6C","#D20A13","#FFD121","#088247","#11AA4D")
bioCol=bioCol[1:2]
for(i in colnames(data)[1:(ncol(data)-1)]){
	data[,i][data[,i]>quantile(data[,i],0.99)]=quantile(data[,i],0.99)
	violin=ggviolin(data, x="Cluster", y=i, fill = "Cluster", 
	         xlab="", ylab=i,
	         legend.title="Cluster",
	         palette=bioCol,
	         add = "boxplot", add.params = list(fill="white"))+ 
	         stat_compare_means(comparisons = my_comparisons)
	         #stat_compare_means(comparisons = my_comparisons,symnum.args=list(cutpoints = c(0, 0.001, 0.01, 0.05, 1), symbols = c("***", "**", "*", "ns")),label = "p.signif")
	pdf(file=paste0("violin.", i, ".pdf"), width=5, height=4.5)
	print(violin)
	dev.off()
}

##ESTIMATE
if (F) {
  library(utils)
  rforge <- "http://r-forge.r-project.org"
  install.packages("estimate", repos=rforge, dependencies=TRUE)
}
library(estimate)
help(package="estimate")
rm(list = ls())
library(estimate)
in.file <- 'symbol.txt'       
outfile2E <- 'ESTIMATE_input.gct'       
outputGCT(in.file, outfile2E)         
filterCommonGenes(input.f= in.file, output.f= outfile2E, id="GeneSymbol")
estimateScore("ESTIMATE_input.gct", "ESTIMATE_score.gct")
plotPurity(scores="ESTIMATE_score.gct", samples="s516")
ESTIMATE_score <- read.table("ESTIMATE_score.gct", skip = 2,
                             header = TRUE,row.names = 1)
ESTIMATE_score <- ESTIMATE_score[,2:ncol(ESTIMATE_score)]
ESTIMATE_score
write.table(ESTIMATE_score,file = "ESTIMATE.txt",quote = F,sep = "\t")

##plot 
library(limma)
library(reshape2)
library(ggpubr)
riskFile="Cluster.txt"       
scoreFile="ESTIMATE.txt"     
risk=read.table(riskFile, header=T, sep="\t", check.names=F, row.names=1)
risk$risk=factor(risk$risk, levels=c("C1","C2"))
score=read.table(scoreFile, header=T, sep="\t", check.names=F, row.names=1)
score=as.matrix(score)
row.names(score)=gsub("(.*?)\\-(.*?)\\-(.*?)\\-(.*?)\\-.*", "\\1\\-\\2\\-\\3", row.names(score))
score=avereps(score)
score=score[,1:3]
sameSample=intersect(row.names(risk), row.names(score))
risk=risk[sameSample,"risk",drop=F]
score=score[sameSample,,drop=F]
rt=cbind(risk, score)
data=melt(rt, id.vars=c("risk"))
colnames(data)=c("Risk", "scoreType", "Score")
p=ggviolin(data, x="scoreType", y="Score", fill = "Risk",
	     xlab="",
	     ylab="TME score",
	     legend.title="AAGcluster",
	     add = "boxplot", add.params = list(color="white"),
	     palette = c("blue","#FFA500","red"), width=1)
p=p+rotate_x_text(45)
p1=p+stat_compare_means(aes(group=Risk),
	      method="wilcox.test",
	      symnum.args=list(cutpoints = c(0, 0.001, 0.01, 0.05, 1), symbols = c("***", "**", "*", " ")),
	      label = "p.signif")
pdf(file="vioplot.pdf", width=6, height=5)
print(p1)
dev.off()

##
library(limma)
library(GSEABase)
library(GSVA)
library(reshape2)
library(ggplot2)
expFile="symbol.txt"    
riskFile="Cluster.txt"    
gmtFile="Hallmark.gmt"        
rt=read.table(expFile, header=T, sep="\t", check.names=F)
rt=as.matrix(rt)
rownames(rt)=rt[,1]
exp=rt[,2:ncol(rt)]
dimnames=list(rownames(exp), colnames(exp))
data=matrix(as.numeric(as.matrix(exp)), nrow=nrow(exp), dimnames=dimnames)
data=avereps(data)
geneSets=getGmt(gmtFile, geneIdType=SymbolIdentifier())
gsvaResult=gsva(data, 
                geneSets, 
                min.sz=10, 
                max.sz=500, 
                verbose=TRUE,
                parallel.sz=1)
gsvaOut=rbind(id=colnames(gsvaResult), gsvaResult)
write.table(gsvaOut, file="gsvaOut.txt", sep="\t", quote=F, col.names=F)
data=t(gsvaResult)
group=sapply(strsplit(row.names(data),"\\-"), "[", 4)
group=sapply(strsplit(group,""), "[", 1)
group=gsub("2", "1", group)
data=data[group==0,]
row.names(data)=gsub("(.*?)\\-(.*?)\\-(.*?)\\-(.*?)\\-.*", "\\1\\-\\2\\-\\3", row.names(data))
data=avereps(data)
risk=read.table(riskFile, header=T, sep="\t", check.names=F, row.names=1)
sameSample=intersect(row.names(data), row.names(risk))
data=data[sameSample,,drop=F]
risk=risk[sameSample,3:(ncol(risk)-1),drop=F]
outTab=data.frame()
for(Geneset in colnames(data)){
	for(gene in colnames(risk)){
		x=as.numeric(data[,Geneset])
		y=as.numeric(risk[,gene])
		corT=cor.test(x,y,method="spearman")
		cor=corT$estimate
		pvalue=corT$p.value
		text=ifelse(pvalue<0.001,"***",ifelse(pvalue<0.01,"**",ifelse(pvalue<0.05,"*","")))
		outTab=rbind(outTab,cbind(Gene=gene, Geneset=Geneset, cor, text, pvalue))
	}
}
outTab$Gene=factor(outTab$Gene, levels=colnames(risk))
outTab$cor=as.numeric(outTab$cor)
pdf(file="GSVAcor.pdf", width=10, height=7)
ggplot(outTab, aes(Gene, Geneset)) + 
	geom_tile(aes(fill = cor), colour = "grey", size = 1)+
	scale_fill_gradient2(low = "green2", mid = "white", high = "red2") + 
	geom_text(aes(label=text),col ="black",size = 3) +
	theme_minimal() +    
	theme(axis.title.x=element_blank(), axis.ticks.x=element_blank(), axis.title.y=element_blank(),
	      axis.text.x = element_text(angle = 45, hjust = 1, size = 10, face = "bold"),   
	      axis.text.y = element_text(size = 10, face = "bold")) +     
	labs(fill =paste0("***  p<0.001","\n", "**  p<0.01","\n", " *  p<0.05","\n", "\n","Correlation")) +  
	scale_x_discrete(position = "bottom")      
dev.off()

##Clincal heatmap
library(pheatmap)       
expFile="TCGA.exp.txt"      
clusterFile="Cluster.txt"   
cliFile="clinical.txt"           
exp=read.table(expFile, header=T, sep="\t", check.names=F, row.names=1)
exp=t(exp)
cluster=read.table(clusterFile, header=T, sep="\t", check.names=F, row.names=1)
sameSample=intersect(row.names(exp), row.names(cluster))
exp=exp[sameSample, , drop=F]
cluster=cluster[sameSample, , drop=F]
expCluster=cbind(exp, cluster)
Project=gsub("(.*?)\\-.*", "\\1", rownames(expCluster))
rownames(expCluster)=gsub("(.*?)\\-(.*?)", "\\2", rownames(expCluster))
expCluster=cbind(expCluster, Project)
cli=read.table(cliFile, header=T, sep="\t", check.names=F, row.names=1)
sameSample=intersect(row.names(expCluster), row.names(cli))
expCluster=expCluster[sameSample,,drop=F]
cli=cli[sameSample,,drop=F]
data=cbind(expCluster, cli)
data=data[order(data$Cmcluster),]
Type=data[,((ncol(exp)+1):ncol(data))]
data=t(data[,1:ncol(exp)])
bioCol=c("#0066FF","#FF9900","#FF0000","#6E568C","#7CC767","#223D6C","#D20A13","#FFD121","#088247","#11AA4D")
ann_colors=list()
m6aCluCol=bioCol[1:length(levels(factor(Type$Cmcluster)))]
names(m6aCluCol)=levels(factor(Type$Cmcluster))
ann_colors[["Cmcluster"]]=m6aCluCol
pdf("heatmap.pdf", height=5, width=8)
pheatmap(data,
         annotation=Type,
         annotation_colors = ann_colors,
         color = colorRampPalette(c(rep("blue",5), "white", rep("red",5)))(100),
         cluster_cols =F,
         cluster_rows =F,
         scale="row",
         show_colnames=F,
         fontsize=6,
         fontsize_row=6,
         fontsize_col=6)
dev.off()

##UniCox
library(survival)
pFilter=0.05                                             
rt=read.table("TCGA.expTime.txt",header=T,sep="\t",check.names=F,row.names=1)     #??ȡ?????ļ?
outTab=data.frame()
sigGenes=c("futime","fustat")
for(i in colnames(rt[,3:ncol(rt)])){
  cox <- coxph(Surv(futime, fustat) ~ rt[,i], data = rt)
  coxSummary = summary(cox)
  coxP=coxSummary$coefficients[,"Pr(>|z|)"]
  if(coxP<pFilter){
    sigGenes=c(sigGenes,i)
    outTab=rbind(outTab,
                 cbind(id=i,
                       HR=coxSummary$conf.int[,"exp(coef)"],
                       HR.95L=coxSummary$conf.int[,"lower .95"],
                       HR.95H=coxSummary$conf.int[,"upper .95"],
                       pvalue=coxSummary$coefficients[,"Pr(>|z|)"])
    )
  }
}
write.table(outTab,file="tcgaUniCox.txt",sep="\t",row.names=F,quote=F)
uniSigExp=rt[,sigGenes]
uniSigExp=cbind(id=row.names(uniSigExp),uniSigExp)
write.table(uniSigExp,file="tcgaUniSigExp.txt",sep="\t",row.names=F,quote=F)

##download GEO
library(devtools)
install_github("jmzeng1314/GEOmirror")
library(GEOmirror)
library(GEOquery)
library(AnnoProbe)
eSet=geoChina('GSE15459')
eSet
eSet=eSet[[1]]
probes_expr <- exprs(eSet);dim(probes_expr)
head(probes_expr[,1:4])
boxplot(probes_expr,las=2)
probes_expr=log2(probes_expr+1) 
boxplot(probes_expr,las=2) 
phenoDat <- pData(eSet)
View(phenoDat)
head(phenoDat[,1:4])
(gpl=eSet@annotation) 
checkGPL(gpl) 
printGPLInfo(gpl)
probe2gene=idmap(gpl) 
genes_expr <- filterEM(probes_expr,probe2gene )
out=rbind(ID=colnames(genes_expr),genes_expr)
write.table(out,file="GEO.txt",sep="\t",quote=F,col.names=F) 

######
library("glmnet")
library("survival")
coxSigFile="tcgaUniSigExp.txt"     
geoFile="GEO.expTime.txt"       
rt=read.table(coxSigFile, header=T, sep="\t", check.names=F, row.names=1)
rt$futime[rt$futime<=0]=0.003
x=as.matrix(rt[,c(3:ncol(rt))])
y=data.matrix(Surv(rt$futime, rt$fustat))
fit=glmnet(x, y, family="cox", maxit=1000)
pdf("lasso.lambda.pdf")
plot(fit, xvar="lambda", label=TRUE)
dev.off()
cvfit=cv.glmnet(x, y, family="cox", maxit=1000)
pdf("lasso.cvfit.pdf")
plot(cvfit)
abline(v=log(c(cvfit$lambda.min,cvfit$lambda.1se)), lty="dashed")
dev.off()
coef=coef(fit, s=cvfit$lambda.min)
index=which(coef != 0)
actCoef=coef[index]
lassoGene=row.names(coef)[index]
lassoSigExp=rt[,c("futime", "fustat", lassoGene)]
lassoSigExpOut=cbind(id=row.names(lassoSigExp), lassoSigExp)
write.table(lassoSigExpOut,file="lasso.SigExp.txt",sep="\t",row.names=F,quote=F)
multiCox=coxph(Surv(futime, fustat) ~ ., data = lassoSigExp)
multiCox=step(multiCox,direction = "both")
multiCoxSum=summary(multiCox)
outMultiTab=data.frame()
outMultiTab=cbind(
		          coef=multiCoxSum$coefficients[,"coef"],
		          HR=multiCoxSum$conf.int[,"exp(coef)"],
		          HR.95L=multiCoxSum$conf.int[,"lower .95"],
		          HR.95H=multiCoxSum$conf.int[,"upper .95"],
		          pvalue=multiCoxSum$coefficients[,"Pr(>|z|)"])
outMultiTab=cbind(id=row.names(outMultiTab), outMultiTab)
outMultiTab=outMultiTab[,1:2]
write.table(outMultiTab, file="multiCox.txt", sep="\t", row.names=F, quote=F)
trainScore=predict(multiCox, type="risk", newdata=rt)
coxGene=rownames(multiCoxSum$coefficients)
coxGene=gsub("`","",coxGene)
outCol=c("futime","fustat",coxGene)
risk=as.vector(ifelse(trainScore>median(trainScore),"high","low"))
outTab=cbind(rt[,outCol],riskScore=as.vector(trainScore),risk)
write.table(cbind(id=rownames(outTab),outTab),file="risk.TCGA.txt",sep="\t",quote=F,row.names=F)
rt=read.table(geoFile, header=T, sep="\t", check.names=F, row.names=1)
rt$futime=rt$futime/365
testFinalGeneExp=rt[,coxGene]
testScore=predict(multiCox,type="risk",newdata=rt)
outCol=c("futime","fustat",coxGene)
risk=as.vector(ifelse(testScore>median(trainScore),"high","low"))
outTab=cbind(rt[,outCol],riskScore=as.vector(testScore),risk)
write.table(cbind(id=rownames(outTab),outTab),file="risk.GEO.txt",sep="\t",quote=F,row.names=F)

##
library(survival)
library(survminer)
bioSurvival=function(inputFile=null,outFile=null){
  rt=read.table(inputFile,header=T,sep="\t")
  diff=survdiff(Surv(futime, fustat) ~risk,data = rt)
  pValue=1-pchisq(diff$chisq,df=1)
  if(pValue<0.001){
    pValue="p<0.001"
  }else{
    pValue=paste0("p=",sprintf("%0.3f",pValue))
  }
  fit <- survfit(Surv(futime, fustat) ~ risk, data = rt)
  surPlot=ggsurvplot(fit, 
                     data=rt,
                     conf.int=F,
                     pval=pValue,
                     surv.median.line = "hv",
                     pval.size=6,
                     risk.table=TRUE,
                     legend.labs=c("High risk", "Low risk"),
                     legend.title="Risk",
                     xlab="Time(years)",
                     break.time.by = 2,
                     risk.table.title="",
                     palette=c("#FF9900","#0066FF"),
                     risk.table.height=.25)
  pdf(file=outFile,onefile = FALSE,width = 6,height =5.5)
  print(surPlot)
  dev.off()
}
bioSurvival(inputFile="risk.txt",outFile="tcgaRisk.pdf")
bioSurvival(inputFile="testRisk.txt",outFile="geoRisk.pdf")

##risk ROC
library(timeROC)
bioROC=function(inputFile=null,rocFile=null){
  rt=read.table(inputFile,header=T,sep="\t")
  ROC_rt=timeROC(T=rt$futime,delta=rt$fustat,
                 marker=rt$riskScore,cause=1,
                 weighting='aalen',
                 times=c(1,3,5),ROC=TRUE)
  pdf(file=rocFile,width=5,height=5)
  plot(ROC_rt,time=1,col='#0066FF',title=FALSE,lwd=2)
  plot(ROC_rt,time=3,col='#FF9900',add=TRUE,title=FALSE,lwd=2)
  plot(ROC_rt,time=5,col='#FF0000',add=TRUE,title=FALSE,lwd=2)
  legend('bottomright',
         c(paste0('AUC at 1 years: ',sprintf("%.03f",ROC_rt$AUC[1])),
           paste0('AUC at 3 years: ',sprintf("%.03f",ROC_rt$AUC[2])),
           paste0('AUC at 5 years: ',sprintf("%.03f",ROC_rt$AUC[3]))),
         col=c("#0066FF","#FF9900","#FF0000"),lwd=2,bty = 'n')
  dev.off()
}
bioROC(inputFile="risk.txt",rocFile="tcga.ROC.pdf")
bioROC(inputFile="testRisk.txt",rocFile="geo.ROC.pdf")

#######
library(pheatmap)
rt=read.table("risk.TCGAtrain.txt",sep="\t",header=T,row.names=1,check.names=F)     
rt=rt[order(rt$riskScore),]                                     
riskClass=rt[,"risk"]
lowLength=length(riskClass[riskClass=="low"])
highLength=length(riskClass[riskClass=="high"])
line=rt[,"riskScore"]
line[line>10]=10
pdf(file="train.riskScore.pdf",width = 6,height = 4)
plot(line,
     type="p",
     pch=20,
     xlab="Patients (increasing risk socre)",
     ylab="Risk score",
     col=c(rep("#00A1D5",lowLength),
           rep("#EF530B",highLength)))
abline(h=median(rt$riskScore),v=lowLength,lty=2)
legend("topleft", c("High risk", "low Risk"),bty="n",pch=19,col=c("#EF530B","#00A1D5"),cex=1.2)
dev.off()
color=as.vector(rt$fustat)
color[color==1]="#EF530B"
color[color==0]="#00A1D5"
pdf(file="train.survStat.pdf",width = 6,height = 4)
plot(rt$futime,
     pch=19,
     xlab="Patients (increasing risk socre)",
     ylab="Survival time (years)",
     col=color)
legend("topleft", c("Dead", "Alive"),bty="n",pch=19,col=c("#EF530B","#00A1D5"),cex=1.2)
abline(v=lowLength,lty=2)
dev.off()
rt1=rt[c(3:(ncol(rt)-2))]
rt1=log2(t(rt1)+0.001)
annotation=data.frame(type=rt[,ncol(rt)])
rownames(annotation)=rownames(rt)
pdf(file="train.heatmap.pdf",width = 6,height = 3)
pheatmap(rt1, 
         annotation=annotation, 
         cluster_cols = FALSE,
         fontsize_row=11,
         show_colnames = F,
         fontsize_col=3,
         color = colorRampPalette(c("#00A1D5", "#FFFFFF", "#EF530B"))(100) )
dev.off()

##uniCOX
library(survival)
library(forestplot)
options(forestplot_new_page = FALSE)
clrs <- fpColors(box="green",line="darkblue", summary="royalblue")            
rt=read.table("indepInput.txt",header=T,sep="\t",check.names=F,row.names=1)
outTab=data.frame()
for(i in colnames(rt[,3:ncol(rt)])){
  cox <- coxph(Surv(futime, fustat) ~ rt[,i], data = rt)
  coxSummary = summary(cox)
  coxP=coxSummary$coefficients[,"Pr(>|z|)"]
  outTab=rbind(outTab,
               cbind(id=i,
                     HR=coxSummary$conf.int[,"exp(coef)"],
                     HR.95L=coxSummary$conf.int[,"lower .95"],
                     HR.95H=coxSummary$conf.int[,"upper .95"],
                     pvalue=coxSummary$coefficients[,"Pr(>|z|)"])
  )
}
write.table(outTab,file="uniCox.xls",sep="\t",row.names=F,quote=F)
rt=read.table("uniCox.xls",header=T,sep="\t",row.names=1,check.names=F)
data=as.matrix(rt)
HR=data[,1:3]
hr=sprintf("%.3f",HR[,"HR"])
hrLow=sprintf("%.3f",HR[,"HR.95L"])
hrHigh=sprintf("%.3f",HR[,"HR.95H"])
pVal=data[,"pvalue"]
pVal=ifelse(pVal<0.001, "<0.001", sprintf("%.3f", pVal))
tabletext <- 
  list(c(NA, rownames(HR)),
       append("pvalue", pVal),
       append("Hazard ratio",paste0(hr,"(",hrLow,"-",hrHigh,")")) )      
pdf(file="uniforest.pdf",
    width = 6,             
    height = 4,            
)
forestplot(tabletext, 
           rbind(rep(NA, 3), HR),
           col=clrs,
           graphwidth=unit(50, "mm"),
           xlog=T,
           lwd.ci=2,
           boxsize=0.3,
           xlab="Hazard ratio"
)
dev.off()

####
library(survival)
library(forestplot)
options(forestplot_new_page = FALSE)
clrs <- fpColors(box="red",line="darkblue", summary="royalblue")           
rt=read.table("indepInput.txt",header=T,sep="\t",check.names=F,row.names=1)
multiCox=coxph(Surv(futime, fustat) ~ ., data = rt)
multiCoxSum=summary(multiCox)
outTab=data.frame()
outTab=cbind(
  HR=multiCoxSum$conf.int[,"exp(coef)"],
  HR.95L=multiCoxSum$conf.int[,"lower .95"],
  HR.95H=multiCoxSum$conf.int[,"upper .95"],
  pvalue=multiCoxSum$coefficients[,"Pr(>|z|)"])
outTab=cbind(id=row.names(outTab),outTab)
write.table(outTab,file="multiCox.xls",sep="\t",row.names=F,quote=F)
rt=read.table("multiCox.xls",header=T,sep="\t",row.names=1,check.names=F)
data=as.matrix(rt)
HR=data[,1:3]
hr=sprintf("%.3f",HR[,"HR"])
hrLow=sprintf("%.3f",HR[,"HR.95L"])
hrHigh=sprintf("%.3f",HR[,"HR.95H"])
pVal=data[,"pvalue"]
pVal=ifelse(pVal<0.001, "<0.001", sprintf("%.3f", pVal))
tabletext <- 
  list(c(NA, rownames(HR)),
       append("pvalue", pVal),
       append("Hazard ratio",paste0(hr,"(",hrLow,"-",hrHigh,")")) )        
pdf(file="multiforest.pdf",
    width = 6,             
    height = 4,           
)
forestplot(tabletext, 
           rbind(rep(NA, 3), HR),
           col=clrs,
           graphwidth=unit(50, "mm"),
           xlog=T,
           lwd.ci=2,
           boxsize=0.3,
           xlab="Hazard ratio"
)
dev.off()

##nomogram
library(rms)
library(foreign)
library(survival)
seer<-read.table("indepInput.txt",header=T,sep="\t")
seer$age<-factor(seer$age,labels=c("<65",">=65"))
seer$Stage<-factor(seer$Stage,labels=c("I","II","III","IV"))
seer$Risk<-factor(seer$Risk,labels=c("Low","High"))
ddist <- datadist(seer)
options(datadist='ddist')
cox <- cph(Surv(futime,fustat) ~ Age + Stage + riskScore,surv=T,x=T, y=T,data=seer) 
surv <- Survival(cox)
surv <- Survival(cox)
sur_1_year<-function(x)surv(1*1*1,lp=x)
sur_3_year<-function(x)surv(1*1*3,lp=x)
sur_5_year<-function(x)surv(1*1*5,lp=x)
nom_sur <- nomogram(cox,fun=list(sur_1_year,sur_3_year,sur_5_year),lp= F,funlabel=c('1-Year Survival','3-Year Survival','5-Year survival'),maxscale=100,fun.at=c('0.9','0.8','0.7','0.6','0.5','0.4','0.3','0.2','0.1'))
pdf("nomogram.pdf",height=6,width=12)
plot(nom_sur,xfrac=0.25)
dev.off()

###
library(rms)
library(foreign)
library(survival)
seer<-read.table("indepInput.txt",header=T,sep="\t")
seer$age<-factor(seer$age,labels=c("<65",">=65"))
seer$Stage<-factor(seer$Stage,labels=c("I","II","III","IV"))
seer$Risk<-factor(seer$Risk,labels=c("Low","High"))
cox1 <- cph(Surv(futime,fustat) ~ Age + Stage + riskScore,surv=T,x=T, y=T,time.inc = 1*1*1,data=seer) 
cal <- calibrate(cox1, cmethod="KM", method="boot", u=1*1*1, m= 130, B=1000)
pdf("calibrate1.pdf",5,5)
par(mar = c(5,5,3,2),cex = 1.0)
plot(cal,lwd=2,lty=1,errbar.col="green",xlim = c(0,1),ylim = c(0,1),xlab ="Nomogram-Predicted Probability of 1-Year Survival",ylab="Actual 1-Year Survival",col="red")
lines(cal,c('mean.predicted','KM'),type = 'b',lwd = 3,col ="black" ,pch = 16)
box(lwd = 1)
abline(0,1,lty = 3,lwd = 2,col = "black")
dev.off()
cox1 <- cph(Surv(futime,fustat) ~ Age +  Stage +  riskScore,surv=T,x=T, y=T,time.inc = 1*1*3,data=seer) 
cal <- calibrate(cox1, cmethod="KM", method="boot", u=1*1*3, m= 130, B=1000)
pdf("calibrate3.pdf",5,5)
par(mar = c(5,5,3,2),cex = 1.0)
plot(cal,lwd=2,lty=1,errbar.col="green",xlim = c(0,1),ylim = c(0,1),xlab ="Nomogram-Predicted Probability of 3-Year Survival",ylab="Actual 3-Year Survival",col="red")
lines(cal,c('mean.predicted','KM'),type = 'b',lwd = 3,col ="black" ,pch = 16)
box(lwd = 1)
abline(0,1,lty = 3,lwd = 2,col = "black")
dev.off()
cox1 <- cph(Surv(futime,fustat) ~ Age +  Stage +  riskScore,surv=T,x=T, y=T,time.inc = 1*1*5,data=seer) 
cal <- calibrate(cox1, cmethod="KM", method="boot", u=1*1*5, m= 130, B=1000)
pdf("calibrate5.pdf",5,5)
par(mar = c(5,5,3,2),cex = 1.0)
plot(cal,lwd=2,lty=1,errbar.col="green",xlim = c(0,1),ylim = c(0,1),xlab ="Nomogram-Predicted Probability of 5-Year Survival",ylab="Actual 5-Year Survival",col="red")
lines(cal,c('mean.predicted','KM'),type = 'b',lwd = 3,col ="black" ,pch = 16)
box(lwd = 1)
abline(0,1,lty = 3,lwd = 2,col = "black")
dev.off()

###TMB survival
library(survival)
library(survminer)
tmbFile="TMB.txt"            
scoreFile="riskscore.group.txt"     
score=read.table(scoreFile, header=T, sep="\t", check.names=F, row.names=1)   
tmb=read.table(tmbFile, header=T, sep="\t", check.names=F, row.names=1)        
sameSample=intersect(row.names(tmb), row.names(score))
tmb=tmb[sameSample,,drop=F]
score=score[sameSample,,drop=F]
data=cbind(score, tmb)
res.cut=surv_cutpoint(data, time = "futime", event = "fustat", variables =c("TMB"))
cutoff=as.numeric(res.cut$cutpoint[1])
tmbType=ifelse(data[,"TMB"]<=cutoff, "L-TMB", "H-TMB")
scoreType=ifelse(data$group=="Low", "L-riskscore", "H-riskscore")
mergeType=paste0(tmbType, "+", scoreType)
bioSurvival=function(surData=null, outFile=null){
	diff=survdiff(Surv(futime, fustat) ~ group, data=surData)
	length=length(levels(factor(surData[,"group"])))
	pValue=1-pchisq(diff$chisq, df=length-1)
	if(pValue<0.001){
		pValue="p<0.001"
	}else{
		pValue=paste0("p=",sprintf("%.03f",pValue))
	}
	fit <- survfit(Surv(futime, fustat) ~ group, data = surData)
	width=6.5
	height=5.5
	if(length(levels(factor(surData[,"group"])))>2){
		width=8
		height=6.5
	}
	bioCol=c("#FF0000","#0066FF","#6E568C","#7CC767","#223D6C","#D20A13","#FFD121","#088247","#11AA4D")
	bioCol=bioCol[1:length]
	surPlot=ggsurvplot(fit, 
			           data=surData,
			           conf.int=F,
			           pval=pValue,
			           pval.size=6,
			           legend.title="",
			           legend.labs=levels(factor(surData[,"group"])),
			           font.legend=10,
			           legend = c(0.8, 0.8),
			           xlab="Time(years)",
			           break.time.by = 1,
			           palette = bioCol,
			           surv.median.line = "hv",
			           risk.table=T,
			           cumevents=F,
			           risk.table.height=.25)
	pdf(file=outFile, onefile = FALSE, width=width, height=height)
	print(surPlot)
	dev.off()
}
data$group=tmbType
bioSurvival(surData=data, outFile="TMB.survival.pdf")
data$group=mergeType
bioSurvival(surData=data, outFile="TMB-score.survival.pdf")

###TME
library(pheatmap)
library(corrplot)
pFilter=0.05         
immFile="CIBERSORT-Results.txt"      
immune=read.table(immFile, header=T, sep="\t", check.names=F, row.names=1)
immune=immune[immune[,"P-value"]<pFilter,]
data=as.matrix(immune[,1:(ncol(immune)-3)])
group=sapply(strsplit(row.names(data),"\\-"), "[", 4)
group=sapply(strsplit(group,""), "[", 1)
group=gsub("2", "1", group)
normalData=data[group==1,]
tumorData=data[group==0,]
normalNum=nrow(normalData)
tumorNum=nrow(tumorData)
Type=c(rep("Normal",normalNum), rep("Tumor",tumorNum))
names(Type)=row.names(data)
Type=as.data.frame(Type)
pdf(file="heatmap.pdf", width=8, height=5)
pheatmap(t(data), 
         annotation=Type, 
         color=colorRampPalette(c(rep("blue",3), "white", rep("red",3)))(50),
         cluster_cols=F,
         show_colnames=F,
         scale="row",
         fontsize = 6,
         fontsize_row=6,
         fontsize_col=6)
dev.off()
data=t(tumorData)
col=rainbow(nrow(data), s=0.7, v=0.7)
pdf(file="barplot.pdf", width=20, height=10)
par(las=1,mar=c(6,5,2,15),mgp=c(3,0.1,0),cex.axis=1.5)
a1 = barplot(data,col=col,yaxt="n",ylab="Relative Percent",xaxt="n",cex.lab=1.8)
a2=axis(2,tick=F,labels=F)
axis(2,a2,paste0(a2*100,"%"))
axis(1,a1,labels=F)
par(srt=60,xpd=T);text(a1,-0.02,colnames(data),adj=1,cex=0.35);par(srt=0)
ytick2 = cumsum(data[,ncol(data)])
ytick1 = c(0,ytick2[-length(ytick2)])
legend(par('usr')[2]*0.98,par('usr')[4],legend=rownames(data),col=col,pch=15,bty="n",cex=1.2)
dev.off()
pdf(file="corHeatmap.pdf", width=11, height=11)
par(oma=c(0.5,1,1,1.2))
tumorData=tumorData[,colMeans(tumorData)>0]
M=cor(tumorData)
corrplot(M,
         order="hclust",
         method = "color",
         addCoef.col = "black",
         diag = TRUE,
         tl.col="black",
         number.cex=0.75,
         col=colorRampPalette(c("blue", "white", "red"))(50))
dev.off()

##IPS
library(ggpubr)                  
tciaFile="TCIA.txt"               
scoreFile="TCGARisk.txt"    
ips=read.table(tciaFile, header=T, sep="\t", check.names=F, row.names=1)
score=read.table(scoreFile, header=T, sep="\t", check.names=F, row.names=1)
sameSample=intersect(row.names(ips), row.names(score))
ips=ips[sameSample, , drop=F]
score=score[sameSample, "group", drop=F]
data=cbind(ips, score)
data$group=factor(data$group, levels=c("Low", "High"))
group=levels(factor(data$group))
comp=combn(group, 2)
my_comparisons=list()
for(i in 1:ncol(comp)){my_comparisons[[i]]<-comp[,i]}
for(i in colnames(data)[1:(ncol(data)-1)]){
  rt=data[,c(i, "group")]
  colnames(rt)=c("IPS", "group")
  gg1=ggviolin(rt, x="group", y="IPS", fill = "group", 
               xlab="Risk", ylab=i,
               legend.title="Risk",
               palette=c("#0066FF", "#FF0000"),
               add = "boxplot", add.params = list(fill="white"))+ 
    stat_compare_means(comparisons = my_comparisons)
  pdf(file=paste0(i, ".pdf"), width=6, height=5)
  print(gg1)
  dev.off()
}

###IC50 chemotherapy
library(limma)
library(ggpubr)
library(pRRophetic)
library(ggplot2)
set.seed(12345)
expFile="symbol.txt"  
riskFile="TCGARisk.txt"    
drug="Rapamycin"        
rt = read.table(expFile, header=T, sep="\t", check.names=F)
rt=as.matrix(rt)
rownames(rt)=rt[,1]
exp=rt[,2:ncol(rt)]
dimnames=list(rownames(exp),colnames(exp))
data=matrix(as.numeric(as.matrix(exp)),nrow=nrow(exp),dimnames=dimnames)
data=avereps(data)
data=data[rowMeans(data)>0.5,]
group=sapply(strsplit(colnames(data),"\\-"), "[", 4)
group=sapply(strsplit(group,""), "[", 1)
group=gsub("2","1",group)
data=data[,group==0]
data=t(data)
rownames(data)=gsub("(.*?)\\-(.*?)\\-(.*?)\\-(.*)", "\\1\\-\\2\\-\\3", rownames(data))
data=avereps(data)
data=t(data)
senstivity=pRRopheticPredict(data, drug, selection=1)
senstivity=senstivity[senstivity!="NaN"]
#senstivity[senstivity>quantile(senstivity,0.99)]=quantile(senstivity,0.99)
risk=read.table(riskFile, header=T, sep="\t", check.names=F, row.names=1)
sameSample=intersect(row.names(risk), names(senstivity))
risk=risk[sameSample, "risk",drop=F]
senstivity=senstivity[sameSample]
rt=cbind(risk, senstivity)
rt$risk=factor(rt$risk, levels=c("low", "high"))
type=levels(factor(rt[,"risk"]))
comp=combn(type, 2)
my_comparisons=list()
for(i in 1:ncol(comp)){my_comparisons[[i]]<-comp[,i]}
boxplot=ggboxplot(rt, x="risk", y="senstivity", fill="risk",
                  xlab="Risk",
                  ylab=paste0(drug, " senstivity (IC50)"),
                  legend.title="Risk",
                  palette=c("#0066FF", "#FF9900")
)+ 
  stat_compare_means(comparisons=my_comparisons)
pdf(file=paste0(drug, "1.pdf"), width=5, height=4.5)
print(boxplot)
dev.off()

###GSEA
library(limma)
library(org.Hs.eg.db)
library(clusterProfiler)
library(enrichplot)
expFile="TCGA.TPM.txt"     #?????????ļ?
gmtFile="c2.cp.kegg.v7.4.symbols.gmt"   
setwd("C:\\biowolf\\immWGCNA\\37.GSEA")    
rt=read.table(expFile, header=T, sep="\t", check.names=F)
rt=as.matrix(rt)
rownames(rt)=rt[,1]
exp=rt[,2:ncol(rt)]
dimnames=list(rownames(exp),colnames(exp))
data=matrix(as.numeric(as.matrix(exp)),nrow=nrow(exp),dimnames=dimnames)
data=avereps(data)
data=data[rowMeans(data)>0,]
group=sapply(strsplit(colnames(data),"\\-"), "[", 4)
group=sapply(strsplit(group,""), "[", 1)
group=gsub("2", "1", group)
data=data[,group==0]
data=t(data)
rownames(data)=gsub("(.*?)\\-(.*?)\\-(.*?)\\-.*", "\\1\\-\\2\\-\\3", rownames(data))
data=t(avereps(data))
dataL=data[,data[gene,]<median(data[gene,]),drop=F]
dataH=data[,data[gene,]>=median(data[gene,]),drop=F]
meanL=rowMeans(dataL)
meanH=rowMeans(dataH)
meanL[meanL<0.00001]=0.00001
meanH[meanH<0.00001]=0.00001
logFC=log2(meanH)-log2(meanL)
logFC=sort(logFC,decreasing=T)
genes=names(logFC)
gmt=read.gmt(gmtFile)
kk=GSEA(logFC, TERM2GENE=gmt, pvalueCutoff = 1)
kkTab=as.data.frame(kk)
kkTab=kkTab[kkTab$pvalue<0.05,]
#kkTab=kkTab[kkTab$p.adjust<0.05,]
write.table(kkTab,file="GSEA.result.txt",sep="\t",quote=F,row.names = F)
termNum=8     
if(nrow(kkTab)>=termNum){
	showTerm=row.names(kkTab)[1:termNum]
	gseaplot=gseaplot2(kk, showTerm, base_size=8, title=gene)
	pdf(file="GSEA.pdf", width=7.5, height=5.5)
	print(gseaplot)
	dev.off()
}

###heatmap
library(pheatmap)
rt=read.table("risk.TCGAtrain.txt",sep="\t",header=T,row.names=1,check.names=F)      
rt=rt[order(rt$riskScore),]                                    
rt1=rt[c(3:(ncol(rt)-2))]
rt1=log2(t(rt1)+0.001)
annotation=data.frame(type=rt[,ncol(rt)])
rownames(annotation)=rownames(rt)
pdf(file="TCGA.heatmap.pdf",width = 6,height = 3)
pheatmap(rt1, 
         annotation=annotation, 
         cluster_cols = FALSE,
         fontsize_row=11,
         show_colnames = F,
         fontsize_col=3,
         color = colorRampPalette(c("#00A1D5", "#FFFFFF", "#EF530B"))(100) )
dev.off()
