# Supplementary material for: A Signature Based on Costimulatory Molecules for the Assessment of Prognosis and Immune Characteristics in Patients With Stomach Adenocarcinoma
Source: Front Immunol. 2022 Jul 22;13:928742. doi: 10.3389/fimmu.2022.928742 (PMC9353527; doi:10.3389/fimmu.2022.928742)
Supplement: Supplementary file 4 [file DataSheet_2.zip]

Archive with 59 entries (45 files):
- Raw date/6.GSVA/Twostage-results.txt
- Raw date/
- Raw date/1.Gene/
- Raw date/1.Gene/gene.txt
- Raw date/1.Gene/geneExp.txt
- Raw date/10.Nomo risk/
- Raw date/10.Nomo risk/nomoRisk.txt
- Raw date/11.Risk score and immune cell infiltration/
- Raw date/11.Risk score and immune cell infiltration/diff.result.txt
- Raw date/12.Risk score and immune gene/
- Raw date/12.Risk score and immune gene/CD28.txt
- Raw date/12.Risk score and immune gene/CTLA4.txt
- Raw date/12.Risk score and immune gene/PDCD1.txt
- Raw date/12.Risk score and immune gene/TNF.txt
- Raw date/13.Risk score and GESA/
- Raw date/2.Consensus score/
- Raw date/2.Consensus score/consensus001.png
- Raw date/2.Consensus score/consensus002.png
- Raw date/2.Consensus score/consensus003.png
- Raw date/2.Consensus score/consensus004.png
- Raw date/2.Consensus score/consensus005.png
- Raw date/2.Consensus score/consensus006.png
- Raw date/2.Consensus score/consensus007.png
- Raw date/2.Consensus score/consensus008.png
- Raw date/2.Consensus score/consensus009.png
- Raw date/2.Consensus score/consensus012.png
- Raw date/2.Consensus score/icl001.png
- Raw date/2.Consensus score/icl002.png
- Raw date/2.Consensus score/icl003.png
- Raw date/2.Consensus score/icl004.png
- Raw date/3.Cluster/
- Raw date/3.Cluster/cluster.txt
- Raw date/4.MCP/
- Raw date/4.MCP/MCPcounter.result.txt
- Raw date/5.TME/
- Raw date/5.TME/TMEscores.txt
- Raw date/6.GSVA/
- Raw date/6.GSVA/C2-C1.all.txt
- Raw date/6.GSVA/C2-C1.diff.txt
- Raw date/6.GSVA/gsvaOut.txt
- Raw date/7.Cluster analysis and difference analysis between  clusters/
- Raw date/7.Cluster analysis and difference analysis between  clusters/diff.txt
- Raw date/7.Cluster analysis and difference analysis between  clusters/diffGeneExp.txt
- Raw date/8.Risk signature construction/
- Raw date/8.Risk signature construction/data.test.txt
- Raw date/8.Risk signature construction/data.train.txt
- Raw date/8.Risk signature construction/geo.expTime.txt
- Raw date/8.Risk signature construction/lasso.SigExp.txt
- Raw date/8.Risk signature construction/multiCox.txt
- Raw date/8.Risk signature construction/risk.GEO.txt
- Raw date/8.Risk signature construction/risk.TCGAall.txt
- Raw date/8.Risk signature construction/risk.TCGAtest.txt
- Raw date/8.Risk signature construction/risk.TCGAtrain.txt
- Raw date/8.Risk signature construction/tcga.expTime.txt
- Raw date/8.Risk signature construction/uni.SigExp.txt
- Raw date/8.Risk signature construction/uni.trainCox.txt
- Raw date/9.Risk signature independent prognostic evaluation/
- Raw date/9.Risk signature independent prognostic evaluation/multiCox.txt
- Raw date/9.Risk signature independent prognostic evaluation/uniCox.txt
