# Supplementary material for: A Signature Based on Costimulatory Molecules for the Assessment of Prognosis and Immune Characteristics in Patients With Stomach Adenocarcinoma
Source: Front Immunol. 2022 Jul 22;13:928742. doi: 10.3389/fimmu.2022.928742 (PMC9353527; doi:10.3389/fimmu.2022.928742)
Supplement: Supplementary file 4 [file DataSheet_2.zip › Raw date/6.GSVA/Twostage-results.txt]

OS               method statistic  pvalue
1                 Log-rank  11.28685 0.00078
2           Gehan-Wilcoxon   3.73978 0.00018
3              Tarone-Ware   3.67471 0.00024
4              Weighted KM   3.27424 0.00106
5                      ABS   1.04473 0.29615
6          ABS permutation   1.04473 0.00000
7                Two-stage        NA 0.00078
8      Squared differences  -1.12773 0.25943
9 RMST (tau= 9.698630137 )   0.81125 0.23238

DSS              method statistic  pvalue
1                 Log-rank   5.52495 0.01875
2           Gehan-Wilcoxon   2.68042 0.00735
3              Tarone-Ware   2.61727 0.00886
4              Weighted KM   2.29531 0.02172
5                      ABS   0.25115 0.80170
6          ABS permutation   0.25115 0.50000
7                Two-stage        NA 0.01875
8      Squared differences   0.88098 0.37833
9 RMST (tau= 9.698630137 )   0.47778 0.54912
