# Supplementary material for: A Signature Based on Costimulatory Molecules for the Assessment of Prognosis and Immune Characteristics in Patients With Stomach Adenocarcinoma
Source: Front Immunol. 2022 Jul 22;13:928742. doi: 10.3389/fimmu.2022.928742 (PMC9353527; doi:10.3389/fimmu.2022.928742)
Supplement: Supplementary file 4 [file DataSheet_2.zip › Raw date/1.Gene/gene.txt]

CD27
CD274
CD276
CD28
CD40
CD40LG
CD70
CD80
CD86
CTLA4
EDA
EDA2R
EDAR
FAS
FASLG
HHLA2
ICOS
ICOSLG
LTA
LTB
LTBR
NGFR
PDCD1
PDCD1LG2
RELT
TMIGD2
TNF
TNFRSF10A
TNFRSF10B
TNFRSF10C
TNFRSF10D
TNFRSF11A
TNFRSF11B
TNFRSF12A
TNFRSF13B
TNFRSF13C
TNFRSF14
TNFRSF17
TNFRSF18
TNFRSF19
TNFRSF1A
TNFRSF1B
TNFRSF21
TNFRSF25
TNFRSF4
TNFRSF6B
TNFRSF8
TNFRSF9
TNFSF10
TNFSF11
TNFSF12
TNFSF13
TNFSF13B
TNFSF14
TNFSF15
TNFSF18
TNFSF4
TNFSF8
TNFSF9
VTCN1
