# Supplementary material for: A Signature Based on Costimulatory Molecules for the Assessment of Prognosis and Immune Characteristics in Patients With Stomach Adenocarcinoma
Source: Front Immunol. 2022 Jul 22;13:928742. doi: 10.3389/fimmu.2022.928742 (PMC9353527; doi:10.3389/fimmu.2022.928742)
Supplement: Supplementary file 4 [file DataSheet_2.zip › Raw date/1.Gene/geneExp.txt]

ID	TCGA-BR-7715-11A-01R-2055-13	TCGA-IN-AB1X-11A-21R-A39E-31	TCGA-BR-6454-11A-01R-1802-13	TCGA-CG-5734-11A-01R-1602-13	TCGA-IN-7806-11A-01R-2055-13	TCGA-HU-A4HB-11A-11R-A251-31	TCGA-CG-5733-11A-01R-1602-13	TCGA-BR-7717-11A-01R-2055-13	TCGA-FP-7735-11A-01R-2055-13	TCGA-CG-5720-11A-01R-1602-13	TCGA-HU-A4GN-11A-12R-A251-31	TCGA-BR-7851-11A-01R-2203-13	TCGA-CG-5728-11A-01R-1602-13	TCGA-CG-5730-11A-01R-1602-13	TCGA-HU-A4GY-11A-11R-A36D-31	TCGA-BR-7704-11A-01R-2055-13	TCGA-HU-A4GP-11A-21R-A251-31	TCGA-IN-AB1V-11A-11R-A414-31	TCGA-BR-7703-11A-01R-2055-13	TCGA-HU-A4GH-11A-11R-A36D-31	TCGA-HU-A4GC-11A-11R-A251-31	TCGA-BR-6457-11A-01R-1802-13	TCGA-CG-5722-11A-02R-1602-13	TCGA-HU-8238-11A-01R-2343-13	TCGA-BR-6802-11A-01R-1884-13	TCGA-BR-8060-11A-01R-2343-13	TCGA-IN-8663-11A-01R-2402-13	TCGA-BR-6453-11A-01R-1802-13	TCGA-CG-5721-11A-01R-1602-13	TCGA-BR-7716-11A-01R-2055-13	TCGA-R5-A7ZR-01A-11R-A354-31	TCGA-FP-8099-01A-11R-2343-13	TCGA-MX-A666-01A-11R-A31P-31	TCGA-CD-8534-01A-11R-2343-13	TCGA-BR-7717-01A-11R-2055-13	TCGA-IN-A6RO-01A-12R-A33Y-31	TCGA-CG-5716-01A-21R-1802-13	TCGA-BR-4256-01A-01R-1131-13	TCGA-CD-8527-01A-11R-2343-13	TCGA-BR-A44U-01A-11R-A36D-31	TCGA-D7-A6EZ-01A-11R-A31P-31	TCGA-F1-A72C-01A-21R-A33Y-31	TCGA-CD-A48C-01A-11R-A24K-31	TCGA-BR-8369-01A-11R-2343-13	TCGA-BR-8081-01A-11R-2343-13	TCGA-IN-7806-01A-11R-2055-13	TCGA-CD-A4MG-01A-11R-A251-31	TCGA-BR-7901-01A-11R-2203-13	TCGA-BR-4294-01A-01R-1131-13
CD27	64.74592	0.429255	35.9193	10.08906	0.7342312	0.3664173	32.86517	59.20419	0.620736	22.4038	1.154539	5.118121	56.81251	11.83985	0.3944861	6.159999	0.4236747	0.7960254	27.74739	0.4174074	0.194976	26.54257	17.87874	4.183418	3.927959	2.321644	0.1214618	13.9479	18.27645	22.31116	2.580714	2.359346	5.29186	3.704836	2.487992	1.017338	27.97665	4.601368	2.391639	0.4452312	3.171044	4.105705	2.106163	2.008036	8.991991	2.06982	2.037209	2.571435	0.4503168
CD274	1.791378	0.6032369	1.03194	0.6855924	0.4841286	0.6131113	0.7277679	1.657214	0.4396412	0.5996567	0.4660199	1.681884	1.337664	0.9215364	0.4654393	0.9346649	0.5593039	1.098959	0.7500128	0.4978559	0.2817774	0.5945943	0.7795641	0.8806295	0.4333513	0.5128754	1.014448	0.8953135	0.6120073	1.062108	0.4866952	0.806486	0.6885929	0.7244844	0.3311275	0.36789	0.6271904	5.262208	0.3940266	0.173469	5.2136	0.9572009	0.7593296	0.3183724	5.338367	0.260491	0.8010675	1.246559	0.850099
CD276	6.060369	2.785921	7.908262	5.282633	2.543971	7.609424	7.967365	6.667561	7.643221	8.816684	6.72309	5.536575	6.701454	5.727858	6.918944	12.04439	8.797457	3.476686	12.60395	9.979875	6.994437	8.465291	9.401189	7.589381	3.247902	6.264921	1.339104	6.502394	5.322282	9.306516	7.922338	18.25401	19.34382	14.53878	17.50753	9.560606	9.678821	18.97881	11.92626	7.754819	14.75112	23.45765	14.48877	10.18401	20.51244	5.017796	15.53416	23.76573	5.870346
CD28	5.001579	0.09350914	1.680504	0.249713	0.05298188	0.2401684	1.412332	4.050442	0.1535729	1.038216	0.2399361	0.6538366	3.956536	0.5081694	0.3238006	0.8083918	0.3598116	0.2042344	1.048354	0.2138519	0.0710875	0.7241657	0.2269274	0.3301283	0.1822116	0.4776361	0.02337238	1.061091	0.7168513	0.6637961	0.2905904	0.3349174	1.305854	1.742072	0.2784589	0.2045015	1.191265	2.299057	0.1854001	0.2396556	0.590416	0.4606103	0.2851099	0.6119603	1.647157	0.2389721	0.428168	0.7422155	0.2073472
CD40	17.85462	3.145304	8.805002	4.649785	2.948631	3.441597	11.33947	18.59895	5.794565	9.507438	5.297921	6.240403	16.90911	5.120518	6.410789	9.800549	3.277769	2.35899	8.254673	4.739565	4.403193	5.788479	10.51203	4.323514	5.818438	4.106747	2.643128	5.746428	8.669891	10.36637	3.069828	1.936913	11.49676	9.035574	6.162062	0.9579062	5.317677	8.52876	25.62949	0.8057104	17.08197	12.90671	2.277489	2.303426	13.04921	1.2264	3.564633	14.62405	0.5563725
CD40LG	6.210934	0.07541973	1.98744	0.355422	0.02249079	0.2724939	2.898415	5.19936	0.2828996	1.451445	0.1648506	1.073826	7.925709	1.827309	0.3443883	1.673667	0.2655478	0.6177192	1.374877	0.0809775	0.318531	2.379566	0.8586504	0.4557684	0.1632918	0.9583012	0.07854574	3.062501	2.026086	1.195972	0.4291382	0.2551203	1.771279	0.6654232	0.394019	0.1832672	1.307979	1.180011	0.05302636	0.224109	1.632901	0.5530494	0.2027153	0.5062319	1.886297	0.2065101	0.560216	0.726863	0.1996845
CD70	3.412251	0.208717	0.6149128	0.2341898	0.1600487	0.5971921	0.8106157	2.946662	0.3445961	0.9080227	0.08500781	0.2006342	3.092151	0.3240741	0.4311473	0.2213513	0.1049827	0.06512305	0.3804842	0.41298	0.1038916	0.3848509	0.2143971	0.1422515	0.6886016	0.3296068	0.07452616	0.4851255	0.293049	0.7203117	0.4567692	3.657666	0.9703209	0.6172048	0.2803913	0.643722	0.5074358	0.7936728	5.157056	1.484052	0.7476455	0.7985283	0.5409601	4.850162	1.511863	0.1360708	2.202643	1.675367	0.029604
CD80	1.177518	0.04637846	0.3013046	0.06164584	0.01702208	0.06725091	0.3089319	1.052019	0.0173604	0.2082363	0.04068477	0.2713711	0.2811819	0.1647959	0.09231326	0.1093562	0.01794455	0.0389599	0.1994428	0.0275794	0.09944515	0.0613966	0.06413159	0.08623672	0.06179344	0.03807758	0	0.2738548	0.05610136	0.1538078	0.112428	0.5877794	0.5139917	0.227599	0.0894636	0.1280356	0.0971436	0.936582	0.1504981	0.2279218	0.9872479	0.9895628	0.3416091	0.3142945	1.229665	0.08248982	0.2875053	0.6500285	0.1511305
CD86	7.541814	0.4058305	2.90743	1.233204	0.4840881	0.9155096	2.981029	7.014933	0.4775223	2.667642	1.039428	1.051056	3.863703	1.193118	0.5772074	1.554982	1.100957	0.5848649	2.077952	0.9386196	0.87667	2.306255	1.985281	0.3808842	1.305996	0.8013832	0.1746035	2.392499	2.131635	2.002844	1.16478	2.525831	1.328465	1.291369	1.027081	0.8021047	2.232118	10.72549	2.694289	1.092249	5.997516	4.740711	2.803006	0.9838265	7.167979	0.7367667	4.151114	3.487797	1.787887
CTLA4	7.122345	0.1508276	2.084267	0.2623147	0.09638152	0.08631115	1.627179	5.237589	0.183488	1.408042	0.1781475	0.6934141	1.675888	0.2341894	0.08199077	0.3921543	0.1571486	0.2235379	0.8183145	0.1110461	0.1365025	0.3310824	0.4454302	0.1987405	0.3110075	0.180694	0.1211753	1.357342	0.4023618	0.5525596	0.9336559	0.4694701	1.436427	0.8408533	0.168852	0.9484844	1.068652	1.996448	0.2545065	0.3441403	6.073265	2.452461	1.004448	0.3932028	5.797381	0.3146573	0.8945211	1.29297	0.1069654
EDA	0.4840439	0.3948553	0.3332885	0.2332395	0.3639519	0.6397513	0.423871	0.3328982	0.6828227	0.2981335	0.6866066	0.2004884	0.3654915	0.2571432	0.640744	1.308184	0.8354685	0.6646245	0.9736248	1.109985	0.6326041	0.2968436	0.6570066	0.1162455	0.3202947	1.333478	0.3507276	0.220545	0.5259893	0.5118142	0.6484513	0.1012951	0.9155539	0.582476	0.3043148	0.3403638	0.330042	0.8474104	0.3826974	0.1309064	0.1873113	0.1030004	0.2960247	0.5010468	3.194519	0.4427935	0.5777628	0.8509294	4.615901
EDA2R	0.6331455	0.4786171	0.4574927	0.2806875	0.2892612	0.5864443	0.1863444	0.5187713	0.7685798	0.1214629	1.077079	0.2277739	0.1323603	0.3034516	1.79697	0.9413871	0.9308605	0.5784288	0.2947121	1.319662	0.5498241	0.3686957	0.4473945	0.08118814	0.4789812	0.5108396	0.2950853	0.2555805	0.1379844	0.4648687	3.284756	0.2133277	0.3427632	0.2641961	0.2350435	0.03220677	0.2420331	0.7832027	0.1238348	0.09007306	0.1773669	0.3540196	0.1865339	0.2610214	0.4900435	0.1087248	0.3506456	0.4107919	1.600905
EDAR	0.385253	1.563579	1.140234	0.6484931	1.929721	0.004863764	1.065179	0.2755503	0.02824988	0.7595577	0.1942004	2.433658	0.7278083	0.89038	0.09425419	1.008389	0.01038238	3.305142	0.4076412	0.08310897	0	1.42726	0.4359876	2.071296	0.439458	0.4878286	2.960117	1.132381	0.6390402	1.058677	0.3478298	5.985251	0.3195594	0.5603596	4.529171	2.911072	0.5670729	0.5095934	0.4223155	2.576089	14.2489	5.310824	0.3224792	3.82199	1.146444	5.193457	0.6174933	0.1745347	0
FAS	8.005875	6.539757	4.001824	3.555685	3.841323	3.175352	2.855976	6.94943	1.826991	2.648215	2.602521	6.51168	3.969054	4.703314	4.628299	4.265277	2.93121	5.954865	2.216514	3.439028	2.942503	4.11088	1.569697	4.723376	4.004644	2.148213	4.860448	5.151723	1.777301	2.748206	5.507954	2.299431	1.88231	12.63025	1.52388	1.239777	3.330474	10.77919	2.748347	3.068583	2.218913	7.617476	3.277101	2.618803	8.977558	2.788516	3.622114	3.831102	2.672666
FASLG	1.734981	0.03629175	0.6771672	0.494081	0.151515	0.03420607	1.218086	0.9641297	0.04415041	0.675406	0.2207321	0.8352488	1.104003	0.5588047	0.202545	0.3939909	0.0669328	0.2708229	0.4263557	0.02337968	0.06131046	0.6989206	0.82636	0.3770669	0.838139	0.3320148	0.01511839	0.4037442	0.6658173	0.9621609	0.1376667	0.2094194	0.1146638	0.4269329	0.07584031	0.1560243	0.4470473	0.9635695	0.7144515	0.1168273	2.075835	0.6016756	0.2865414	0.09134898	1.482072	0.05152624	0.05169917	0.283771	0.04003649
HHLA2	2.68464	0.04407975	10.64899	34.42872	0.003755699	0.2611494	8.173073	5.269619	0.02298207	14.03108	12.08245	70.93927	5.877389	40.52648	0.02875441	4.478764	0.009502152	0.01375359	9.386336	1.821454	0.07180779	35.97912	5.795756	96.56504	9.680078	0.6961092	0	26.29166	5.174016	11.58961	11.48782	7.138359	3.740393	1.739423	2.107135	8.683151	6.92607	0.1125989	72.62693	2.596261	0.007609548	16.40668	15.94069	1.172921	11.17721	2.122729	4.824849	3.868053	0.8878099
ICOS	6.743499	0.0690801	2.069127	0.1763374	0.07725097	0.03662442	1.521571	4.163582	0.0210097	0.975166	0.03938963	0.4092561	1.862632	0.3402165	0.09200326	0.3722169	0.05646326	0.1650235	0.5614411	0.01668841	0.02188169	0.5731919	0.4035853	0.1538001	0.4237698	0.2501583	0.0107915	0.7637099	0.4582866	0.5070693	0.5895986	0.2010296	1.353203	0.6622333	0.1556375	0.5423239	0.9321142	2.361665	0.1748487	0.3207357	1.706076	1.197577	0.3481415	0.2119158	2.971238	0.1103382	0.3690285	0.7866697	0.08573409
ICOSLG	0.09405933	0.9378038	0.4563375	0.4468145	0.02519467	0.04247007	0.5047533	0.03815624	0.04282572	0.2608652	0.0738677	0.09722255	0.1285054	0.0880015	0.0728717	0.3898129	0.08215905	0.7027468	0.2909204	0.1469547	0.08742222	0.2838736	0.07593781	0.2920055	0.0284547	0.05152848	0.3519546	0.02819737	0.3044675	0.3098181	0.1725698	0.4942509	0.5231948	0.5581106	0.02648332	0.1121254	0.1561082	0.0789691	0.2875022	0.4498012	0.07997485	0.2020233	0.1362517	0.4111418	0.627318	0.01713608	0.3180815	0.1136874	0.2330114
LTA	4.50785	0.03944664	1.149247	0.113603	0.07842211	0.02478643	1.734409	4.998688	0.04798847	1.46824	0.0674777	0.5462537	4.90899	0.571654	0.0300208	0.3400738	0.0330688	0.09333554	0.3835196	0.008470704	0.05831024	0.6303718	0.2600043	0.4600311	0.2846874	0.1804387	0.04929796	0.3730159	0.07753905	0.5082407	0.2417169	0.251172	1.794696	0.401579	0.4121661	0.1917079	0.780013	0.454201	0.2551554	0.1172153	1.350596	0.6791332	0.6626614	0.2234027	2.273774	0.1520149	0.4334924	0.5523222	0.01740677
LTB	79.70232	0.632367	12.58108	2.816472	0.6744404	0.483832	20.7951	48.2996	0.4796815	15.04749	1.213236	8.314399	49.99495	7.540212	0.5775142	5.173774	0.6810536	0.9830611	4.801006	0.9585415	0.5750003	7.316166	5.590177	4.950141	1.675186	6.204916	1.041327	12.21617	5.586297	5.43049	9.378031	7.425383	21.5498	6.927459	6.249834	1.868986	14.64347	3.960608	6.37723	3.780252	7.767509	21.14811	8.885901	5.767622	20.10424	2.317736	6.604099	29.773	0.1772769
LTBR	14.96561	15.64404	15.51862	24.23185	21.32438	11.47308	16.44978	12.91585	15.00098	25.87528	15.21931	14.70038	12.92917	17.76819	11.46993	16.74126	13.00278	15.10429	23.94945	10.96492	11.33119	18.35656	26.28174	18.11913	7.428029	11.83373	18.49875	20.17342	14.17627	25.96591	25.7909	34.53639	12.71793	20.22281	23.32481	26.90811	19.92641	18.10972	22.23082	13.70322	21.7019	54.64842	26.69026	12.93044	23.32717	49.2781	26.60463	40.0312	9.658045
NGFR	1.529967	2.699476	3.059084	1.041755	1.687149	4.422116	1.17481	2.820333	6.116119	1.25701	2.312794	0.6086247	1.632328	0.5981705	5.403093	4.462601	7.665194	1.830091	0.4046536	5.651445	5.812114	1.961923	3.78912	0.2520628	0.2224266	1.334246	2.716793	1.051564	0.5625411	1.018632	0.03854157	0.1084144	1.384114	1.833968	1.457742	0.04012007	1.477178	2.918713	1.718028	0.6255274	0.1629388	0.4527009	1.519931	5.759286	4.526209	0.6697524	0.2956801	3.251487	0.112928
PDCD1	9.328841	0.07022585	3.24668	0.4497464	0.2770779	0.417506	4.253552	11.03016	0.2628697	3.153095	0.1416904	0.8154937	6.543308	0.8219893	0.1808917	1.469578	0.1793318	0.3775535	2.882077	0.1461617	0.164268	1.553863	1.650827	0.3779915	0.8109147	0.9225077	0	0.8293371	0.8919558	1.91937	0.3783054	0.4192078	2.266575	0.9532276	0.4148615	0.5089097	1.786141	1.39182	1.030031	0.06420783	2.904902	1.767064	0.7786146	0.2447496	6.504149	0.2826805	0.8508878	0.6895766	0.1430253
PDCD1LG2	3.424679	0.3283495	1.432085	0.5764733	0.1958331	0.9921543	1.419717	2.709249	0.5169363	1.249923	0.3744513	0.6837386	1.76267	0.8003534	1.690431	1.507876	0.9812248	0.4745859	1.144326	0.8958817	0.728052	1.12778	0.9027342	0.239584	0.7806092	0.8908635	0.3258668	0.6687984	0.7593253	1.134206	0.3550632	1.250978	0.8360387	0.5177906	0.3329919	0.2924348	0.9391624	9.17969	0.5785008	0.1578318	5.053161	1.385547	0.7543832	0.5651663	3.996672	0.223298	1.143821	1.633173	0.1853765
RELT	2.597768	0.6557084	1.15306	0.5958838	0.4266277	0.301351	0.8112045	2.098991	0.1801959	0.9901785	0.3872763	0.5031046	1.805851	0.4908272	0.1787145	0.8582354	0.2144252	0.5247237	0.8451861	0.279284	0.1419005	0.4973882	0.6948915	0.1401844	0.20337	0.5012725	0.4289203	0.7355015	0.3834761	0.8083099	0.5787408	3.33408	1.819453	0.4707659	0.9257748	1.177031	1.243714	2.338785	1.06377	0.6709475	2.346553	1.82103	1.707811	1.06621	2.19185	1.011197	1.118255	1.014973	0.1004345
TMIGD2	4.675631	0.1357346	2.115001	2.117989	0.02158783	0.0597025	0.6924752	2.019325	0.0220169	1.423792	0.1444729	0.9212887	1.163649	1.37693	0.1239607	0.3380528	0	0.2174036	0.4948793	0.1748845	0.01146535	3.782	2.147199	0.6562054	0.5224532	0.2759482	0.09047075	2.129159	5.016015	1.479787	0.2059546	0.4969577	0.3430827	0.2947882	0.1560075	0.1420807	1.654399	0.7134135	0.2290386	0.201667	0.2186991	0.3635139	0.127691	0.2391577	0.8062677	0.2753043	0.2651792	0.3554224	0.02395844
TNF	5.742845	0.4497059	1.043863	0.1391445	2.048165	0.09633212	1.852421	1.629126	0.4227481	1.158551	0.4973058	0.7176362	6.16172	0.7776038	0.1970518	0.4177199	0.2536156	0.1339374	0.1573351	0.1229061	0.2589965	0.5695566	0.6614202	0.3034019	0.1180196	0.187006	0.2554611	0.6708513	0.3214447	0.1823326	0.5129582	0.6995929	1.903072	0.1757267	0.1388294	0.1451931	0.79515	7.996908	0.2184521	0.1113581	1.218608	7.129751	0.6593085	0.265835	0.9266356	0.1160878	0.2079953	1.799049	0.05412092
TNFRSF10A	3.634147	2.933314	3.67114	6.881356	2.903486	0.835257	2.891244	3.818202	0.6685049	4.684502	0.8738031	3.097582	3.00187	3.995742	1.696384	2.468791	0.735768	3.731599	4.684209	1.306325	0.3726413	3.234757	5.13387	1.683764	1.83211	1.858653	2.321398	2.912431	2.601513	5.545922	6.178928	7.51691	4.905335	6.865381	3.930229	4.999766	5.614893	11.40794	2.918872	10.28019	2.997542	6.173876	5.858578	4.363784	8.810591	9.578867	5.367804	8.461164	0.6711043
TNFRSF10B	7.351047	3.750513	6.235781	7.62005	2.292328	3.340903	4.137582	5.459419	2.319035	6.270426	4.097838	7.891952	4.050202	8.30798	3.545155	5.533144	2.56578	3.965208	5.787689	4.549867	2.022556	5.410495	6.192784	5.827784	2.16029	2.734391	1.986647	6.343621	2.532857	4.979933	13.84579	13.63657	12.76191	11.41985	5.430566	10.2972	7.212824	21.99867	7.083269	13.24985	10.41816	10.11379	19.05536	7.406245	12.83023	13.51207	15.00103	10.858	4.071073
TNFRSF10C	2.931626	0.06960642	1.444044	1.182262	0.06746094	0.3034284	0.6658314	1.574106	0.2593297	1.214444	0.5854237	0.8247486	0.9023192	0.6383334	0.516495	1.587724	0.3063494	0.0522597	0.7243315	1.003328	0.3637988	1.229987	1.767408	0.7416513	0.5777039	0.8888581	0.03262117	2.279547	0.7696304	1.384045	2.612476	0.7323367	1.23156	3.991863	1.92279	0.1512512	1.996892	5.643292	0.4257703	0.2843979	0.5677679	0.2912727	0.8638302	0.3175581	1.254674	0.3864791	1.14208	1.039481	0.1209422
TNFRSF10D	2.701442	1.397619	3.138126	1.612375	0.4658712	1.904453	2.054042	1.795581	3.113873	1.433489	4.980324	2.194594	1.338942	2.622385	2.603867	4.721288	1.983954	0.8635983	0.9571458	4.882358	1.562256	2.610778	2.344127	1.281212	1.11815	2.135939	0.2743018	2.730853	0.6090914	1.665089	6.764315	2.077074	4.201616	3.264049	1.53284	2.06702	1.983815	2.363719	1.143769	3.673448	3.073582	1.241079	1.496551	2.250486	1.960184	3.731627	6.467528	2.208062	0.3888405
TNFRSF11A	1.776312	1.514937	3.364576	5.788814	0.9406441	0.2549347	2.613523	1.516054	0.1900142	8.269253	1.827563	12.54666	2.043839	10.75857	0.4619491	1.881763	0.3921769	0.9970749	4.734748	0.7411616	0.3925833	7.754949	2.949277	14.60293	1.121744	0.4743713	0.9458433	6.971714	1.762257	3.160216	10.22238	11.60544	4.257646	9.976591	5.194551	11.32358	4.146846	1.680269	5.755435	2.439478	3.426577	1.831588	3.004	4.351786	3.377963	10.63821	8.335703	3.071586	0.2034083
TNFRSF11B	1.111082	0.1292656	0.2935614	0.463227	0.02891105	0.1903698	0.3172625	0.8563737	0.2506282	0.666349	1.386623	0.8745442	0.502707	1.602545	0.3996579	0.5804231	0.1300386	0.1588109	0.1374606	0.4371926	0.2661486	0.5561529	0.2468941	0.3083541	0.9329126	0.227894	0.1312578	1.220116	0.09528499	0.4624138	11.71883	1.393776	7.014518	1.063737	1.538482	1.019349	3.582704	0.551585	37.53756	5.233517	0.7712722	0.2086407	7.153811	3.370639	0.6156623	1.597681	1.035812	8.188824	0.4545494
TNFRSF12A	6.725919	4.072322	11.67605	97.02365	3.162232	21.428	6.645372	12.20413	4.991736	65.20738	31.43044	11.18727	2.563407	63.47065	6.659354	29.43715	5.097534	2.058265	6.653924	10.67692	8.088071	18.27661	7.598219	15.29907	6.208034	6.859404	2.33229	16.13841	3.206794	6.127591	20.12327	56.59408	9.395082	7.188481	84.48429	42.91364	25.33614	59.71347	127.0575	30.61941	40.9517	44.44746	95.76452	53.60037	42.21512	19.05623	30.85338	42.15878	14.65966
TNFRSF13B	8.355009	0.03538531	3.58243	0.8691543	0.04604593	0.0121279	3.459337	4.783995	0.02348056	2.522576	0.0586961	0.6362008	6.698767	2.00166	0.0293781	0.7025638	0.009708255	0.04566868	1.02819	0.008289359	0.0163034	2.855031	3.920659	0.3928866	0.1114371	0.5052029	0.01608086	2.501531	2.97193	1.377305	0.08447932	0.2073893	0.930988	0.2576214	0.2420053	0	3.466197	0.09935373	0.04342485	0	0.038873	0.5169065	0.07133223	0.6275203	0.4601045	0.3484128	0.1453319	0.1509182	0
TNFRSF13C	21.02514	0.6572757	5.590358	0.2274206	0.3384757	0.09005978	4.379081	15.37359	0.1585116	4.783638	0.1684034	1.162233	11.41054	0.6923551	0.2027317	1.331323	0.1135994	0.4395228	1.460351	0.3208343	0.1284038	1.452196	0.8848501	0.5267729	0.1755332	1.673244	0.3184368	2.643009	0.6374559	0.9771356	0.2433279	0.9299002	9.517883	1.037589	1.052842	1.805528	4.612314	0.284759	0.1221462	0.2452116	0.3149068	1.639517	0.2422326	2.292124	3.588088	0.849205	1.707646	0.5717989	0.01533243
TNFRSF14	18.3196	2.579968	12.30945	15.48708	2.223227	2.838423	13.00564	13.95282	3.793173	17.70832	3.987163	14.04948	14.83081	13.7213	4.561424	8.17042	3.663114	2.478571	12.47714	5.228668	3.72027	13.04696	12.94627	18.79679	7.283548	3.679017	1.748686	12.03647	7.327309	11.68666	6.20475	11.72662	12.28571	6.694894	5.266749	10.46805	8.525183	9.128005	7.507746	8.291119	12.69042	12.26282	8.104867	5.107357	17.92424	36.28644	9.594211	9.949191	0.2673992
TNFRSF17	45.41367	0.04085797	21.42656	6.434271	0.03655256	0.07701974	41.26379	31.7653	0.1491162	20.84148	1.421136	4.960691	44.27861	15.34852	0.3575912	1.545947	0.2055117	0.111548	15.52965	0.2895344	0.09059471	29.98434	15.97479	4.366382	15.89365	1.214814	0.02553088	16.22719	23.13022	11.44974	4.327739	1.134128	2.51727	1.663787	0.4162398	0.2863945	25.84683	1.212104	0.4998422	0.03035227	0.1974943	2.071215	0.5250732	1.439795	3.508737	0.22375	0.7109198	0.6798133	0.08113297
TNFRSF18	5.84644	1.108638	6.254114	3.862765	1.053959	0.2435538	9.769727	4.716776	0.1115469	6.071214	0.1616017	1.287624	8.33328	4.326093	0.1395639	1.109873	0.2012514	1.137871	3.960977	0.0859189	0.03168453	6.188969	4.315485	1.240765	0.8181542	0.2414849	1.062569	2.531623	5.505386	3.420223	1.313438	1.164357	1.80141	1.108827	0.9537057	1.243362	4.701639	0.934948	2.616189	1.027923	2.50816	2.1686	1.268668	0.3986461	5.521447	0.6086436	1.160304	2.237258	0.1324185
TNFRSF19	3.269071	6.175583	0.7413682	0.3508496	3.40215	0.6652198	1.934072	1.86905	0.801552	1.167631	0.6622396	0.4835393	1.222975	1.110602	0.717311	2.712831	1.352599	7.948992	1.992353	0.9985573	0.7725622	1.564952	1.678256	0.1989054	1.457167	1.4235	3.438844	1.412576	1.870264	1.451014	3.542745	4.591751	2.50936	0.6123981	0.6265985	0.1177304	1.012167	1.581144	0.4258723	1.304127	13.69465	3.554746	0.9882805	1.06815	0.4608524	0.8779285	0.5181618	2.712195	2.66993
TNFRSF1A	24.88398	23.9602	33.74812	104.5744	27.85266	33.70685	26.67247	29.41986	38.24038	73.91798	44.84142	50.71973	24.12943	120.0605	34.98977	38.00122	30.00388	26.05689	32.58789	30.38609	26.90453	63.88381	35.21372	68.86311	20.09287	16.12108	24.11054	48.00582	18.98934	47.26908	26.38835	22.93087	15.00171	20.93112	28.95907	17.0032	27.37439	45.16413	32.15479	14.08614	35.41117	52.71272	27.52731	25.20256	35.02349	28.17296	22.50538	52.45757	22.0897
TNFRSF1B	23.86572	1.916441	23.12651	23.74075	1.89535	8.245545	16.70767	22.4127	8.59899	27.58818	7.096017	21.3483	22.57894	22.25499	8.571018	17.76795	7.33335	3.192274	15.44853	8.47029	5.828434	26.37603	15.08841	20.35395	3.160121	8.137468	0.6139206	17.99408	12.68412	18.63614	5.101884	11.1468	26.76461	9.647961	7.993882	9.369312	28.58084	28.9937	12.3519	8.80784	17.75741	8.178993	12.07586	13.85322	24.89596	22.72806	7.660687	30.22577	3.207409
TNFRSF21	22.26741	20.54612	58.11127	39.28104	27.4333	26.63482	45.40001	28.64848	19.71251	54.46343	27.96999	17.16686	37.67339	25.60954	30.02089	42.10998	23.6984	27.7208	80.67741	22.57997	21.5409	36.61957	65.50854	16.14515	16.72641	26.3631	17.99949	31.08446	28.57302	70.39278	38.30176	35.15998	36.33178	20.69668	35.25893	77.49732	83.61169	70.82257	65.69949	18.51966	56.38964	143.4083	129.2946	74.71966	18.04719	38.92421	12.90451	149.0187	8.481935
TNFRSF25	4.729981	3.474325	0.9159644	0.6226891	2.093006	0.5851525	0.7806695	1.923417	0.4574154	1.220489	0.4487319	2.022675	1.777348	0.7286291	1.122424	1.32899	0.8122012	2.648271	0.8891098	0.9876672	0.609349	0.7595798	0.3562888	0.9752492	0.1093845	0.5733004	2.069005	1.206245	0.2062562	0.6586354	1.474759	3.309307	19.34627	1.986084	0.685234	4.22996	0.8106688	0.9404918	4.465788	4.165946	1.75757	1.996088	2.153431	1.81212	3.051491	10.93557	1.907603	1.831722	0.05401962
TNFRSF4	10.2337	0.2322447	3.427661	2.188947	0.1662175	0.287694	5.679212	7.647067	0.2663904	3.46897	0.3178235	1.118195	7.569572	2.70454	0.5756981	1.39201	0.2803604	0.1304353	2.991845	0.2735826	0.1429271	3.148534	1.813094	0.4980758	1.245114	0.7790527	0.09951256	3.332989	2.504318	2.535235	2.021417	2.384551	1.995874	1.792382	3.806381	1.287454	2.878033	2.507847	2.698441	1.390085	6.631336	4.150763	2.474642	1.135749	6.464652	0.6944644	2.64134	3.945638	0.5973323
TNFRSF8	2.94704	0.0427708	1.260094	0.3695287	0.03644174	0.1756485	2.823926	2.278998	0.09291508	1.597137	0.09058403	0.2502618	2.230452	0.290544	0.2976059	0.8662269	0.07068656	0.07673474	1.384891	0.1731939	0.06580459	0.4806984	1.581652	0.1049419	1.728596	0.7918931	0.02290812	0.4027505	1.801569	3.192875	0.0641844	0.1458954	1.054048	0.1949022	0.4453031	0.08908415	1.57463	0.3625288	0.149498	0.01815615	0.3470284	0.227922	0.2124718	0.3268166	0.8345294	0.1710216	0.2797754	1.043294	0.06470959
TNFRSF9	1.272231	0.06674028	0.956565	0.1586765	0.01290973	0.04590345	0.51945	1.83149	0.0658316	0.3433232	0.08022503	0.2596382	1.002656	0.1519401	0.08511189	0.188336	0.0616957	0.07485396	0.287174	0.04415711	0.02971102	0.1685168	0.2723734	0.1308058	0.02603601	0.1457674	0.06762799	0.2949864	0.3049265	0.3298365	0.1894813	0.5836036	1.021275	0.506823	0.2600924	0.1699313	0.4420487	1.142074	0.5356944	0.2009981	1.170519	0.5417368	0.5436137	0.2338242	1.858838	0.1251224	0.4559168	1.019434	0.05492164
TNFSF10	22.9398	18.87408	18.81303	13.85322	22.94507	4.137427	20.26267	30.28379	3.080147	12.9259	10.17707	51.65893	18.83685	25.31191	8.823652	16.87315	5.577005	18.21644	18.08256	8.829015	6.961747	23.35472	21.14917	66.14223	51.04016	13.95293	28.89692	31.3259	19.53254	32.02349	23.94262	18.14847	6.266622	28.2793	8.683748	18.63421	13.06578	55.91755	28.81867	17.42126	70.56513	24.63196	11.70928	11.18163	21.97329	20.17979	10.20606	24.45985	12.73236
TNFSF11	0.9112282	0.03342789	0.3364862	0.09189358	0.04984237	0.007876699	0.504884	0.7393002	0.04574971	0.1378535	0.03812132	0.1075769	0.3986646	0.2270772	0.01908018	0.05603607	0.02101738	0.0228157	0.2082046	0.005383685	0.01588284	0.08218306	0.1352043	0.02126398	0.1326874	0.02548457	0.1357723	0.195239	0.04928113	0.2049936	2.39219	1.147385	0.3379693	0.06238947	0.6025045	0.159333	0.2600652	0.2784859	0.1128125	0.8070617	0.04544429	4.468206	0.404318	0.236645	1.244283	0.3000163	0.6887818	2.739911	0.1050998
TNFSF12	22.56726	3.111729	20.57944	8.449155	4.393233	33.21851	14.1118	27.0765	55.67416	8.637249	42.42415	4.302932	13.05938	8.455247	39.05641	35.58827	30.209	6.17248	8.981583	31.44751	39.99648	9.667395	16.49711	3.819658	10.948	14.31722	3.144496	10.55777	8.028077	16.63385	3.766726	11.10886	5.23835	6.426417	10.44941	1.704039	5.402083	11.70219	11.00398	3.819589	4.362506	6.173462	7.369369	8.589689	7.894743	8.904963	6.49335	11.63066	3.845821
TNFSF13	9.690029	1.143987	11.64845	12.93401	1.376556	1.546427	13.03459	9.861166	3.534205	19.38013	3.547619	13.07627	11.19772	13.32004	1.848179	6.988298	1.983666	1.380803	19.70202	1.764858	1.773693	15.88823	23.09008	17.52882	5.170979	3.534489	0.8277119	12.35003	9.053979	19.99818	9.276394	13.41229	2.561805	6.674398	3.609545	1.840102	7.963239	4.445117	4.284054	1.110752	5.638805	7.630551	2.887722	2.210142	9.123564	2.839312	2.199428	6.727926	3.97207
TNFSF13B	11.72036	0.8324996	3.116251	2.738635	0.1647633	2.153405	3.73643	10.65151	0.6221951	3.524339	1.949861	5.810427	3.39144	2.485248	1.443295	2.746382	1.382027	0.5299896	2.150527	3.612266	1.46159	2.817675	1.852198	3.001663	3.211542	2.197176	0.4198949	4.229982	2.583047	3.435398	3.398689	8.838208	1.604118	5.655135	2.66222	2.570723	2.156497	25.68178	4.201681	4.842145	10.42099	6.862857	4.285838	1.73369	23.99738	0.9676817	5.702501	6.072951	0.7017732
TNFSF14	1.502615	3.451276	0.4318816	0.4730654	0.1910148	0.1148889	1.034838	0.6590789	0.0465221	0.5458968	0.2807428	0.5901633	1.685475	0.3182241	0.8803798	0.3205244	0.30776	0.334093	0.479274	0.9885035	0.2180384	0.7168786	0.9967805	0.3770508	0.2759883	0.4118028	0.1851924	0.6261837	1.136942	0.5862781	0.5816426	0.6220586	0.6403636	0.7591506	0.2809488	0.05093002	0.5624852	1.021806	0.7098119	0.3977177	1.36324	0.5303626	0.5781714	0.4812805	1.196484	0.1221618	0.3210215	0.4302684	0.09492116
TNFSF15	0.9811625	0.8584033	0.5999064	1.355255	0.4161342	0.14053	1.122325	0.7983468	0.1937119	1.204942	0.5777816	3.264342	0.9667705	3.39447	0.6830313	0.8777301	0.4820081	1.011723	1.257854	0.3935318	0.3044617	1.726044	0.9575987	3.98897	0.5265327	0.5562058	0.7815186	1.21505	0.8934633	1.347157	1.865277	3.366573	1.781861	2.845148	1.898959	1.706268	1.883545	0.7494565	3.317069	2.709889	1.007574	2.306663	1.454671	2.791009	2.784913	3.459807	0.7017075	8.88387	0.09389924
TNFSF18	0.3128514	0.1080559	0.6478692	0.008933735	0.03391913	0.0804047	0.1259821	0.1813025	0	0.1587608	0.1491701	0.2262826	0.1887321	0.2317985	0.05193838	0.1470887	0.08009633	0.1490565	0.2833781	0.07327496	0.02161743	0.06990983	0.04089347	0.02894147	0.1313418	0.07804332	0.0284298	0.2467504	0	0.4819223	0.73681	0.4549169	0.1078114	0.05403717	0.3208861	0.1084305	0.0884908	0.2912097	0.009596503	0.008449661	0.06872468	0.09791288	0.5846931	0.1002049	0.08667716	0.013842	0.0277769	0.6080846	0.233392
TNFSF4	0.6545232	0.1129813	0.6372714	0.05915937	0.06911172	0.5788594	0.3558715	0.8819708	1.332173	0.1985004	0.6343109	0.1288258	0.2042922	0.1180749	0.6922833	0.6743244	0.7402278	0.1455274	0.2534907	0.6121341	0.4478059	0.2848888	0.2187209	0.03685596	0.5101407	0.3533705	0.09413135	0.2562167	0.273334	0.3143925	0.7354259	1.69473	0.3624562	0.1730192	1.448392	0.298908	0.1972074	3.006791	1.769574	1.187943	1.295274	0.8478828	1.454133	0.2661526	1.691367	0.2855623	0.8772485	1.523463	0.2761238
TNFSF8	5.890779	0.09824332	1.11145	0.3703842	0.09843783	0.3481658	1.424482	6.082206	0.3728932	1.485952	0.1344446	0.3265116	1.79315	0.3310161	0.221313	1.212103	0.4427624	0.1974084	1.848253	0.2886015	0.3385789	1.033761	0.5510065	0.199981	0.4424312	0.5093077	0.02946681	0.8459454	0.2935331	0.7594753	0.1582413	0.6380641	1.037977	0.9174684	0.3141135	0.1278112	1.039478	2.938469	0.2519792	0.07590157	0.5793495	0.7216667	0.3010298	0.7764768	1.405171	0.3682371	0.3886664	0.8703662	0.8219576
TNFSF9	1.684378	3.552828	1.037288	0.2909017	5.432406	0.9502918	0.3729319	1.399372	0.5340123	0.2784966	1.666031	0.5136906	1.052706	0.1490935	0.3967073	1.734479	0.3104892	1.205911	0.1417036	1.325551	0.3823711	0.2866597	0.5178366	0.1134367	0.2177987	1.31769	2.537202	1.06443	0.2157122	0.3364849	0.4082745	3.766731	1.551586	2.913992	1.999451	4.369186	0.2668011	11.97984	6.620008	8.457984	8.255084	4.592137	0.8710594	9.529702	4.462762	1.777861	17.92203	3.651802	0.3541101
VTCN1	4.135858	0.007545295	0.1407875	0.2548313	0	0.003555834	1.306761	0.9801954	0.01835833	1.53187	0.06453517	0.09712837	0.6416392	0.02050221	0.01148467	0.7299922	0.01138563	0.3584349	1.453426	0.009721581	0.01434021	0.5286818	1.491997	0.1103925	1.099982	0.1150468	0	0.5099421	0.7712407	1.828399	0.7067387	4.405015	1.149057	0.62987	0.2542542	2.712139	0.6237037	0.02759682	0.929431	0.01681558	0.004558941	0.3031083	0.04182845	0.05697617	0.03538365	0.2341478	0.01842617	0.4857035	0.0499431
[truncated: 324 more columns]
