# Supplementary material for: A Signature Based on Costimulatory Molecules for the Assessment of Prognosis and Immune Characteristics in Patients With Stomach Adenocarcinoma
Source: Front Immunol. 2022 Jul 22;13:928742. doi: 10.3389/fimmu.2022.928742 (PMC9353527; doi:10.3389/fimmu.2022.928742)
Supplement: Supplementary file 4 [file DataSheet_2.zip › Raw date/10.Nomo risk/nomoRisk.txt]

ID	futime	fustat	CD276|LTBR	CD28|CTLA4	EDA|VTCN1	EDAR|TNFRSF19	FASLG|TNFSF8	PDCD1|TNFRSF9	TNF|TNFSF14	TNFRSF11B|TNFSF15	TNFRSF18|TNFSF9	riskScore	risk	Nomogram
TCGA-CD-8534	1.005479452	0	0	1	0	1	0	0	0	0	0	1.175395558	high	1.5463633311611
TCGA-CD-8527	0.597260274	1	0	0	0	1	1	0	0	1	0	0.488831262	low	1.00625416935444
TCGA-BR-A44U	1.156164384	1	0	0	1	1	0	0	0	1	0	1.692071711	high	3.92581076412528
TCGA-F1-A72C	0.947945205	0	0	0	0	1	0	1	1	0	0	0.225219107	low	1.00625416935444
TCGA-CD-A48C	0.967123288	1	0	0	1	1	0	0	1	1	1	0.664313351	high	2.99577185881938
TCGA-BR-8369	1.169863014	0	0	1	1	1	0	0	0	0	0	2.099967773	high	3.92581076412528
TCGA-BR-8081	2.687671233	0	0	0	1	1	0	1	0	0	1	0.379622334	low	1.00625416935444
TCGA-CD-A4MG	0.547945205	1	0	0	1	1	0	0	1	0	0	0.676064439	high	2.99577185881938
TCGA-CD-A487	1.024657534	0	1	0	0	1	1	0	0	0	0	0.521474523	low	0.519410229699834
TCGA-BR-8284	0.671232877	1	0	1	1	1	0	1	0	0	1	0.760666747	high	3.92581076412528
TCGA-BR-8368	0.35890411	0	0	0	1	1	1	1	0	0	0	0.321947065	low	0.65072298927244
TCGA-CG-5724	1.002739726	1	0	0	1	1	0	0	1	0	0	0.676064439	high	3.13692707092584
TCGA-BR-7716	3.315068493	0	0	0	1	1	1	1	1	0	1	0.126397559	low	0.519410229699834
TCGA-CD-5800	1.095890411	0	0	0	0	0	0	1	1	1	0	0.619887206	low	0.519410229699834
TCGA-HU-A4HB	1.306849315	1	0	1	0	0	0	1	0	0	1	0.725812556	high	2.99577185881938
TCGA-D7-A747	0.698630137	1	0	1	1	0	0	1	0	0	0	2.130673892	high	1.5463633311611
TCGA-VQ-A91D	0.975342466	1	0	0	1	1	0	0	1	0	0	0.676064439	high	3.92581076412528
TCGA-KB-A93J	3.079452055	0	1	0	0	1	1	1	0	0	1	0.188892579	low	1.00625416935444
TCGA-BR-8590	0.778082192	1	0	1	0	0	0	0	0	0	1	1.219491431	high	2.02643261797423
TCGA-CG-5718	3	1	0	0	0	0	0	1	1	0	1	0.233668376	low	1.00625416935444
TCGA-VQ-A8PE	1.849315068	1	0	0	1	0	0	0	1	1	1	1.132482791	high	3.92581076412528
TCGA-HU-A4GT	0.542465753	0	0	0	1	1	0	0	1	0	0	0.676064439	high	2.99577185881938
TCGA-BR-6452	2.890410959	0	1	0	1	1	1	1	1	0	1	0.217701599	low	1.00625416935444
TCGA-VQ-A8PX	5.380821918	0	0	0	0	0	1	0	1	0	1	0.202638988	low	0.335891455282913
TCGA-BR-6564	2.175342466	1	0	1	1	1	0	1	0	0	1	0.760666747	high	2.02643261797423
TCGA-VQ-A91V	3.553424658	0	1	0	0	1	0	0	0	0	1	0.614894176	low	0.680661401084126
TCGA-IN-A6RI	1.531506849	0	0	0	0	1	0	0	1	0	1	0.230300874	low	0.335891455282913
TCGA-CD-5803	0.934246575	1	1	1	1	1	0	1	1	0	1	0.845153322	high	2.99577185881938
TCGA-BR-8680	2.663013699	0	1	0	1	1	1	0	0	0	0	0.931669075	high	3.13692707092584
TCGA-BR-A4J8	1.126027397	0	0	0	0	1	0	0	1	0	1	0.230300874	low	1.31864629072737
TCGA-VQ-A8P5	0.643835616	1	0	0	0	0	0	0	0	1	0	1.614540005	high	2.99577185881938
TCGA-BR-A44T	2.843835616	0	0	1	1	1	0	1	0	0	0	1.249851321	high	1.5463633311611
TCGA-VQ-A8PU	2.279452055	1	0	1	1	1	1	0	1	0	0	0.699197008	high	3.92581076412528
TCGA-HU-A4H0	0.175342466	0	0	0	1	1	1	1	0	0	0	0.321947065	low	1.31864629072737
TCGA-BR-6566	2.731506849	0	0	0	0	1	1	1	1	0	0	0.116244931	low	0.519410229699834
TCGA-HU-8608	1.756164384	0	0	0	1	1	1	1	1	0	1	0.126397559	low	1.31864629072737
TCGA-BR-7707	2.98630137	0	0	0	1	1	1	1	1	0	0	0.207683794	low	0.65072298927244
TCGA-VQ-A8E7	3.117808219	0	0	0	0	1	0	0	1	0	0	0.378407302	low	1.05366699896965
TCGA-RD-A8MV	10.19178082	0	0	0	0	1	0	1	1	1	1	0.221304436	low	0.680661401084126
TCGA-VQ-A94T	0.936986301	1	0	0	1	0	1	0	0	1	0	1.488833691	high	3.92581076412528
TCGA-BR-8687	0.684931507	1	0	1	0	1	0	0	0	0	1	0.715352538	high	3.92581076412528
TCGA-IN-A7NT	0.884931507	0	1	0	0	0	0	1	1	1	0	1.067666475	high	2.99577185881938
TCGA-CG-5719	0.084931507	0	1	1	0	1	0	0	1	0	1	0.794806105	high	3.13692707092584
TCGA-CD-A489	0.942465753	1	1	1	1	1	1	0	0	1	1	1.834379733	high	1.5463633311611
TCGA-RD-A7BS	0.920547945	1	0	0	0	1	0	0	1	1	0	0.610953727	low	0.680661401084126
TCGA-BR-8380	0.057534247	1	1	1	1	1	0	0	0	0	0	3.616892184	high	2.02643261797423
TCGA-BR-4253	0.339726027	1	0	0	1	1	1	0	0	0	0	0.540927109	low	1.31864629072737
TCGA-BR-8484	2.098630137	1	0	1	1	0	0	0	1	0	1	1.405482609	high	2.02643261797423
TCGA-IN-A6RJ	1.038356164	0	0	0	1	1	0	0	0	0	0	1.048020926	high	1
TCGA-BR-A4PF	0.095890411	0	0	0	1	1	1	1	0	1	1	0.316351107	low	1.31864629072737
TCGA-BR-6852	3.745205479	0	0	0	1	1	1	1	1	0	0	0.207683794	low	0.519410229699834
TCGA-VQ-A8PH	1.065753425	1	1	0	1	0	1	1	0	1	1	0.928861414	high	2.02643261797423
TCGA-BR-7851	1.57260274	1	1	0	1	1	0	0	0	0	0	1.805065174	high	2.99577185881938
TCGA-VQ-A927	0.547945205	1	1	0	0	1	0	0	0	1	0	1.631222162	high	3.92581076412528
TCGA-BR-A4J6	0.054794521	0	0	0	0	1	0	0	0	0	1	0.357007588	low	1.00625416935444
TCGA-CG-5717	0.580821918	1	0	1	0	1	0	1	1	0	0	0.451281892	low	0.519410229699834
TCGA-CG-4440	0.334246575	1	0	1	1	1	0	0	0	1	0	3.390481979	high	6.07717323146311
TCGA-VQ-A8DT	4.065753425	0	0	0	0	1	1	0	0	0	1	0.184266437	low	0.680661401084126
TCGA-BR-6709	1.01369863	1	1	0	1	0	0	1	0	0	1	1.114636651	high	2.02643261797423
TCGA-VQ-A8PD	1.35890411	1	1	1	0	1	0	1	0	0	0	1.20490471	high	3.92581076412528
TCGA-RD-A8N2	9.698630137	0	0	0	1	1	0	0	0	0	1	0.6378316	low	0.335891455282913
TCGA-VQ-A8P8	2.580821918	0	0	1	0	1	0	0	0	0	1	0.715352538	high	2.99577185881938
TCGA-HU-A4H6	1.764383562	0	0	0	1	1	0	0	1	0	1	0.41145673	low	1.31864629072737
TCGA-CG-4443	2.498630137	0	0	0	1	0	0	1	1	1	0	1.107493683	high	1.93730140805265
TCGA-B7-A5TI	1.630136986	0	1	0	0	1	0	1	1	0	1	0.236082743	low	0.680661401084126
TCGA-BR-8588	1.065753425	0	1	0	0	0	0	0	0	0	0	1.722356043	high	1.5463633311611
TCGA-CG-4475	1.915068493	0	1	0	0	0	0	0	1	0	0	1.111069106	high	2.99577185881938
TCGA-VQ-A8PK	1.487671233	1	1	0	0	1	1	1	1	1	0	0.323255385	low	0.680661401084126
TCGA-CD-5799	1.084931507	0	0	1	0	0	0	0	1	0	0	1.292590067	high	1.5463633311611
TCGA-D7-A6EV	0.936986301	0	0	0	0	1	0	0	1	0	1	0.230300874	low	1.00625416935444
TCGA-D7-5577	2.142465753	1	0	0	0	1	1	1	0	0	0	0.180200456	low	0.680661401084126
TCGA-RD-A8N4	5.947945205	0	0	0	0	0	0	1	1	0	1	0.233668376	low	0.680661401084126
TCGA-CG-4436	0.665753425	0	0	0	0	1	0	0	1	0	1	0.230300874	low	0.335891455282913
TCGA-MX-A5UG	0.309589041	1	1	1	0	0	0	0	1	0	0	2.226300313	high	3.92581076412528
TCGA-VQ-A8E3	1.810958904	1	0	0	0	0	1	1	1	0	0	0.198167602	low	1.00625416935444
TCGA-BR-A4J9	0.038356164	0	0	0	1	1	0	0	0	1	0	1.692071711	high	1.5463633311611
TCGA-HU-A4GP	0.747945205	0	0	0	1	1	0	0	1	1	1	0.664313351	high	1.5463633311611
TCGA-BR-6565	0.764383562	1	0	0	1	0	0	1	1	0	1	0.417473127	low	1.00625416935444
TCGA-VQ-A8PB	2.857534247	1	0	0	0	1	1	0	1	0	0	0.195311718	low	0.519410229699834
TCGA-HU-A4GY	0.021917808	0	1	1	1	1	0	1	0	0	1	1.310138968	high	3.92581076412528
TCGA-BR-8361	2.591780822	0	0	0	1	1	1	1	0	0	1	0.195938847	low	1.31864629072737
TCGA-RD-A7BT	0.717808219	1	0	0	1	1	0	0	1	1	1	0.664313351	high	6.07717323146311
TCGA-VQ-A925	0.378082192	1	1	1	0	1	0	0	0	0	0	2.024449642	high	3.92581076412528
TCGA-D7-6527	0.854794521	1	0	0	1	1	0	0	1	0	1	0.41145673	low	0.519410229699834
TCGA-VQ-A8PQ	1.304109589	1	0	1	1	1	0	1	0	0	0	1.249851321	high	3.13692707092584
TCGA-BR-6563	3.260273973	0	0	1	0	1	0	1	0	0	0	0.699567732	high	1.5463633311611
TCGA-VQ-AA6A	3.243835616	0	0	0	0	1	0	0	1	0	1	0.230300874	low	0.680661401084126
TCGA-HU-A4G2	2.024657534	0	0	0	0	0	1	0	0	0	1	0.314126713	low	0.519410229699834
TCGA-CG-4460	1.832876712	1	0	0	0	0	0	1	1	0	1	0.233668376	low	2.0412705607225
TCGA-HU-8249	2.41369863	0	0	0	1	1	1	0	1	1	1	0.3428797	low	1.31864629072737
TCGA-BR-A4IV	2.380821918	1	0	0	1	0	0	0	0	1	0	2.88454551	high	2.02643261797423
TCGA-D7-6525	1.112328767	1	0	0	0	0	0	1	1	0	0	0.383940444	low	0.680661401084126
TCGA-HU-A4H2	1.079452055	0	0	0	1	1	1	0	0	0	0	0.540927109	low	0.680661401084126
TCGA-CG-5726	2.41369863	1	0	0	1	1	0	0	1	1	1	0.664313351	high	1.93730140805265
TCGA-IN-AB1V	1.312328767	0	0	0	0	1	0	0	1	0	1	0.230300874	low	0.335891455282913
TCGA-FP-8210	0.419178082	1	1	1	1	1	0	0	0	0	0	3.616892184	high	2.02643261797423
TCGA-VQ-AA68	3.638356164	0	0	0	0	1	0	0	1	0	1	0.230300874	low	0.680661401084126
TCGA-BR-4280	0.550684932	1	0	0	1	0	0	0	1	0	0	1.152515363	high	3.92581076412528
TCGA-VQ-AA64	1.534246575	1	1	0	0	0	0	0	1	0	1	0.676203087	high	3.92581076412528
TCGA-VQ-AA6J	2.295890411	0	1	0	1	1	0	0	1	1	1	1.144184114	high	3.92581076412528
TCGA-VQ-A928	0.476712329	1	1	0	1	0	0	0	0	0	1	1.87278359	high	3.13692707092584
TCGA-CD-8532	0.969863014	1	0	1	0	1	0	0	0	0	0	1.175395558	high	1.5463633311611
TCGA-CG-5725	1.252054795	1	1	0	0	0	1	0	1	1	1	0.563501079	low	0.65072298927244
TCGA-IN-A7NR	0.542465753	0	0	0	0	1	0	0	0	1	0	0.947087664	high	3.13692707092584
TCGA-HU-8602	1.860273973	0	0	0	1	1	0	0	1	0	0	0.676064439	high	1.5463633311611
TCGA-BR-8690	0.890410959	0	0	0	1	1	1	1	0	0	1	0.195938847	low	0.680661401084126
TCGA-VQ-A91X	0.791780822	1	0	0	1	0	0	0	1	0	0	1.152515363	high	3.92581076412528
TCGA-HU-A4GF	2.150684932	0	0	0	0	0	0	0	1	0	1	0.392603544	low	1.00625416935444
TCGA-HU-A4GU	0.547945205	0	0	0	0	1	1	0	1	0	0	0.195311718	low	1.00625416935444
TCGA-R5-A7ZF	0.709589041	1	0	0	1	1	1	0	1	1	0	0.56338554	low	1.05366699896965
TCGA-BR-8286	2.452054795	0	0	0	0	1	0	0	1	1	0	0.610953727	low	0.519410229699834
TCGA-BR-7723	2.394520548	1	1	0	1	0	0	0	1	1	1	1.950538578	high	2.02643261797423
TCGA-CG-5723	6.838356164	0	0	0	1	1	1	1	1	0	1	0.126397559	low	1.00625416935444
TCGA-CD-A4MH	1.016438356	0	0	0	1	0	0	0	1	1	1	1.132482791	high	2.99577185881938
TCGA-BR-A4CS	0.123287671	1	0	0	1	0	0	0	1	1	0	1.860782161	high	3.92581076412528
TCGA-BR-8364	1.849315068	0	0	1	0	1	0	0	0	0	0	1.175395558	high	2.02643261797423
TCGA-BR-6801	3.350684932	0	0	0	1	1	1	0	1	0	0	0.348944924	low	1.00625416935444
TCGA-BR-8381	0.61369863	0	0	0	1	1	1	1	0	0	1	0.195938847	low	0.519410229699834
TCGA-CD-8524	1.063013699	0	0	0	1	0	1	0	0	1	1	0.906112799	high	1.5463633311611
TCGA-D7-8573	1.624657534	0	0	0	1	1	1	0	1	0	1	0.2123699	low	0.519410229699834
TCGA-VQ-A8PF	0.208219178	1	0	0	1	1	0	1	0	0	1	0.379622334	low	1.31864629072737
TCGA-BR-8059	1.202739726	1	0	0	1	0	0	0	0	0	0	1.786605163	high	3.92581076412528
TCGA-BR-8382	2.087671233	1	0	0	1	1	1	0	0	0	0	0.540927109	low	1.31864629072737
TCGA-CD-5801	1.098630137	1	0	0	1	0	1	1	0	0	0	0.548836645	low	1.31864629072737
TCGA-HU-A4GQ	0.008219178	1	0	0	1	1	0	0	0	0	0	1.048020926	high	3.92581076412528
TCGA-HU-A4H8	1.17260274	1	0	0	1	1	1	0	1	0	0	0.348944924	low	0.65072298927244
TCGA-KB-A6F7	5.301369863	0	0	0	0	0	0	1	0	1	1	0.584831305	low	0.335891455282913
TCGA-VQ-A8E0	1.539726027	1	0	0	1	1	0	0	1	0	1	0.41145673	low	1.31864629072737
TCGA-BR-8483	0.449315068	0	0	0	0	0	0	0	1	0	1	0.392603544	low	0.680661401084126
TCGA-IN-AB1X	1.126027397	0	0	0	0	1	1	1	1	0	0	0.116244931	low	1.00625416935444
TCGA-BR-7715	2.802739726	0	0	0	0	0	0	1	1	0	1	0.233668376	low	0.519410229699834
TCGA-CD-8530	1.032876712	0	1	0	1	0	0	0	1	0	1	1.208107927	high	1.5463633311611
TCGA-BR-8485	0.767123288	0	0	0	1	0	0	0	1	1	1	1.132482791	high	3.92581076412528
TCGA-R5-A805	0.769863014	1	0	1	0	0	0	0	1	0	0	1.292590067	high	3.92581076412528
TCGA-MX-A663	0.821917808	1	1	0	1	0	0	0	1	1	0	3.2049294	high	2.99577185881938
TCGA-HU-A4H3	2.416438356	0	0	0	1	1	1	1	1	0	0	0.207683794	low	0.680661401084126
TCGA-CD-8535	1.068493151	0	1	0	0	0	1	1	1	1	1	0.33538256	low	0.680661401084126
TCGA-BR-8589	2.260273973	0	0	0	1	1	1	0	0	0	0	0.540927109	low	0.680661401084126
TCGA-D7-A6F2	1.304109589	0	0	0	0	1	1	0	0	1	1	0.297505535	low	0.335891455282913
TCGA-VQ-A94O	1.753424658	1	0	0	1	0	1	0	0	1	1	0.906112799	high	3.92581076412528
TCGA-KB-A93H	3.136986301	0	0	0	1	1	1	0	0	1	1	0.531524925	low	1.00625416935444
TCGA-BR-8678	2.065753425	0	1	0	0	1	1	1	1	1	1	0.196735098	low	0.65072298927244
TCGA-RD-A7C1	1.389041096	1	0	0	1	1	1	1	1	0	1	0.126397559	low	0.65072298927244
TCGA-HU-8604	1.901369863	0	0	0	1	0	1	0	0	0	1	0.561220407	low	1.00625416935444
TCGA-D7-A6F0	1.857534247	0	0	0	0	0	1	1	1	0	1	0.12060595	low	0.65072298927244
TCGA-VQ-AA6G	2.169863014	1	0	0	0	1	0	0	1	1	0	0.610953727	low	1.00625416935444
TCGA-BR-6458	1.610958904	1	1	0	1	1	0	1	1	1	1	0.680991416	high	1.5463633311611
TCGA-HU-A4GH	0.980821918	0	0	0	0	0	1	0	0	1	1	0.507170145	low	0.65072298927244
TCGA-R5-A7ZI	6.210958904	0	0	0	1	0	1	1	1	0	1	0.215475212	low	1.05366699896965
TCGA-D7-A74A	1.663013699	0	0	0	1	1	1	0	0	1	0	0.873348457	high	2.02643261797423
TCGA-F1-6874	1.205479452	0	0	0	1	1	0	0	1	0	0	0.676064439	high	1.93730140805265
TCGA-BR-6802	2.575342466	0	0	0	0	1	1	1	0	0	0	0.180200456	low	0.680661401084126
TCGA-BR-8676	0.62739726	0	0	1	1	0	1	1	0	0	1	0.669301586	high	2.02643261797423
TCGA-BR-A4QL	1.345205479	1	0	0	1	0	1	0	0	0	0	0.922141096	high	3.92581076412528
TCGA-CD-8531	1.049315068	0	1	1	1	1	0	1	1	0	1	0.845153322	high	3.92581076412528
TCGA-BR-6455	1.156164384	1	0	0	1	1	0	0	0	0	0	1.048020926	high	1.5463633311611
TCGA-BR-8686	1.739726027	1	0	0	1	0	0	1	0	0	0	1.063345282	high	3.92581076412528
TCGA-VQ-A8DU	0.454794521	1	0	0	0	0	0	0	0	1	1	0.98261839	high	2.02643261797423
TCGA-IN-8663	0.282191781	1	1	0	0	1	0	0	0	1	0	1.631222162	high	2.99577185881938
TCGA-VQ-A91U	0.142465753	1	0	0	0	1	0	0	1	0	1	0.230300874	low	1.31864629072737
TCGA-D7-5578	1.054794521	0	0	0	1	1	1	1	1	1	1	0.204073915	low	1.31864629072737
TCGA-D7-A6EX	0.942465753	0	0	0	1	0	1	1	1	1	1	0.34789335	low	1.31864629072737
TCGA-HU-8244	2.032876712	0	0	0	0	1	1	0	1	0	0	0.195311718	low	0.65072298927244
TCGA-HU-A4HD	2.783561644	0	0	0	0	0	0	0	1	1	1	0.633874128	low	1.31864629072737
TCGA-HU-8610	0.063013699	0	1	0	0	1	0	0	1	1	1	0.640423602	high	1.93730140805265
TCGA-VQ-A91Y	0.810958904	1	0	0	0	1	0	0	1	0	1	0.230300874	low	1.31864629072737
TCGA-HU-A4G9	2.016438356	0	0	0	0	1	0	0	1	0	0	0.378407302	low	0.65072298927244
TCGA-BR-8591	2.345205479	0	0	0	0	1	0	0	1	0	0	0.378407302	low	1.31864629072737
TCGA-D7-8570	2.060273973	0	0	0	0	0	1	1	0	0	1	0.186960815	low	0.680661401084126
TCGA-BR-6710	0.747945205	0	0	0	1	1	1	0	0	0	1	0.329211368	low	0.335891455282913
TCGA-VQ-AA6D	1.42739726	0	1	0	0	0	0	0	1	1	1	1.091756936	high	2.02643261797423
TCGA-VQ-A8DV	1.104109589	1	0	0	1	0	0	0	0	1	0	2.88454551	high	1
TCGA-CD-A48A	1.035616438	0	0	0	1	1	0	0	0	1	0	1.692071711	high	1.5463633311611
TCGA-BR-8487	0.093150685	0	0	0	1	1	0	0	1	0	0	0.676064439	high	1.5463633311611
TCGA-RD-A8N9	2.967123288	0	1	0	1	1	1	1	0	0	1	0.337476457	low	0.519410229699834
TCGA-D7-8578	1.761643836	0	1	1	0	0	0	0	1	0	0	2.226300313	high	1.93730140805265
TCGA-CG-4469	0.589041096	1	0	1	1	1	0	0	1	1	0	2.187155086	high	6.07717323146311
TCGA-CG-5722	0.082191781	0	0	0	1	0	1	0	1	1	0	0.960426924	high	6.07717323146311
TCGA-IN-A7NU	0.975342466	0	0	0	0	1	0	1	1	1	0	0.363625258	low	1.31864629072737
TCGA-D7-6526	1.432876712	0	0	0	1	0	0	0	1	1	1	1.132482791	high	3.92581076412528
TCGA-IN-A6RS	1.049315068	0	0	0	1	0	0	1	1	1	1	0.674027064	high	1.93730140805265
TCGA-D7-6528	1.268493151	0	0	0	1	1	0	0	1	0	0	0.676064439	high	1.93730140805265
TCGA-VQ-A8PP	1.950684932	1	0	0	1	0	1	0	1	1	0	0.960426924	high	6.07717323146311
TCGA-B7-5818	0.975342466	0	0	0	0	0	1	1	0	0	0	0.307195264	low	0.335891455282913
TCGA-BR-6457	1.139726027	0	0	1	0	1	0	1	1	1	1	0.443437886	low	1.00625416935444
TCGA-D7-6520	1.569863014	0	0	0	0	0	0	1	1	0	1	0.233668376	low	0.680661401084126
TCGA-BR-6707	1.657534247	1	0	0	1	1	1	1	0	0	1	0.195938847	low	1.00625416935444
TCGA-HU-A4GX	1.687671233	0	0	0	0	1	1	1	0	0	0	0.180200456	low	1.31864629072737
TCGA-BR-8371	0.983561644	1	0	1	1	0	0	0	0	0	0	3.579903009	high	2.02643261797423
TCGA-D7-A748	0.361643836	1	1	0	0	0	0	0	0	1	0	2.780812735	high	3.13692707092584
TCGA-RD-A7BW	0.42739726	1	0	1	0	0	0	0	0	0	1	1.219491431	high	1.93730140805265
TCGA-D7-A6EY	0.953424658	1	0	0	1	1	0	1	0	0	0	0.623757353	low	1.31864629072737
TCGA-CD-8528	1.02739726	0	0	0	1	1	0	0	1	0	0	0.676064439	high	2.02643261797423
TCGA-BR-8295	0.183561644	1	1	0	1	0	0	0	1	1	0	3.2049294	high	1.5463633311611
TCGA-BR-8296	1.298630137	1	0	1	0	0	0	0	1	0	1	0.786677794	high	2.02643261797423
TCGA-CD-8533	1.282191781	0	1	0	1	1	0	0	1	1	1	1.144184114	high	1.5463633311611
TCGA-CG-4477	2.580821918	0	0	0	0	1	0	0	0	0	0	0.586599069	low	0.335891455282913
TCGA-RD-A8N0	3.38630137	0	0	1	0	0	0	1	1	0	1	0.468212081	low	0.680661401084126
TCGA-BR-7722	1.276712329	1	0	1	0	1	0	0	1	0	1	0.461464462	low	0.519410229699834
TCGA-CG-4441	1.167123288	1	1	0	0	1	0	0	1	0	0	0.651752103	high	3.92581076412528
TCGA-BR-6453	1.328767123	0	0	1	1	1	0	1	1	0	0	0.806262558	high	1.5463633311611
TCGA-BR-7717	1.512328767	1	0	1	1	1	0	0	0	0	0	2.099967773	high	3.13692707092584
TCGA-D7-A6EZ	1.693150685	1	0	0	1	1	1	1	1	0	0	0.207683794	low	1.31864629072737
TCGA-IN-7806	3.030136986	0	0	0	1	1	0	0	1	0	0	0.676064439	high	1.5463633311611
TCGA-BR-7901	0.287671233	1	0	0	1	0	0	0	1	0	0	1.152515363	high	2.99577185881938
TCGA-BR-4267	0.515068493	1	0	1	0	1	0	0	1	0	1	0.461464462	low	0.335891455282913
TCGA-R5-A7ZE	1.517808219	1	0	0	1	1	0	0	1	1	0	1.091533083	high	3.92581076412528
TCGA-BR-8060	0.953424658	1	1	0	1	0	0	0	1	0	1	1.208107927	high	2.99577185881938
TCGA-BR-4279	0.797260274	1	1	1	0	0	0	0	1	1	1	2.187603629	high	1.5463633311611
TCGA-D7-A4YX	3.035616438	0	0	0	1	1	1	0	0	0	1	0.329211368	low	0.519410229699834
TCGA-D7-6522	1.550684932	0	1	1	1	1	0	1	1	0	1	0.845153322	high	1
TCGA-D7-8574	1.432876712	0	1	1	1	1	0	1	0	0	0	2.152688976	high	3.92581076412528
TCGA-D7-6822	1.02739726	0	1	0	0	0	0	0	1	0	0	1.111069106	high	1.93730140805265
TCGA-CG-5720	0.082191781	1	0	1	1	1	0	0	1	0	0	1.354661438	high	1.93730140805265
TCGA-BR-7704	2.936986301	0	0	0	1	0	1	1	0	0	1	0.334025158	low	1.00625416935444
TCGA-CG-4438	4.506849315	0	0	1	1	1	1	0	0	1	0	1.749968507	high	3.13692707092584
TCGA-VQ-AA6F	4.509589041	0	0	1	0	0	0	0	1	0	0	1.292590067	high	1.5463633311611
TCGA-D7-A4YU	1.369863014	0	0	0	1	1	1	0	1	0	0	0.348944924	low	1.31864629072737
TCGA-CG-4444	3.920547945	0	0	1	1	1	0	0	1	1	1	1.331115242	high	3.92581076412528
TCGA-RD-A8MW	3.15890411	1	0	0	1	0	0	1	1	0	1	0.417473127	low	1.31864629072737
TCGA-VQ-A8E2	3.61369863	0	1	0	1	0	1	1	1	0	0	0.609795441	low	0.680661401084126
TCGA-CG-4305	1.328767123	0	1	0	1	1	0	0	0	0	0	1.805065174	high	2.99577185881938
TCGA-HU-A4GJ	1.780821918	0	0	1	0	1	0	1	0	0	1	0.42576097	low	0.680661401084126
TCGA-D7-8579	1.742465753	0	0	1	0	0	0	0	1	0	0	1.292590067	high	2.99577185881938
TCGA-BR-8384	0.309589041	0	0	1	1	0	0	1	0	0	1	1.29674046	high	3.92581076412528
TCGA-MX-A5UJ	1.643835616	0	1	0	1	1	0	1	0	0	0	1.074332246	high	3.92581076412528
TCGA-VQ-A91Z	4.630136986	0	1	0	0	1	0	1	1	1	1	0.381165033	low	1.31864629072737
TCGA-HU-A4GC	0.271232877	0	0	0	0	1	1	0	0	0	1	0.184266437	low	1.31864629072737
TCGA-CG-4465	0.750684932	1	1	1	1	1	0	0	1	0	0	2.333209315	high	6.07717323146311
TCGA-IN-A6RN	1.62739726	0	1	0	0	0	0	0	1	0	1	0.676203087	high	2.99577185881938
TCGA-HU-A4GD	1.895890411	0	0	0	1	1	0	0	0	1	0	1.692071711	high	1.5463633311611
TCGA-VQ-A91E	1.819178082	0	0	0	0	1	0	1	0	0	0	0.34912994	low	1.31864629072737
TCGA-BR-8058	3.104109589	0	1	1	0	1	0	1	0	0	0	1.20490471	high	2.02643261797423
TCGA-RD-A8N6	0.745205479	1	0	0	1	0	0	0	1	1	0	1.860782161	high	3.92581076412528
TCGA-VQ-A922	0.753424658	1	1	0	1	0	0	0	1	1	0	3.2049294	high	6.07717323146311
TCGA-D7-8576	1.221917808	1	0	1	1	1	0	0	1	1	0	2.187155086	high	2.02643261797423
TCGA-BR-8683	0.821917808	1	1	0	1	1	1	0	0	0	1	0.56701919	low	1.31864629072737
TCGA-FP-8209	4.961643836	1	0	1	1	1	0	0	0	0	0	2.099967773	high	1
TCGA-BR-8077	0.057534247	0	0	0	1	0	0	0	0	0	1	1.087338241	high	2.02643261797423
TCGA-BR-7196	1.824657534	0	0	0	1	0	0	1	0	0	0	1.063345282	high	3.13692707092584
TCGA-CG-5732	5.753424658	1	0	1	0	0	0	1	1	0	1	0.468212081	low	2.0412705607225
TCGA-D7-6524	1.487671233	0	1	0	0	1	0	0	1	1	0	1.052279844	high	1.5463633311611
TCGA-BR-8366	0.079452055	0	0	0	1	1	1	0	0	1	1	0.531524925	low	1.00625416935444
TCGA-D7-6815	1.331506849	0	0	0	0	1	0	0	1	0	1	0.230300874	low	1.00625416935444
TCGA-BR-6456	1.44109589	1	1	0	1	1	0	0	1	0	1	0.708674985	high	2.99577185881938
TCGA-CD-8526	1.043835616	0	0	0	1	0	0	0	1	0	1	0.701427519	high	3.92581076412528
TCGA-RD-A8NB	1.405479452	1	1	0	1	1	1	1	0	0	0	0.554507473	low	1.31864629072737
TCGA-BR-8367	2.194520548	1	0	1	1	1	0	0	0	0	1	1.278052538	high	2.02643261797423
TCGA-BR-8677	2.22739726	0	1	0	1	1	1	0	0	0	0	0.931669075	high	3.92581076412528
TCGA-VQ-A91K	5.101369863	0	0	0	1	1	0	0	1	0	0	0.676064439	high	3.92581076412528
TCGA-HU-A4G3	0.465753425	0	0	1	0	1	0	0	1	0	0	0.75823213	high	1.5463633311611
TCGA-BR-8365	1.460273973	1	1	1	1	1	0	1	0	0	0	2.152688976	high	2.99577185881938
TCGA-BR-7958	2.463013699	0	0	0	1	1	1	1	0	0	0	0.321947065	low	0.680661401084126
TCGA-BR-8372	2.605479452	0	1	0	1	1	1	0	1	0	0	0.601007399	low	0.680661401084126
TCGA-CG-5721	0.501369863	0	0	0	1	1	1	1	0	0	0	0.321947065	low	1.05366699896965
TCGA-D7-6818	1.030136986	1	1	1	1	0	0	0	0	1	1	6.058694876	high	2.02643261797423
TCGA-VQ-A924	4.619178082	1	1	0	1	1	1	0	1	0	0	0.601007399	low	1.00625416935444
TCGA-BR-8373	1.232876712	0	1	0	1	0	0	0	0	0	0	3.0771702	high	2.02643261797423
TCGA-BR-A4J4	0.043835616	0	0	0	0	1	1	0	0	0	0	0.302768132	low	0.680661401084126
TCGA-BR-6705	2.134246575	1	1	1	1	0	0	1	0	1	1	3.605992385	high	3.92581076412528
TCGA-F1-6875	6.019178082	1	1	0	0	0	1	1	1	1	1	0.33538256	low	0.65072298927244
TCGA-CG-4301	0.252054795	0	1	0	0	1	0	0	0	1	0	1.631222162	high	6.07717323146311
TCGA-CD-A486	0.526027397	1	0	0	0	0	0	0	1	0	0	0.645086775	high	2.99577185881938
TCGA-CG-5734	0.665753425	1	0	0	0	1	0	1	1	0	1	0.137069652	low	1.31864629072737
TCGA-D7-8575	1.517808219	1	0	1	0	0	0	0	1	0	0	1.292590067	high	3.92581076412528
TCGA-VQ-A91N	1.561643836	1	1	0	1	0	1	0	1	1	0	1.654197117	high	3.13692707092584
TCGA-R5-A7O7	3.805479452	0	1	0	1	1	0	0	1	0	1	0.708674985	high	3.13692707092584
TCGA-CG-4437	0.671232877	0	0	0	0	1	0	1	1	0	0	0.225219107	low	1.00625416935444
TCGA-IN-8462	1.567123288	0	0	0	0	0	1	0	1	1	0	0.537570888	low	1.00625416935444
TCGA-HU-A4H4	1.98630137	0	0	0	1	1	1	1	0	0	1	0.195938847	low	0.519410229699834
TCGA-BR-6803	2.6	0	0	1	0	1	0	1	0	1	1	0.687408118	high	1.5463633311611
TCGA-D7-8572	1.4	0	1	0	0	0	0	0	1	1	0	1.79386552	high	1.5463633311611
TCGA-BR-8592	0.523287671	1	0	1	1	0	0	1	0	0	1	1.29674046	high	2.02643261797423
TCGA-HU-A4G8	1.890410959	0	0	0	1	1	0	1	0	0	0	0.623757353	low	1.00625416935444
TCGA-CG-4466	1.580821918	0	0	0	0	1	0	0	1	1	0	0.610953727	low	0.65072298927244
TCGA-CG-4306	0.002739726	1	1	0	0	1	0	0	1	1	0	1.052279844	high	6.07717323146311
TCGA-RD-A8N1	9.64109589	0	0	1	0	1	0	1	0	0	1	0.42576097	low	1.31864629072737
TCGA-VQ-AA69	2.367123288	0	1	0	0	0	0	1	0	0	1	0.623885273	low	0.680661401084126
TCGA-VQ-A92D	5.567123288	0	1	0	1	0	0	0	1	1	0	3.2049294	high	1.93730140805265
TCGA-BR-8289	0.221917808	1	0	1	1	0	0	0	0	0	1	2.178749687	high	3.13692707092584
TCGA-VQ-A91Q	1.734246575	1	1	0	0	1	0	0	0	1	0	1.631222162	high	3.13692707092584
TCGA-VQ-A8P3	3.101369863	0	1	0	1	0	1	0	0	0	0	1.58825529	high	3.92581076412528
