# Supplementary material for: A Signature Based on Costimulatory Molecules for the Assessment of Prognosis and Immune Characteristics in Patients With Stomach Adenocarcinoma
Source: Front Immunol. 2022 Jul 22;13:928742. doi: 10.3389/fimmu.2022.928742 (PMC9353527; doi:10.3389/fimmu.2022.928742)
Supplement: Supplementary file 4 [file DataSheet_2.zip › Raw date/11.Risk score and immune cell infiltration/diff.result.txt]

Cell	pvalue
T cells CD8	0.000187174516686505
T cells CD4 memory resting	0.00324166393025195
T cells CD4 memory activated	6.466355561978e-05
T cells follicular helper	0.00153957929632852
Macrophages M1	0.000233091127169482
Eosinophils	0.00767476679537302
