# Supplementary material for: A Signature Based on Costimulatory Molecules for the Assessment of Prognosis and Immune Characteristics in Patients With Stomach Adenocarcinoma
Source: Front Immunol. 2022 Jul 22;13:928742. doi: 10.3389/fimmu.2022.928742 (PMC9353527; doi:10.3389/fimmu.2022.928742)
Supplement: Supplementary file 4 [file DataSheet_2.zip › Raw date/12.Risk score and immune gene/CD28.txt]

Gene	Cell	cor	pvalue
TNF	B cells naive	-0.0416408812049888	0.442060633713759
TNF	B cells memory	0.144636697325751	0.0072953448169424
TNF	Plasma cells	0.142333516525283	0.00829343462742485
TNF	T cells CD8	-0.036053516898029	0.505731126998046
TNF	T cells CD4 naive	0.0169296114011451	0.754722400343657
TNF	T cells CD4 memory resting	-0.147379621133693	0.00624765168359034
TNF	T cells CD4 memory activated	0.0694943381086139	0.199174303638868
TNF	T cells follicular helper	0.037197366988224	0.492317345752886
TNF	T cells regulatory (Tregs)	0.167410845087707	0.00186354568582224
TNF	T cells gamma delta	0.0487258611707987	0.368303422787158
TNF	NK cells resting	0.0262178717624621	0.628476391850337
TNF	NK cells activated	-0.0230997434807029	0.669883122780873
TNF	Monocytes	-0.125710172358016	0.019862660033321
TNF	Macrophages M0	0.10305527051983	0.0565565194602729
TNF	Macrophages M1	-0.0157583237979987	0.771203578096758
TNF	Macrophages M2	-0.15091411328842	0.0050972305484279
TNF	Dendritic cells resting	-0.0825300612508411	0.127133948106568
TNF	Dendritic cells activated	0.0802847208413323	0.137845475529289
TNF	Mast cells resting	-0.191691062177831	0.000356471974855738
TNF	Mast cells activated	0.220058200123013	3.93671259039278e-05
TNF	Eosinophils	0.0158594696238849	0.769776173691638
TNF	Neutrophils	0.172945385874547	0.00130188183678879
