# Supplementary material for: A Signature Based on Costimulatory Molecules for the Assessment of Prognosis and Immune Characteristics in Patients With Stomach Adenocarcinoma
Source: Front Immunol. 2022 Jul 22;13:928742. doi: 10.3389/fimmu.2022.928742 (PMC9353527; doi:10.3389/fimmu.2022.928742)
Supplement: Supplementary file 4 [file DataSheet_2.zip › Raw date/12.Risk score and immune gene/CTLA4.txt]

Gene	Cell	cor	pvalue
CTLA4	B cells naive	-0.0634413434037055	0.241260569503304
CTLA4	B cells memory	0.079441952992268	0.142040106866759
CTLA4	Plasma cells	0.105049452245647	0.0519168744025156
CTLA4	T cells CD8	0.352546620318637	1.7866067813681e-11
CTLA4	T cells CD4 naive	0.0759101930567473	0.160685705707048
CTLA4	T cells CD4 memory resting	-0.282872868047074	9.87636091758754e-08
CTLA4	T cells CD4 memory activated	0.43555197176915	2.59755787372421e-17
CTLA4	T cells follicular helper	0.303153169923978	1.00809636978312e-08
CTLA4	T cells regulatory (Tregs)	0.113323344386675	0.0359158680388978
CTLA4	T cells gamma delta	0.00920758040423397	0.865082584338967
CTLA4	NK cells resting	0.107276076670508	0.0471154986242704
CTLA4	NK cells activated	-0.123353252017363	0.0223170767156301
CTLA4	Monocytes	-0.075840470793213	0.161071496042549
CTLA4	Macrophages M0	-0.122906395269529	0.0228109138968891
CTLA4	Macrophages M1	0.236545402887176	9.51607845473675e-06
CTLA4	Macrophages M2	-0.122425966473578	0.0233523696112991
CTLA4	Dendritic cells resting	0.0227155286191229	0.675058393001219
CTLA4	Dendritic cells activated	-0.0685589373697853	0.205303730685559
CTLA4	Mast cells resting	-0.110653007936497	0.0405467816646402
CTLA4	Mast cells activated	-0.0955372245220508	0.0772351194153014
CTLA4	Eosinophils	0.0555442633411183	0.305018394022157
CTLA4	Neutrophils	-0.0917279100038749	0.0898478517388781
