# Supplementary material for: A Signature Based on Costimulatory Molecules for the Assessment of Prognosis and Immune Characteristics in Patients With Stomach Adenocarcinoma
Source: Front Immunol. 2022 Jul 22;13:928742. doi: 10.3389/fimmu.2022.928742 (PMC9353527; doi:10.3389/fimmu.2022.928742)
Supplement: Supplementary file 4 [file DataSheet_2.zip › Raw date/12.Risk score and immune gene/PDCD1.txt]

Gene	Cell	cor	pvalue
PDCD1	B cells naive	-0.00438340716987348	0.935532712581689
PDCD1	B cells memory	0.151047451943091	0.00505782896247572
PDCD1	Plasma cells	0.0983382907475041	0.0689093759953219
PDCD1	T cells CD8	0.544893749205852	6.47784540597022e-28
PDCD1	T cells CD4 naive	0.0737257270695028	0.173106457901494
PDCD1	T cells CD4 memory resting	-0.379631243167383	3.35017921423368e-13
PDCD1	T cells CD4 memory activated	0.376340212637293	5.54165796459011e-13
PDCD1	T cells follicular helper	0.300433041595206	1.38341239801171e-08
PDCD1	T cells regulatory (Tregs)	0.291905840870808	3.6535153817817e-08
PDCD1	T cells gamma delta	0.0153187608133162	0.777415745731473
PDCD1	NK cells resting	-0.0306942858938214	0.571037294692573
PDCD1	NK cells activated	-0.0467899117944339	0.387658651278098
PDCD1	Monocytes	0.0655847504442605	0.225697197307058
PDCD1	Macrophages M0	-0.242135070290088	5.74110751841594e-06
PDCD1	Macrophages M1	0.168404651500156	0.0017486858061786
PDCD1	Macrophages M2	-0.13964482225516	0.00961105888723218
PDCD1	Dendritic cells resting	0.0540999752923145	0.317785095984678
PDCD1	Dendritic cells activated	-0.0768012390757886	0.155816365516933
PDCD1	Mast cells resting	0.00720263932924082	0.894264936654313
PDCD1	Mast cells activated	-0.243864418091386	4.8979833403098e-06
PDCD1	Eosinophils	-0.0881313343574475	0.103222272512498
PDCD1	Neutrophils	-0.181652709189734	0.000724493018592828
