# Supplementary material for: A Signature Based on Costimulatory Molecules for the Assessment of Prognosis and Immune Characteristics in Patients With Stomach Adenocarcinoma
Source: Front Immunol. 2022 Jul 22;13:928742. doi: 10.3389/fimmu.2022.928742 (PMC9353527; doi:10.3389/fimmu.2022.928742)
Supplement: Supplementary file 4 [file DataSheet_2.zip › Raw date/3.Cluster/cluster.txt]

ID	Cluster
TCGA-R5-A7ZR	C1
TCGA-FP-8099	C1
TCGA-MX-A666	C1
TCGA-CD-8534	C1
TCGA-BR-7717	C1
TCGA-BR-4256	C1
TCGA-CD-8527	C1
TCGA-BR-A44U	C1
TCGA-D7-A6EZ	C2
TCGA-F1-A72C	C2
TCGA-CD-A48C	C1
TCGA-BR-8369	C1
TCGA-BR-8081	C2
TCGA-IN-7806	C1
TCGA-CD-A4MG	C1
TCGA-BR-7901	C1
TCGA-CD-A487	C1
TCGA-BR-8284	C2
TCGA-BR-4267	C1
TCGA-BR-8368	C2
TCGA-CG-5724	C1
TCGA-BR-7716	C2
TCGA-CD-5800	C1
TCGA-HU-A4HB	C2
TCGA-D7-A747	C1
TCGA-BR-7197	C1
TCGA-R5-A7ZE	C1
TCGA-BR-8060	C2
TCGA-VQ-A91D	C1
TCGA-KB-A93J	C2
TCGA-FP-8211	C1
TCGA-BR-8590	C2
TCGA-CG-5718	C2
TCGA-BR-4279	C1
TCGA-VQ-A8PE	C2
TCGA-D7-A4YX	C2
TCGA-HU-A4GT	C1
TCGA-BR-6452	C2
TCGA-VQ-A8PX	C1
TCGA-BR-6564	C1
TCGA-VQ-A91V	C1
TCGA-D7-6522	C2
TCGA-IN-A6RI	C1
TCGA-VQ-A94R	C1
TCGA-CD-5803	C2
TCGA-BR-8680	C1
TCGA-BR-A4J8	C1
TCGA-VQ-A8P5	C1
TCGA-BR-A44T	C2
TCGA-VQ-A8PU	C1
TCGA-D7-8574	C2
TCGA-D7-6822	C1
TCGA-HU-A4H0	C2
TCGA-BR-6566	C2
TCGA-CG-5720	C1
TCGA-IN-A6RL	C1
TCGA-HU-8608	C2
TCGA-BR-7707	C2
TCGA-VQ-A8E7	C1
TCGA-RD-A8MV	C2
TCGA-VQ-A94T	C1
TCGA-BR-8687	C1
TCGA-IN-A7NT	C2
TCGA-CG-5719	C1
TCGA-BR-7704	C2
TCGA-CD-A489	C1
TCGA-FP-7916	C2
TCGA-RD-A7BS	C1
TCGA-BR-8380	C1
TCGA-BR-4253	C2
TCGA-BR-8484	C2
TCGA-CG-4438	C2
TCGA-IN-A6RJ	C1
TCGA-IN-7808	C2
TCGA-BR-4191	C2
TCGA-BR-A4PF	C2
TCGA-BR-6852	C2
TCGA-VQ-A8PH	C1
TCGA-BR-7851	C1
TCGA-VQ-A927	C1
TCGA-BR-A4J6	C1
TCGA-VQ-AA6F	C1
TCGA-CG-5717	C1
TCGA-CG-4440	C1
TCGA-VQ-A8DT	C1
TCGA-D7-A4YU	C2
TCGA-BR-6709	C2
TCGA-HU-8238	C1
TCGA-CG-4444	C1
TCGA-RD-A8MW	C2
TCGA-VQ-A8PD	C2
TCGA-VQ-A8E2	C2
TCGA-BR-4201	C1
TCGA-RD-A8N2	C1
TCGA-VQ-A8P8	C1
TCGA-HU-A4H6	C1
TCGA-CG-4443	C2
TCGA-B7-A5TI	C1
TCGA-CG-4305	C2
TCGA-BR-8588	C1
TCGA-CG-4475	C1
TCGA-VQ-A8PK	C1
TCGA-CD-5799	C1
TCGA-D7-A6EV	C1
TCGA-D7-5577	C2
TCGA-ZA-A8F6	C1
TCGA-HU-A4GJ	C2
TCGA-RD-A8N4	C1
TCGA-CG-4436	C1
TCGA-D7-8579	C1
TCGA-MX-A5UG	C2
TCGA-VQ-A8E3	C2
TCGA-BR-A4J9	C1
TCGA-HU-A4GP	C1
TCGA-BR-6565	C2
TCGA-VQ-A8PB	C1
TCGA-HU-A4GY	C2
TCGA-BR-8361	C2
TCGA-ZQ-A9CR	C1
TCGA-RD-A7BT	C1
TCGA-VQ-A925	C1
TCGA-BR-8384	C1
TCGA-D7-6527	C1
TCGA-VQ-A8PQ	C2
TCGA-MX-A5UJ	C1
TCGA-VQ-A91Z	C2
TCGA-HU-A4GC	C1
TCGA-BR-6563	C2
TCGA-VQ-AA6A	C1
TCGA-HU-A4G2	C1
TCGA-CG-4460	C1
TCGA-CG-4465	C1
TCGA-HF-7134	C1
TCGA-HU-8249	C2
TCGA-IN-A6RN	C1
TCGA-HU-A4GD	C1
TCGA-BR-A4IV	C1
TCGA-HU-A4H5	C1
TCGA-D7-6525	C1
TCGA-HU-A4H2	C2
TCGA-CG-5726	C1
TCGA-IN-AB1V	C1
TCGA-FP-8210	C2
TCGA-VQ-AA68	C2
TCGA-BR-4280	C1
TCGA-VQ-AA64	C1
TCGA-VQ-A91E	C2
TCGA-VQ-AA6J	C2
TCGA-VQ-A928	C1
TCGA-CD-8532	C2
TCGA-CG-5725	C2
TCGA-IN-A7NR	C1
TCGA-BR-8058	C2
TCGA-HU-8602	C2
TCGA-BR-8690	C2
TCGA-VQ-A91X	C1
TCGA-HU-A4GF	C1
TCGA-RD-A8N6	C1
TCGA-VQ-A922	C1
TCGA-HU-A4GU	C1
TCGA-R5-A7ZF	C1
TCGA-D7-8576	C1
TCGA-BR-8286	C1
TCGA-BR-8683	C2
TCGA-BR-8291	C2
TCGA-BR-7723	C2
TCGA-CG-5723	C2
TCGA-CD-A4MH	C1
TCGA-BR-A4CS	C1
TCGA-BR-8364	C1
TCGA-FP-8209	C2
TCGA-BR-6801	C1
TCGA-B7-A5TN	C1
TCGA-BR-8381	C2
TCGA-CD-8524	C1
TCGA-VQ-A8PJ	C1
TCGA-D7-8573	C1
TCGA-VQ-A8PF	C2
TCGA-BR-8059	C1
TCGA-BR-8382	C2
TCGA-BR-8077	C2
TCGA-D7-6521	C1
TCGA-CD-5801	C2
TCGA-BR-7196	C2
TCGA-CG-5732	C2
TCGA-EQ-8122	C1
TCGA-FP-7998	C2
TCGA-D7-6524	C1
TCGA-BR-8366	C2
TCGA-HU-A4GQ	C1
TCGA-HU-A4H8	C1
TCGA-KB-A6F7	C2
TCGA-VQ-A8E0	C1
TCGA-BR-8483	C1
TCGA-IN-A6RR	C1
TCGA-IN-AB1X	C2
TCGA-3M-AB46	C1
TCGA-FP-8631	C1
TCGA-BR-7715	C2
TCGA-D7-6519	C1
TCGA-BR-4257	C1
TCGA-D7-6815	C1
TCGA-BR-4187	C1
TCGA-CD-8530	C1
TCGA-BR-6456	C1
TCGA-BR-8485	C2
TCGA-R5-A805	C1
TCGA-MX-A663	C1
TCGA-HU-A4H3	C2
TCGA-CD-8535	C2
TCGA-BR-8589	C2
TCGA-D7-A6F2	C1
TCGA-VQ-A94O	C1
TCGA-KB-A93H	C1
TCGA-CD-8526	C2
TCGA-RD-A8NB	C2
TCGA-B7-A5TJ	C1
TCGA-BR-8678	C2
TCGA-RD-A7C1	C2
TCGA-HU-8604	C2
TCGA-D7-A6F0	C2
TCGA-VQ-AA6G	C1
TCGA-BR-6458	C2
TCGA-BR-8367	C1
TCGA-BR-8677	C2
TCGA-FP-A9TM	C2
TCGA-VQ-A91K	C1
TCGA-HU-A4G3	C1
TCGA-HU-A4GH	C1
TCGA-R5-A7ZI	C2
TCGA-BR-8365	C1
TCGA-D7-A74A	C1
TCGA-F1-6874	C2
TCGA-BR-6802	C2
TCGA-BR-8676	C1
TCGA-BR-A4QL	C1
TCGA-BR-7958	C2
TCGA-FP-7735	C1
TCGA-BR-8372	C2
TCGA-CD-8531	C2
TCGA-BR-6455	C2
TCGA-BR-8686	C2
TCGA-CG-5721	C2
TCGA-VQ-A91S	C2
TCGA-D7-6818	C1
TCGA-VQ-A8DU	C1
TCGA-B7-A5TK	C2
TCGA-VQ-A924	C2
TCGA-BR-8373	C1
TCGA-IN-8663	C1
TCGA-BR-A4J4	C1
TCGA-VQ-A91U	C2
TCGA-BR-6705	C1
TCGA-F1-6875	C2
TCGA-D7-5578	C2
TCGA-D7-A6EX	C2
TCGA-HU-8244	C1
TCGA-BR-7957	C1
TCGA-HU-A4HD	C1
TCGA-HU-8610	C2
TCGA-VQ-A91Y	C2
TCGA-HU-A4G9	C1
TCGA-BR-8591	C2
TCGA-BR-8297	C1
TCGA-D7-8570	C2
TCGA-BR-6710	C1
TCGA-VQ-AA6D	C1
TCGA-VQ-A8DV	C1
TCGA-CD-A48A	C1
TCGA-CG-4301	C1
TCGA-BR-8487	C1
TCGA-RD-A8N9	C2
TCGA-D7-8578	C1
TCGA-CD-A486	C1
TCGA-CG-5734	C2
TCGA-CG-4469	C1
TCGA-CG-5722	C2
TCGA-IN-A7NU	C2
TCGA-D7-8575	C1
TCGA-VQ-A91N	C1
TCGA-R5-A7O7	C1
TCGA-D7-6526	C1
TCGA-IN-A6RS	C2
TCGA-D7-6528	C1
TCGA-VQ-A8PP	C2
TCGA-B7-5818	C2
TCGA-CG-4437	C2
TCGA-IN-8462	C1
TCGA-HU-A4H4	C2
TCGA-BR-6457	C1
TCGA-BR-6803	C1
TCGA-D7-8572	C1
TCGA-BR-8592	C1
TCGA-D7-6520	C1
TCGA-BR-6707	C2
TCGA-HU-A4GX	C2
TCGA-BR-8371	C1
TCGA-D7-A748	C1
TCGA-HU-A4G8	C2
TCGA-RD-A7BW	C1
TCGA-CG-4466	C1
TCGA-CG-4306	C1
TCGA-D7-A6EY	C2
TCGA-CD-8528	C1
TCGA-RD-A8N1	C2
TCGA-VQ-AA69	C2
TCGA-VQ-A92D	C1
TCGA-BR-8289	C1
TCGA-BR-8295	C1
TCGA-VQ-A91Q	C1
TCGA-BR-8296	C2
TCGA-CD-8533	C1
TCGA-CG-4477	C2
TCGA-VQ-A8P3	C2
TCGA-RD-A8N0	C2
TCGA-BR-7722	C1
TCGA-CG-4441	C2
TCGA-BR-6453	C2
