# Supplementary material for: A Signature Based on Costimulatory Molecules for the Assessment of Prognosis and Immune Characteristics in Patients With Stomach Adenocarcinoma
Source: Front Immunol. 2022 Jul 22;13:928742. doi: 10.3389/fimmu.2022.928742 (PMC9353527; doi:10.3389/fimmu.2022.928742)
Supplement: Supplementary file 4 [file DataSheet_2.zip › Raw date/4.MCP/MCPcounter.result.txt]

ID	TCGA-R5-A7ZR	TCGA-FP-8099	TCGA-MX-A666	TCGA-CD-8534	TCGA-BR-7717	TCGA-IN-A6RO	TCGA-CG-5716	TCGA-BR-4256	TCGA-CD-8527	TCGA-BR-A44U	TCGA-D7-A6EZ	TCGA-F1-A72C	TCGA-CD-A48C	TCGA-BR-8369	TCGA-BR-8081	TCGA-IN-7806	TCGA-CD-A4MG	TCGA-BR-7901	TCGA-BR-4294	TCGA-CD-A487	TCGA-BR-8284	TCGA-BR-4267	TCGA-BR-8368	TCGA-CG-5724	TCGA-BR-7716	TCGA-CD-5800	TCGA-HU-A4HB	TCGA-D7-A747	TCGA-BR-7197	TCGA-R5-A7ZE	TCGA-BR-8060	TCGA-VQ-A91D	TCGA-KB-A93J	TCGA-FP-8211	TCGA-BR-8590	TCGA-CG-5718	TCGA-BR-4279	TCGA-VQ-A8PE	TCGA-D7-A4YX	TCGA-HU-A4GT	TCGA-BR-6452	TCGA-VQ-A8PX	TCGA-BR-6564	TCGA-VQ-A91V	TCGA-D7-6522	TCGA-IN-A6RI	TCGA-BR-4369	TCGA-VQ-A94R	TCGA-CD-5803
T cells	0.797354039333333	0.999479926666667	2.77548103333333	1.48890106666667	0.536299407333333	0.927838166666667	5.14624586	2.43209722	1.14911534533333	0.659545345333333	2.54483928666667	1.64686965333333	0.879678255333333	0.896368926666667	3.79995068666667	12.149276156	0.898882026666667	1.63112511266667	0.19787236	0.780855462	4.11710132	0.773413725333333	2.28315586	0.760662006	3.90918271333333	1.107569156	5.68774813333333	2.73782474666667	2.08438123	17.6725299686667	1.45037673333333	0.990964064	1.99647037333333	2.04908972	2.42308304666667	1.84792176	2.209116656	2.90117711333333	2.51398542666667	0.995770893333333	1.90253320733333	2.96858966	2.05487436666667	0.68198985	6.7867622	0.754174752666667	3.41353892666667	1.81312621333333	7.60142455333333
CD8 T cells	2.799511	0.1170294	5.628925	0.806648	1.987634	0.3091954	1.346494	3.027517	2.253654	0.1092291	2.746657	1.476678	2.260095	0.6785178	2.628816	0.2609483	0.3441117	1.323491	0.1459871	0.5050768	6.736324	0.5432309	1.372672	0.7843941	15.43233	3.509029	3.434575	1.754753	0.1805272	1.951133	0.6104678	0.346178	0.9856015	1.698903	1.73745	0.8721021	4.023669	4.333314	2.614627	0.8569928	1.178622	1.177229	1.475552	0.3745283	5.82304	0.3156648	1.090088	1.381493	8.20023
Cytotoxic lymphocytes	0.486030214285714	0.448984988571429	0.481277622857143	0.750449324285714	0.386540828571429	0.652262425714286	0.685617232857143	2.12072401428571	1.06560920857143	0.460489714285714	3.06300140428571	1.55495381	0.577919962857143	0.351244917142857	2.38710487	0.177965697142857	0.6984934	1.10124656428571	0.199731062857143	0.333612885714286	5.56389098857143	0.383766249714286	1.011932	0.59983742	3.40079994714286	0.465252425714286	1.92230544285714	1.15160537142857	0.16429665	0.140706898571429	1.20158034285714	1.09422713571429	1.52141269142857	1.09405994	1.51322480285714	1.35724814428571	2.22489938571429	1.12036678142857	2.55230965571429	0.393627745714286	2.2679395	0.739716707142857	0.9630122	0.263388891428571	2.95622125571429	0.510087892857143	0.720710862857143	0.85690947	4.84742528142857
B lineage	373.942742823333	102.348016233333	206.005333555556	41.5259413666667	49.1252594122222	26.7544906723333	758.990955	104.64857665	55.6166489622222	5.10504753444444	35.2388101411111	177.797711888889	69.0680499977778	27.2844117111111	406.968952722222	10.2981473888889	62.3091256777778	65.8796171111111	10.3137422274444	2.70956244466667	138.1289851	54.7922529444444	143.376652	20.1974292177778	217.718085644444	25.9151203222222	412.551817	23.8205008888889	8.55459966222222	2.06459985833333	418.451568255556	12.4868238333333	141.86623137	58.4920987111111	184.231013177778	250.90118906	361.20617121	290.312314688889	42.3051505355556	87.9343485355556	163.329467211111	197.151214377778	22.5325423888889	10.5368445877778	375.920103888889	24.2562876011111	270.442500633333	56.0866460111111	22.6905655555556
NK cells	0.05878227875	0.15798594375	0.19819331575	0.2820886	0.0461303875	0.1759227075	0.113747509875	0.289824931875	0.11405828375	0.070817045	0.20410725125	0.35719568625	0.076848017	0.2246658325	0.26963639625	0.1048593485	0.099779595	0.117148345	0.02311331025	0.076219594875	0.2725743425	0.07670192875	0.25339456375	0.10380682875	0.206658545	0.090657923625	0.377476943375	0.23277399875	0.05826027825	0.0778733695	0.240702045	0.25318702625	0.7285466375	0.10571101375	0.2006937	0.1137450775	0.41335707625	0.30078495375	0.2994394875	0.090028777125	0.3056715175	0.068537119625	0.066885485	0.137155633375	0.21986892125	0.040843305	0.2189554275	0.1763564275	0.1950218
Monocytic lineage	2.07701178571429	5.51742108571429	2.54568944285714	2.95135997142857	1.31448727142857	1.25964108571429	3.0048557	16.8535710857143	3.82506008571429	1.28880874285714	8.16427818571429	4.85209521428571	3.33413535714286	1.97515088571429	12.4963677142857	1.75166281428571	4.68198931428571	6.42182961428571	3.15757548714286	1.32994128571429	9.02429028571429	5.36703121428571	1.86551162857143	3.37553784285714	9.61477317142857	2.58036564285714	5.40550542857143	4.0090372	1.70354410142857	1.35316679571429	9.48222165714286	3.6321825	9.2917748	2.04942245714286	10.4232219428571	5.29565177142857	11.9167778571429	3.91106237142857	5.822031	2.12020894285714	6.19576601428571	1.67255221428571	4.21880591428571	1.1470558	18.0097489142857	1.05557349	7.63899371428571	4.97328147142857	11.9435046571429
Myeloid dendritic cells	0.807946708333333	1.691670425	1.08685896666667	1.65082668666667	0.449322628333333	0.363665683333333	1.33030621666667	1.98575058833333	0.80607931	0.5184681	1.10637364333333	3.02690492666667	0.779288935	0.81047757	2.9798602	0.682973673333333	15.2231897666667	3.95214128333333	0.449224053333333	2.43715186166667	2.1676359	0.678791	0.727452598333333	0.45875559	1.49673098333333	2.01479083333333	2.60289398333333	1.59388223333333	0.467454565	7.311514375	1.92598088166667	0.486884953	1.55033473666667	0.66490162	2.45263136666667	0.927715335	3.37383141666667	0.941904966666667	0.709756326666667	4.0942111	2.03597345	2.489898195	1.37933133833333	0.895546861666667	7.90907275	4.12119500166667	3.38792935	1.085663165	3.88791448333333
Neutrophils	1.8668315	2.54384272	4.46553752666667	2.11657469733333	1.26917279666667	1.27107209933333	2.55244445733333	4.16133846666667	1.54933562933333	1.50158803273333	1.16350703466667	2.34852521	1.373807666	2.05708297466667	1.90950178	2.530909362	1.240045058	2.27463912	0.900039426533333	3.51366003333333	2.024288848	2.73260858666667	2.06695761466667	1.75393838333333	2.041904908	3.36001088666667	2.23015344666667	1.67992952666667	1.634185442	2.62824046666667	2.16295096533333	1.71530179466667	3.044832364	2.242276434	2.36582913	2.86104766	3.15180765333333	3.70481002	1.7772893952	1.943614026	1.90996336	3.52850932	1.79121805666667	2.23060051066667	2.26170182266667	2.70263387466667	2.24210169333333	2.33384572533333	1.70641921866667
Endothelial cells	1.796042714375	2.35449741	5.03464926875	4.59677174375	3.9350561625	1.94409259925	4.017973734375	6.562593603125	2.4175629134375	3.087774421875	3.37197737625	3.645481109375	2.3678961303125	4.855185848125	4.2217746540625	3.790430344375	3.1497963375	6.014671789375	3.5782761046875	4.1654313625	5.2867587125	2.835513954375	3.80906151875	2.3129856946875	3.5995874259375	3.1554352	3.23354724375	2.16209796875	3.264152365625	3.49903624503125	5.70988143125	2.2571817353125	3.138552628125	2.904958940625	4.852728953125	4.5681961275	6.14568325	3.087387396875	2.34998408728125	2.1044904134375	2.912420234375	2.7579808340625	7.08424316875	2.4380700309375	8.6684721215625	2.28646171	2.2937065403125	4.47216449	9.611060718125
Fibroblasts	21.39755638625	169.101488325	42.3947165	49.30814125	141.9110536875	18.745111075	31.330871875	264.657621625	71.223653525	157.735482075	160.060802575	251.2243462875	205.3691002125	111.5411672875	239.037283625	43.57716595	301.57666085	214.3594723375	12.2447234	231.717133875	143.199408625	56.638159075	35.2085433875	199.747582475	85.167768125	99.0024517875	36.889259875	259.78104125	120.19814305	29.628412875	114.830181	174.1428078375	62.28200725	38.8474879	229.04672675	92.58542075	286.7989975	60.955441575	54.7205276625	42.119300925	137.641488875	18.6728035	329.910188375	30.9789390625	305.182581	27.74955675	83.144740625	214.742791625	333.174038875
[truncated: 294 more columns]
