# Supplementary material for: A Signature Based on Costimulatory Molecules for the Assessment of Prognosis and Immune Characteristics in Patients With Stomach Adenocarcinoma
Source: Front Immunol. 2022 Jul 22;13:928742. doi: 10.3389/fimmu.2022.928742 (PMC9353527; doi:10.3389/fimmu.2022.928742)
Supplement: Supplementary file 4 [file DataSheet_2.zip › Raw date/5.TME/TMEscores.txt]

ID	StromalScore	ImmuneScore	ESTIMATEScore	TumorPurity
TCGA-R5-A7ZR-01A-11R-A354-31	-1041.66694279999	355.08948491908	-686.577457880914	0.875558537147131
TCGA-FP-8099-01A-11R-2343-13	-2.94542939366028	629.624029244684	626.678599851024	0.766786576355021
TCGA-MX-A666-01A-11R-A31P-31	-867.628463141454	536.895643191499	-330.732819949955	0.849141046037619
TCGA-CD-8534-01A-11R-2343-13	9.05757364106019	952.96226643057	962.019840071631	0.734273430450123
TCGA-BR-7717-01A-11R-2055-13	196.573639333522	657.555636148626	854.129275482148	0.744931964993128
TCGA-IN-A6RO-01A-12R-A33Y-31	-1392.16049043811	95.9337942576219	-1296.22669618049	0.915230725450385
TCGA-CG-5716-01A-21R-1802-13	-512.916674732636	1578.14617218119	1065.22949744855	0.723904937218914
TCGA-BR-4256-01A-01R-1131-13	1673.11254069412	2497.09948229125	4170.21202298537	0.346343339649805
TCGA-CD-8527-01A-11R-2343-13	-412.604956317719	635.926577357664	223.321621039944	0.803426564946079
TCGA-BR-A44U-01A-11R-A36D-31	67.1245065565875	147.87245121035	214.996957766937	0.804153527010402
TCGA-D7-A6EZ-01A-11R-A31P-31	292.320704070521	1811.10496527612	2103.42566934665	0.610784214405171
TCGA-F1-A72C-01A-21R-A33Y-31	422.033622763766	1175.77874153115	1597.81236429492	0.667814578629717
TCGA-CD-A48C-01A-11R-A24K-31	201.405229295698	761.515303685878	962.920532981576	0.734183671904452
TCGA-BR-8369-01A-11R-2343-13	78.2478750184491	173.070915291766	251.318790310216	0.800972879954465
TCGA-BR-8081-01A-11R-2343-13	1041.26854525578	2284.83987516926	3326.10842042504	0.459626849846516
TCGA-IN-7806-01A-11R-2055-13	-784.375616915552	124.506718130092	-659.86889878546	0.873657769189369
TCGA-CD-A4MG-01A-11R-A251-31	490.817465178162	1184.01626206154	1674.8337272397	0.659356826068946
TCGA-BR-7901-01A-11R-2203-13	936.804913670244	1279.88676591953	2216.69167958977	0.597535877237787
TCGA-BR-4294-01A-01R-1131-13	-706.63729879765	-82.6246319107716	-789.261930708422	0.882740697812217
TCGA-CD-A487-01A-21R-A24K-31	199.286249159223	454.63107438326	653.917323542483	0.764213918339529
TCGA-BR-8284-01A-11R-2343-13	1005.00549486222	2002.74320435252	3007.74869921475	0.500612787092398
TCGA-BR-4267-01A-01R-1131-13	-119.388314186504	946.429126659272	827.040812472767	0.747578800997721
TCGA-BR-8368-01A-11R-2343-13	-871.365937297055	679.522419364115	-191.84351793294	0.838197425982937
TCGA-CG-5724-01A-11R-1602-13	93.7554035690241	1085.0149572963	1178.77036086532	0.712306730469246
TCGA-BR-7716-01A-21R-2055-13	325.853593244824	1820.30314147226	2146.15673471709	0.605805744190208
TCGA-CD-5800-01A-11R-1602-13	-639.936014521409	369.383006433344	-270.553008088065	0.844442315465936
TCGA-HU-A4HB-01A-12R-A251-31	-198.806400000332	2419.02062137952	2220.21422137919	0.597121190228397
TCGA-D7-A747-01A-22R-A33Y-31	875.869766320933	1672.21922164397	2548.0889879649	0.557838567290187
TCGA-BR-7197-01A-11R-2203-13	-321.782323304795	-239.827598004497	-561.609921309292	0.866549624626849
TCGA-R5-A7ZE-01B-11R-A354-31	-1317.37983954585	-443.188166632528	-1760.56800617838	0.940547997667424
TCGA-BR-8060-01A-11R-2343-13	865.322232723809	1257.31494314806	2122.63717587187	0.608548900078398
TCGA-VQ-A91D-01A-11R-A414-31	-50.3011005935245	936.458737134601	886.157636541076	0.741787255268417
TCGA-KB-A93J-01A-11R-A39E-31	-197.409252439376	1633.59539241611	1436.18613997673	0.685284050969164
TCGA-FP-8211-01A-11R-2343-13	-835.07700424789	928.372978585161	93.295974337271	0.814643572089756
TCGA-BR-8590-01A-11R-2402-13	1163.79512197442	1612.98976864209	2776.78489061651	0.529668179020958
TCGA-CG-5718-01A-11R-1602-13	4.31798454739977	1486.55595203395	1490.87393658135	0.679415774004906
TCGA-BR-4279-01A-01R-1131-13	2022.59694813301	2145.51831876074	4168.11526689375	0.346632053571909
TCGA-VQ-A8PE-01A-11R-A414-31	-466.575574389131	836.8546643735	370.279089984369	0.790396791896199
TCGA-D7-A4YX-01A-11R-A251-31	-389.465199638676	1411.4620513391	1021.99685170042	0.728268470021532
TCGA-HU-A4GT-01A-21R-A251-31	-675.927809585237	518.600532127129	-157.327277458108	0.835423532306671
TCGA-BR-6452-01A-12R-1802-13	170.24448707688	1278.77759216064	1449.02207923752	0.683910641987157
TCGA-VQ-A8PX-01A-12R-A414-31	-1371.26414685439	677.447300334863	-693.81684651953	0.876071425704045
TCGA-BR-6564-01A-12R-1884-13	1253.49472655265	1388.87922359948	2642.37395015213	0.546299059634928
TCGA-VQ-A91V-01A-11R-A414-31	-1308.65083498171	-38.4688899808323	-1347.11972496254	0.918215251095396
TCGA-D7-6522-01A-11R-1802-13	1884.0159323581	2977.81561658211	4861.83154894022	0.249485241062593
TCGA-IN-A6RI-01A-11R-A32D-31	-1325.81917238867	-39.8140295940099	-1365.63320198268	0.919288236567022
TCGA-BR-4369-01A-01R-1157-13	336.68773750683	1140.59203877561	1477.27977628244	0.680878599824206
TCGA-VQ-A94R-01A-11R-A414-31	505.286322985332	748.385944746257	1253.67226773159	0.70454697980342
TCGA-CD-5803-01A-11R-1602-13	1606.90213644482	2574.308144462	4181.21028090682	0.34482839204033
TCGA-BR-8680-01A-11R-2402-13	-1042.25131374747	-644.369831347268	-1686.62114509473	0.936805800119989
TCGA-BR-A4J8-01A-11R-A251-31	487.132067891842	620.702640915864	1107.83470880771	0.719576209748104
TCGA-VQ-A8P5-01A-11R-A39E-31	134.973002216504	755.792245931787	890.765248148291	0.741333505541827
TCGA-BR-A44T-01A-32R-A24K-31	832.632013152172	2773.54914664431	3606.18115979648	0.422737210489453
TCGA-VQ-A8PU-01A-12R-A414-31	-1078.92874937694	-39.3026599276903	-1118.23140930463	0.904391932427707
TCGA-D7-8574-01A-13R-2343-13	1548.31018962936	2716.22390375706	4264.53409338642	0.333322094297206
TCGA-D7-6822-01A-11R-1884-13	-462.806947971216	430.539405252343	-32.2675427188728	0.825194032636546
TCGA-HU-A4H0-01A-11R-A251-31	-605.333838441404	1584.36700093848	979.033162497073	0.732575801143694
TCGA-BR-6566-01A-11R-1802-13	683.792997158858	1679.47198202171	2363.26497918057	0.580147068941419
TCGA-CG-5720-01A-11R-1602-13	487.477823673558	1692.44945469648	2179.92727837003	0.601854366759851
TCGA-IN-A6RL-01A-11R-A32D-31	-605.568630578446	561.924197111976	-43.6444334664704	0.826136177466042
TCGA-HU-8608-01A-11R-2402-13	400.340435229591	2552.49877247592	2952.83920770551	0.507573827514657
TCGA-BR-7707-01A-11R-2055-13	-162.379051284163	1013.62414434151	851.24509305735	0.745214341819532
TCGA-VQ-A8E7-01B-11R-A414-31	-420.487206020163	35.9609016575908	-384.526304362572	0.853285067473394
TCGA-RD-A8MV-01A-11R-A36D-31	114.711580415968	2329.72120963852	2444.43279005448	0.570401627071076
TCGA-VQ-A94T-01A-11R-A414-31	-768.756363478503	-304.697574551063	-1073.45393802957	0.901567779473644
TCGA-BR-8687-01A-11R-2402-13	-97.9924523936738	195.556208765733	97.5637563720587	0.814280088782688
TCGA-IN-A7NT-01A-21R-A354-31	-284.438061024359	218.698253764959	-65.7398072593997	0.827959358104096
TCGA-CG-5719-01A-11R-1602-13	1162.30893845291	1425.31654814361	2587.62548659652	0.553012588917699
TCGA-BR-7704-01A-11R-2055-13	161.526812334398	2105.00058973585	2266.52740207025	0.591654220592167
TCGA-CD-A489-01A-11R-A24K-31	788.519983654522	1311.69101216913	2100.21099582365	0.611157777057423
TCGA-FP-7916-01A-11R-2203-13	964.70320689496	2290.52109458622	3255.22430148118	0.468842579863505
TCGA-HF-7131-01A-11R-2055-13	-220.368591247547	1161.45186501865	941.083273771107	0.736356243823869
TCGA-RD-A7BS-01A-11R-A32D-31	272.247843892109	1466.31375572213	1738.56159961424	0.652295075228837
TCGA-BR-8380-01A-11R-2343-13	919.181987918042	681.646705653491	1600.82869357153	0.667484953061137
TCGA-BR-4253-01A-01R-1131-13	542.732896012296	2850.87270277112	3393.60559878341	0.450805194578101
TCGA-BR-8484-01A-11R-2402-13	550.057337375632	1862.95246333291	2413.00980070854	0.574184121119815
TCGA-BR-4363-01A-01R-1157-13	838.282015096967	1668.50191263023	2506.78392772719	0.562860352818552
TCGA-CG-4438-01A-01R-1157-13	101.097096559258	1668.50542431499	1769.60252087425	0.648834687914696
TCGA-IN-A6RJ-01A-21R-A33Y-31	-1146.09228629475	345.046181793527	-801.04610450122	0.883552132015777
TCGA-IN-7808-01A-11R-2203-13	-6.97682371081267	2876.52561022085	2869.54878651004	0.518069711316099
TCGA-BR-4191-01A-02R-1131-13	1035.71104473263	2318.09413317812	3353.80517791075	0.456012385686542
TCGA-BR-A4PF-01A-11R-A251-31	-162.830809266133	1545.67966327046	1382.84885400433	0.690964876277089
TCGA-BR-6852-01A-11R-1884-13	740.049913224967	2357.87082178915	3097.92073501412	0.489111062899169
TCGA-VQ-A8PH-01A-12R-A414-31	-1110.36807658997	585.939280765213	-524.428795824761	0.863812814741931
TCGA-BR-7851-01A-11R-2203-13	326.944799969188	1045.86429052662	1372.80909049581	0.692029461140404
TCGA-VQ-A927-01A-12R-A414-31	-218.757884781737	737.6948435727	518.936958790963	0.776842085760168
TCGA-BR-A4J6-01A-11R-A251-31	-34.5115733913997	426.558266381697	392.046692990297	0.788435376814511
TCGA-CG-4462-01A-01R-1157-13	2065.7434518245	2335.86396853984	4401.60742036434	0.314285776626917
TCGA-VQ-AA6F-01A-31R-A414-31	-551.219312612239	1088.61796487551	537.39865226327	0.775132784274471
TCGA-CG-5717-01A-11R-1602-13	-108.914642195421	1472.84249331039	1363.92785111497	0.692969946992248
TCGA-CG-4440-01A-01R-1157-13	-676.544733693605	660.690369976097	-15.8543637175084	0.823830767604026
TCGA-VQ-A8DT-01A-11R-A36D-31	-1163.18546395612	238.626905689529	-924.558558266587	0.891897422842873
TCGA-D7-A4YU-01A-21R-A251-31	516.059060342393	2130.85614659749	2646.91520693989	0.54574059747652
TCGA-BR-6709-01A-11R-1884-13	1087.84133865533	2541.7188909133	3629.56022956863	0.419624672137192
TCGA-HU-8238-01A-11R-2343-13	-76.0097897893011	1171.32021020426	1095.31042041496	0.720851616824173
TCGA-CG-4444-01A-01R-1157-13	543.092049658048	1382.60721747973	1925.69926713778	0.631230576099607
TCGA-RD-A8MW-01A-11R-A36D-31	991.042458786935	1977.25820895422	2968.30066774116	0.505617047727476
TCGA-VQ-A8PD-01A-11R-A414-31	535.525962365506	2258.25209776092	2793.77806012643	0.527550770868963
TCGA-VQ-A8E2-01A-11R-A36D-31	318.478493578722	284.204950273027	602.68344385175	0.76904272978435
TCGA-BR-4201-01A-01R-1131-13	1437.99628391104	1757.22589437646	3195.2221782875	0.47660390048071
TCGA-RD-A8N2-01A-12R-A36D-31	979.504346237438	1075.80561090446	2055.3099571419	0.61636126096738
TCGA-VQ-A8P8-01A-11R-A39E-31	156.684300472982	1184.98221071819	1341.66651119117	0.695322149871025
TCGA-HU-A4H6-01A-11R-A251-31	-77.2543025478356	1390.55292543843	1313.29862289059	0.698308827562023
TCGA-BR-4366-01A-01R-1157-13	78.2216048884223	628.58920226281	706.810807151232	0.759183346329252
TCGA-CG-4443-01A-01R-1157-13	-255.365808840744	-212.056845023061	-467.422653863805	0.859566795925126
TCGA-B7-A5TI-01A-11R-A31P-31	420.885446007399	702.859997271847	1123.74544327925	0.717952438224563
TCGA-CG-4305-01A-01R-1157-13	840.646567307913	1936.98975231675	2777.63631962466	0.529562166314415
TCGA-BR-8588-01A-11R-2402-13	922.203811464276	1852.45167139772	2774.655482862	0.529933278559451
TCGA-CG-4475-01A-01R-1157-13	908.129266109463	720.099071055793	1628.22833716526	0.664484724990275
TCGA-VQ-A8PK-01A-12R-A414-31	-364.737748090751	460.921489746526	96.1837416557742	0.814397658410295
TCGA-CD-5799-01A-11R-1602-13	-141.729541369946	330.556983944078	188.827442574131	0.806430988484643
TCGA-D7-A6EV-01A-11R-A31P-31	-983.646292994265	27.0198249323453	-956.62646806192	0.894016306080598
TCGA-D7-5577-01A-01R-1602-13	121.24228436666	2093.1519989995	2214.39428336616	0.597806249387105
TCGA-ZA-A8F6-01A-23R-A36D-31	818.859994606102	1397.35385571747	2216.21385032358	0.597592116812544
TCGA-HU-A4GJ-01A-11R-A251-31	281.247187319578	3111.35074630342	3392.597933623	0.450937220594078
TCGA-RD-A8N4-01A-21R-A36D-31	753.755530472126	1176.3651985116	1930.12072898373	0.630727066908949
TCGA-CG-4436-01A-01R-1157-13	-615.087847070747	1184.24327235776	569.15542528701	0.772179228790546
TCGA-D7-8579-01A-11R-2343-13	1022.38293179039	1419.21336394558	2441.59629573597	0.570743565201217
TCGA-MX-A5UG-01A-21R-A31P-31	1517.69558528612	2386.64712532444	3904.34271061056	0.382681421775034
TCGA-VQ-A8E3-01A-11R-A39E-31	-603.456253186802	1348.2284624267	744.772209239894	0.755544701927694
TCGA-BR-A4J9-01A-12R-A251-31	787.061858063209	991.331874189186	1778.3937322524	0.647852208242946
TCGA-HU-A4GP-01A-11R-A251-31	-551.944036337696	366.904749290176	-185.03928704752	0.83765230524412
TCGA-BR-6565-01A-11R-1802-13	542.89313772531	1500.15438420269	2043.047521928	0.617777682858512
TCGA-VQ-A8PB-01A-11R-A39E-31	-224.663676773259	430.760002983897	206.096326210638	0.804929457977507
TCGA-HU-A4GY-01A-21R-A24K-31	1610.10428081935	3034.11895929381	4644.22324011316	0.280285028095883
TCGA-BR-8361-01A-11R-2343-13	-374.068929750521	1156.23983391576	782.170904165238	0.751937052213571
TCGA-BR-4367-01A-01R-1157-13	1170.12702156766	1883.89917451539	3054.02619608305	0.494720776964979
TCGA-ZQ-A9CR-01A-11R-A39E-31	936.285562923162	1441.51390557228	2377.79946849544	0.578407993637428
TCGA-CG-4304-01A-01R-1157-13	813.740894941242	1683.44279149716	2497.1836864384	0.564024573998558
TCGA-RD-A7BT-01A-11R-A33Y-31	-1173.7475256677	481.24365918238	-692.503866485318	0.875978478506689
TCGA-VQ-A925-01A-11R-A414-31	-884.375061101686	159.260593329802	-725.114467771884	0.878277375474497
TCGA-BR-8384-01A-21R-2402-13	1410.87416237417	1478.06331577764	2888.93747815181	0.515633293406626
TCGA-D7-6527-01A-11R-1802-13	-75.1280995200147	744.773100860513	669.645001340498	0.762722895625297
TCGA-VQ-A8PQ-01A-11R-A414-31	790.159216353858	2891.40181970325	3681.56103605711	0.412683953698536
TCGA-MX-A5UJ-01A-11R-A31P-31	360.662835969697	714.240607025481	1074.90344299518	0.722924534202806
TCGA-VQ-A91Z-01A-11R-A414-31	-1691.51101575737	-733.349526705979	-2424.86054246335	0.969148052808343
TCGA-HU-A4GC-01A-12R-A251-31	-122.797668419787	590.732341934526	467.934673514739	0.781534514153492
TCGA-BR-6563-01A-13R-2055-13	1530.95832647366	2428.37162042181	3959.32994689547	0.375211947487216
TCGA-VQ-AA6A-01A-11R-A414-31	-1041.07820367949	-19.5985357182948	-1060.67673939778	0.900754762618617
TCGA-BR-A4CR-01A-11R-A24K-31	-1047.90557859058	-720.05864351553	-1767.96422210611	0.940916205788426
TCGA-HU-A4G2-01A-11R-A251-31	-73.8101028388664	1003.15854933106	929.34844649219	0.737520608741898
TCGA-CG-4460-01A-01R-1157-13	-356.019396509727	542.673472712047	186.65407620232	0.806619595911634
TCGA-CG-4465-01A-01R-1157-13	692.908382251051	1458.2696735773	2151.17805582835	0.605219156162903
TCGA-BR-4370-01A-01R-1157-13	1295.12281919346	1834.86860177479	3129.99142096826	0.48499958427163
TCGA-HF-7134-01A-11R-2055-13	-389.689746334251	738.631460474632	348.941714140381	0.79231160870095
TCGA-HU-8249-01A-11R-A36D-31	-673.213801816009	890.80056496748	217.586763151472	0.80392749750227
TCGA-IN-A6RN-01A-12R-A33Y-31	-1010.4704093609	217.951801845761	-792.518607515137	0.882965210155592
TCGA-HU-A4GD-01A-11R-A36D-31	-1582.88571875235	-82.0448481675344	-1664.93056691989	0.935687157963584
TCGA-BR-A4IV-01A-31R-A251-31	1477.96726592914	820.724257038658	2298.69152296779	0.587841350970976
TCGA-HU-A4H5-01A-21R-A251-31	-838.473950208683	552.955952298947	-285.517997909736	0.845616924782276
TCGA-D7-6525-01A-11R-1802-13	245.840728812633	743.187362328022	989.028091140655	0.731576352485375
TCGA-HU-A4H2-01A-11R-A251-31	-465.165864547201	902.878622307233	437.712757760033	0.784294408011559
TCGA-CG-5726-01A-11R-1602-13	-1165.58258533921	110.033055193078	-1055.54953014613	0.900427625803427
TCGA-IN-AB1V-01A-21R-A414-31	-1385.23480064487	159.180309808641	-1226.05449083622	0.911031878086949
TCGA-FP-8210-01A-11R-2343-13	1556.24852084738	2470.64800431468	4026.89652516206	0.366000272100996
TCGA-VQ-AA68-01A-11R-A414-31	-948.630136456118	756.726716858537	-191.903419597581	0.838202221290679
TCGA-BR-4280-01A-01R-1131-13	-404.121230140083	1237.29654668362	833.175316543533	0.746980427337254
TCGA-VQ-AA64-01A-11R-A414-31	329.89356671468	198.675838501682	528.569405216362	0.775950963340591
TCGA-VQ-A91E-01A-31R-A414-31	-1240.03842549858	990.245264529216	-249.793160969364	0.84280611909346
TCGA-VQ-AA6J-01A-11R-A414-31	56.4743326343102	1764.24647353438	1820.72080616869	0.643106787726656
TCGA-VQ-A928-01A-11R-A414-31	212.772885203758	294.469145898631	507.242031102389	0.777921925987009
TCGA-CD-8532-01A-11R-2343-13	427.245838739447	1980.57002794527	2407.81586668472	0.574808158624474
TCGA-BR-8679-01A-11R-2402-13	314.117628989851	143.397170978374	457.514799968225	0.782487806886462
TCGA-CG-5725-01A-11R-1602-13	-904.488199702765	-390.586156052397	-1295.07435575516	0.915162556636304
TCGA-IN-A7NR-01A-11R-A354-31	-403.070794540115	1074.73834264528	671.66754810516	0.762530858026748
TCGA-BR-4368-01A-01R-1157-13	660.768560669041	1701.09407693923	2361.86263760827	0.580314721834943
TCGA-BR-8058-01A-31R-2343-13	1307.00188097702	2361.3421555426	3668.34403651963	0.414450365128215
TCGA-HU-8602-01A-11R-2402-13	13.5834446704265	1695.88345493812	1709.46689960854	0.655526207183675
TCGA-BR-8690-01A-11R-2402-13	628.148515423189	1922.69391561704	2550.84243104023	0.557503078148629
TCGA-VQ-A91X-01A-12R-A414-31	-1829.0120978905	-533.997166770768	-2363.00926466127	0.966870342767409
TCGA-3M-AB47-01A-22R-A414-31	1013.27730411889	1230.80436659843	2244.08167071732	0.594307223531169
TCGA-HU-A4GF-01A-11R-A24K-31	-693.686922796191	730.921078217845	37.2341554216541	0.819388571601935
TCGA-RD-A8N6-01A-11R-A36D-31	-129.388029139214	84.0451257605179	-45.3429033786965	0.826276633822962
TCGA-VQ-A922-01A-11R-A414-31	305.904471017216	-131.316620528281	174.587850488935	0.807665224294227
TCGA-HU-A4GU-01A-11R-A251-31	-800.494721865349	213.301847972688	-587.192873892662	0.868417736624
TCGA-R5-A7ZF-01A-11R-A354-31	-1257.29440777034	-158.820311614539	-1416.11471938488	0.922179475653268
TCGA-D7-8576-01A-11R-2343-13	-7.38873229172862	647.019079332003	639.630347040274	0.765564828674994
TCGA-BR-8286-01A-12R-2343-13	322.681073948977	993.966941621839	1316.64801557082	0.69795682035038
TCGA-BR-8486-01A-31R-2402-13	353.583508223957	1282.79311582781	1636.37662405177	0.663590421594599
TCGA-CG-4476-01A-01R-1157-13	1245.71474095053	1792.6358058836	3038.35054683413	0.496719157157735
TCGA-BR-8683-01A-11R-2402-13	585.375381622849	779.732469123779	1365.10785074663	0.692845057809269
TCGA-BR-8291-01A-11R-2343-13	1674.76529142169	1841.28859139169	3516.05388281337	0.434689257575078
TCGA-BR-7723-01A-11R-2055-13	72.0857752723346	907.961502637134	980.047277909469	0.73247446593191
TCGA-CG-5723-01A-11R-1602-13	247.616674735689	1958.04911163807	2205.66578637376	0.598832854153775
TCGA-CD-A4MH-01A-11R-A251-31	-249.587980437554	547.487842816145	297.899862378592	0.796860536177923
TCGA-BR-A4CS-01A-11R-A24K-31	230.470522275492	856.162599262761	1086.63312153825	0.721733838421956
TCGA-BR-8364-01A-11R-2343-13	1592.78251870647	1545.13033609878	3137.91285480525	0.483982393521411
TCGA-FP-8209-01A-11R-2343-13	1639.14495067836	2513.38420625709	4152.52915693545	0.348777160032208
TCGA-BR-6801-01A-11R-1884-13	210.09460966281	318.788446161085	528.883055823896	0.775921920626927
TCGA-B7-A5TN-01A-21R-A31P-31	561.302254531546	610.492372212059	1171.7946267436	0.71302503978342
TCGA-BR-4357-01A-01R-1157-13	715.698516754364	1966.74298700208	2682.44150375644	0.54136339280843
TCGA-BR-8381-01A-11R-2402-13	972.31508190405	2302.0113104997	3274.32639240375	0.466364048628135
TCGA-CD-8524-01A-11R-2343-13	561.160655988851	946.701341990509	1507.86199797936	0.677583938813729
TCGA-VQ-A8PJ-01A-11R-A414-31	-1072.02625677129	-72.4393989021562	-1144.46565567345	0.906028404992864
TCGA-D7-8573-01A-11R-2343-13	-923.762139115436	345.176487071091	-578.585652044345	0.867790587920194
TCGA-VQ-A8PF-01A-11R-A414-31	732.821229711564	2455.84380831909	3188.66503803066	0.477449841460642
TCGA-F1-6177-01A-11R-1802-13	-763.526722567043	369.737599542828	-393.789123024214	0.853993273512532
TCGA-BR-8059-01A-11R-2343-13	690.578119136008	291.738533000868	982.316652136876	0.732247640520177
TCGA-BR-8382-01A-11R-2402-13	531.355267111279	1465.57086652273	1996.92613363401	0.623087159789198
TCGA-BR-8077-01A-11R-2343-13	152.253878691871	1625.25164901989	1777.50552771176	0.647951520364599
TCGA-D7-6521-01A-11R-1802-13	1134.55177908509	1849.92033109136	2984.47211017644	0.503567627246492
TCGA-CD-5801-01A-11R-1602-13	154.255455391473	2171.62001345174	2325.87546884321	0.584608631529661
TCGA-BR-7196-01A-11R-2055-13	1281.00123705058	1829.60283358155	3110.60407063213	0.487486343334753
TCGA-CG-5732-01A-11R-1602-13	-663.375137710572	1709.58768357294	1046.21254586237	0.725827947236779
TCGA-EQ-8122-01A-11R-2343-13	158.053925509197	270.484403092882	428.538328602079	0.785129174039433
TCGA-FP-7998-01A-11R-2203-13	1280.10947887006	2850.52400214665	4130.63348101671	0.351787561753757
TCGA-D7-6524-01A-11R-1802-13	1247.17296227901	1607.34974474274	2854.52270702175	0.519955030305663
TCGA-BR-8366-01A-11R-2343-13	1156.90813344897	2562.71652261547	3719.62465606443	0.407588212698262
TCGA-HU-A4GQ-01A-11R-A36D-31	219.092455672615	851.013467888157	1070.10592356077	0.723410919654603
TCGA-HU-A4H8-01A-11R-A251-31	-1287.92479649339	234.248279685578	-1053.67651680781	0.900307992729926
TCGA-KB-A6F7-01A-12R-A32D-31	-661.909724030931	1451.87026935971	789.960545328776	0.751182772533377
TCGA-VQ-A8E0-01A-11R-A414-31	-797.131515733333	781.994518224402	-15.136997508931	0.823771074634674
TCGA-BR-8483-01A-31R-2402-13	-652.026071288871	-311.656730289912	-963.682801578783	0.894479895059507
TCGA-IN-A6RR-01A-12R-A32D-31	-810.219009190812	467.811008204897	-342.408000985915	0.850044959803652
TCGA-IN-AB1X-01A-11R-A39E-31	-700.985925842427	1544.07673629357	843.090810451144	0.74601196671442
TCGA-3M-AB46-01A-11R-A414-31	-214.499692086525	199.65270030184	-14.8469917846857	0.823746940290789
TCGA-FP-8631-01A-11R-2402-13	-155.57284416571	89.7518636572444	-65.8209805084654	0.827966039999008
TCGA-BR-7715-01A-11R-2055-13	327.096062278862	83.4977054668649	410.593767745727	0.786757802108811
TCGA-D7-6519-01A-11R-1802-13	-417.404029274141	432.363498712054	14.9594694379126	0.821258486472202
TCGA-BR-4257-01A-01R-1131-13	860.586784332073	1714.6741856198	2575.26096995187	0.554523859072299
TCGA-D7-6815-01A-11R-1884-13	61.4247306225848	463.880289168609	525.305019791194	0.776253133908868
TCGA-BR-4187-01A-01R-1131-13	2051.50608475686	2178.84233328231	4230.34841803917	0.338048970602126
TCGA-CD-8530-01A-11R-2343-13	1193.12262922781	1046.73259153491	2239.85522076272	0.594806053481438
TCGA-BR-6456-01A-11R-1802-13	1119.0345964169	1216.6806441114	2335.7152405283	0.583436187039451
TCGA-BR-8485-01A-11R-2402-13	373.668551719202	1149.40008640912	1523.06863812832	0.675940621420419
TCGA-R5-A805-01A-11R-A36D-31	702.852381210628	2073.98379920474	2776.83618041537	0.529661793085117
TCGA-MX-A663-01A-11R-A31P-31	1017.59586297105	457.131268077428	1474.72713104847	0.681152979966943
TCGA-HU-A4H3-01A-21R-A251-31	-612.443483394464	580.502290127736	-31.9411932667284	0.825166972968278
TCGA-CD-8535-01A-11R-2343-13	-719.86556908818	-427.878011998089	-1147.74358108627	0.906231935743639
TCGA-BR-8589-01A-11R-2402-13	-496.229663689717	2156.44805572736	1660.21839203764	0.660968255050146
TCGA-D7-A6F2-01A-12R-A31P-31	27.0860439022779	1334.85045480358	1361.93649870586	0.69318066124348
TCGA-VQ-A94O-01A-11R-A414-31	-602.382974639348	454.865468662959	-147.517505976389	0.834631254437913
TCGA-KB-A93H-01A-11R-A39E-31	-1413.32473907169	191.092501653405	-1222.23223741828	0.910800388495411
TCGA-VQ-A923-01A-11R-A414-31	49.0515150537918	2241.52171759626	2290.57323265006	0.588804966744908
TCGA-CD-8526-01A-11R-2343-13	100.686096895183	824.408134969892	925.094231865075	0.73794218444844
TCGA-RD-A8NB-01A-12R-A39E-31	496.327480475706	1705.86811655574	2202.19559703145	0.599240728495852
TCGA-B7-A5TJ-01A-11R-A31P-31	-454.703537526136	154.801429013883	-299.902108512254	0.846742094715511
TCGA-CG-4442-01A-01R-1157-13	-255.90376144095	438.035221903473	182.131460462523	0.807011810923976
TCGA-BR-8678-01A-11R-2402-13	-273.146380759675	19.4532690444971	-253.693111715178	0.843114092894457
TCGA-RD-A7C1-01A-11R-A32D-31	223.520815369598	2012.91970357437	2236.44051894397	0.595208909051812
TCGA-HU-8604-01A-11R-2402-13	640.951238321594	2295.94875514287	2936.89999346447	0.50958833417071
TCGA-D7-A6F0-01A-11R-A31P-31	-517.470955428354	878.87142657995	361.400471151597	0.791194502448495
TCGA-VQ-AA6G-01A-11R-A414-31	-826.566816470472	200.196137234275	-626.370679236197	0.871254822154558
TCGA-BR-6458-01A-11R-1802-13	878.223983424639	1753.31122127895	2631.53520470359	0.547630975416569
TCGA-BR-4361-01A-01R-1157-13	1057.95403068325	1595.00853542767	2652.96256611092	0.544996545571281
TCGA-BR-8367-01A-11R-2343-13	811.285883034836	674.217535156649	1485.50341819149	0.679994002583822
TCGA-BR-8677-01A-11R-2402-13	1142.46162836068	1675.07110483308	2817.53273319377	0.524585357364131
TCGA-FP-A9TM-01A-11R-A39E-31	-965.331635162582	1521.0367809756	555.705145813015	0.773432231243061
TCGA-VQ-A91K-01A-11R-A414-31	10.6095314517196	1158.60049595702	1169.21002740874	0.713290992863401
TCGA-HU-A4G3-01A-11R-A24K-31	-495.321850205932	445.701057834957	-49.6207923709747	0.82663016974255
TCGA-HU-A4GH-01A-11R-A24K-31	-1661.07562472639	438.831656476368	-1222.24396825002	0.910801099395975
TCGA-R5-A7ZI-01A-11R-A354-31	-135.172251065519	2194.64913714046	2059.47688607494	0.615879488258203
TCGA-BR-8365-01A-21R-2343-13	1347.20305925091	1371.22983423389	2718.43289348479	0.536913871932619
TCGA-D7-A74A-01A-11R-A32D-31	-1170.67840439683	616.982278823313	-553.696125573514	0.865969269406524
TCGA-F1-6874-01A-11R-1884-13	235.581173530819	1532.95215759643	1768.53333112725	0.648954103722942
TCGA-BR-6802-01A-11R-1884-13	51.8875792813754	1714.2354815634	1766.12306084478	0.64922324367647
TCGA-BR-8676-01A-11R-2402-13	-495.141764383908	1578.50019370652	1083.35842932261	0.72206647236349
TCGA-BR-A4QL-01A-31R-A251-31	-764.517290672663	572.685191234723	-191.83209943794	0.838196511890845
TCGA-BR-7958-01A-21R-2343-13	771.917029408906	2485.54926186261	3257.46629127151	0.468551868141826
TCGA-FP-7735-01A-11R-2055-13	-13.8938957571073	1226.68693847841	1212.7930427213	0.708792636994833
TCGA-BR-8372-01A-11R-2343-13	17.2117139480662	1844.89266751616	1862.10438146422	0.638443142663399
TCGA-CD-8531-01A-11R-2343-13	361.693154113716	2183.10155824917	2544.79471236288	0.558239833622131
TCGA-BR-6455-01A-11R-1802-13	262.716879710714	1394.84022766311	1657.55710737383	0.661261350571592
TCGA-BR-8686-01A-11R-2402-13	755.251955844217	2111.52269926477	2866.77465510899	0.518417970967034
TCGA-CG-5721-01A-11R-1602-13	500.472970286046	2620.29273283489	3120.76570312094	0.486183431358945
TCGA-VQ-A91S-01A-11R-A414-31	-516.692650386555	1045.11553327647	528.42288288991	0.775964530121847
TCGA-D7-6818-01A-11R-1884-13	1168.55744946422	1543.25481324688	2711.8122627111	0.537733491581588
TCGA-VQ-A8DU-01A-11R-A36D-31	-253.423562317847	433.42932959902	180.005767281172	0.807196034652041
TCGA-B7-A5TK-01A-12R-A36D-31	1026.09657589824	2414.6777268351	3440.77430273334	0.444614083087196
TCGA-VQ-A924-01A-11R-A414-31	-114.681752826782	1031.50212361589	916.820370789106	0.738761266864044
TCGA-BR-8373-01A-11R-2343-13	490.095765515156	445.06647613213	935.162241647286	0.736944019772568
TCGA-IN-8663-01A-11R-2402-13	-819.613341032447	-91.0556541706336	-910.668995203081	0.890973535328883
TCGA-BR-A4J4-01A-12R-A251-31	143.222676678917	1078.93271381356	1222.15539049248	0.707822524778094
TCGA-VQ-A91U-01A-11R-A414-31	-404.102974527803	1185.85364299193	781.750668464129	0.751977716167227
TCGA-BR-6705-01A-12R-1884-13	1583.81793845115	1206.25989619865	2790.07783464981	0.528012111871304
TCGA-F1-6875-01A-11R-2055-13	-938.944494889323	-613.17607050385	-1552.12056539317	0.929716546952811
TCGA-D7-5578-01A-01R-1602-13	462.011533214866	1470.50547675029	1932.51700996516	0.630454071135476
TCGA-D7-A6EX-01A-11R-A31P-31	-535.047184856141	-207.970992462935	-743.018177319075	0.879530950362239
TCGA-HU-8244-01A-11R-2343-13	-1753.51664216375	-35.8063515233158	-1789.32299368706	0.941973288857566
TCGA-BR-7957-01A-11R-2203-13	1311.59674538478	746.682340583052	2058.27908596784	0.616017999323134
TCGA-HU-A4HD-01A-11R-A251-31	-269.562651297877	160.54219418025	-109.020457117626	0.831505366644938
TCGA-HU-8610-01A-22R-2402-13	372.472858593024	1916.12766199352	2288.60052058655	0.589038995297776
TCGA-VQ-A91Y-01A-11R-A414-31	954.386700448834	1686.05119309313	2640.43789354196	0.546537072875163
TCGA-HU-A4G9-01A-11R-A24K-31	-1689.47362350578	-360.268361291238	-2049.74198479702	0.954114178418824
TCGA-BR-8591-01A-11R-2402-13	112.983829744145	1143.90829011566	1256.89211985981	0.704211490843572
TCGA-BR-8297-01A-12R-2343-13	614.835809463993	694.550908001409	1309.3867174654	0.698719738813232
TCGA-D7-8570-01A-11R-2343-13	838.133986283851	2655.79029672571	3493.92428300956	0.437612376427217
TCGA-BR-6710-01A-11R-1884-13	-325.96959241481	586.792571581639	260.822979166829	0.800136850702357
TCGA-VQ-AA6D-01A-11R-A414-31	-1385.57635074593	-253.273308594475	-1638.84965934041	0.934329536006387
TCGA-VQ-A8DV-01A-12R-A36D-31	-1176.69630421987	-415.481609176224	-1592.1779133961	0.931865907966238
TCGA-CD-A48A-01A-12R-A36D-31	-386.420510986928	653.302204416236	266.881693429309	0.799603087274295
TCGA-CG-4301-01A-01R-1157-13	869.6040441487	1314.76555266489	2184.36959681359	0.601333483277703
TCGA-BR-8487-01A-11R-2402-13	-207.353334430757	1093.47058657901	886.117252148249	0.741791230754724
TCGA-RD-A8N9-01A-12R-A39E-31	1346.6922368026	1552.61497507357	2899.30721187616	0.514328498494055
TCGA-BR-6454-01A-11R-1802-13	-4.30147530246036	2010.69945747172	2006.39798216926	0.621999086434919
TCGA-D7-8578-01A-21R-2343-13	885.591421905412	867.129313176083	1752.7207350815	0.650718315166362
TCGA-CD-A486-01A-11R-A24K-31	142.551374974187	836.994938191046	979.546313165233	0.732524526728952
TCGA-CG-5734-01A-11R-1602-13	307.774635126682	2401.21037983673	2708.98501496341	0.538083343985296
TCGA-CG-4469-01A-01R-1157-13	-194.78736179907	1172.59321895547	977.805857156405	0.73269841759081
TCGA-CG-5722-01A-21R-1602-13	426.397706822693	2553.63843686779	2980.03614369048	0.504130083916199
TCGA-IN-A7NU-01A-22R-A354-31	192.764955037439	1353.12975506298	1545.89471010042	0.673467584834131
TCGA-D7-8575-01A-11R-2343-13	-202.419904317216	1427.32094741238	1224.90104309517	0.707537770844838
TCGA-VQ-A91N-01A-11R-A414-31	-997.752952114164	115.414221956461	-882.338730157704	0.889077623370959
TCGA-R5-A7O7-01A-11R-A33Y-31	-64.1926011025959	1009.1704663284	944.977865225802	0.735969327668004
TCGA-D7-6526-01A-11R-1802-13	-594.850971592923	177.625876391411	-417.225095201512	0.85577806086333
TCGA-IN-A6RS-01A-12R-A354-31	-496.736369532712	1282.68702532063	785.950655787922	0.751571177349579
TCGA-D7-6528-01A-11R-1802-13	-919.29915137434	56.8071258212785	-862.492025553062	0.887740286059168
TCGA-VQ-A8PP-01A-21R-A414-31	-25.1572407764089	889.124324194489	863.96708341808	0.743967787047419
TCGA-B7-5818-01A-11R-1602-13	-57.5707226706981	1748.21957103186	1690.64884836117	0.657609695021201
TCGA-CG-4437-01A-01R-1802-13	575.103481696137	1869.4676707078	2444.57115240394	0.570384945021424
TCGA-IN-8462-01A-11R-2343-13	116.437862993482	730.995013118116	847.432876111598	0.745587373209117
TCGA-HU-A4H4-01A-21R-A251-31	-174.580374811523	1700.16360592628	1525.58323111476	0.675668555247543
TCGA-BR-6457-01A-21R-1802-13	1468.56691689868	1587.79477626484	3056.36169316352	0.494422816125837
TCGA-BR-6803-01A-11R-1884-13	1155.70022142054	1594.62655238728	2750.32677380782	0.532958387510422
TCGA-CD-5804-01A-12R-2055-13	722.946572946763	1442.85627240083	2165.8028453476	0.603508823879938
TCGA-D7-8572-01A-11R-2343-13	920.004906064347	1243.14252500426	2163.14743106861	0.603819574772146
TCGA-BR-8592-01A-11R-2402-13	1286.38180839793	1492.66555232076	2779.04736071869	0.529386457252598
TCGA-D7-6520-01A-11R-1802-13	435.231726516751	635.567292184165	1070.79901870092	0.723340673966314
TCGA-BR-6707-01A-11R-1884-13	152.39822368699	1872.69155450181	2025.0897781888	0.619848351094422
TCGA-HU-A4GX-01A-12R-A251-31	-500.274988308671	1594.37041755865	1094.09542924998	0.720975215507454
TCGA-BR-8371-01A-11R-2343-13	603.990913726902	1367.88172910139	1971.8726428283	0.62595935369665
TCGA-D7-A748-01A-12R-A32D-31	1753.18899551367	2243.33338436755	3996.52237988122	0.370145833537241
TCGA-HU-A4G8-01A-11R-A251-31	-385.819139688219	1099.87580829316	714.05666860494	0.75849063897294
TCGA-RD-A7BW-01A-11R-A32D-31	1584.71199520033	2152.98817057682	3737.70016577714	0.405163900630652
TCGA-BR-4371-01A-01R-1157-13	-820.710203712752	739.857916786349	-80.8522869264026	0.829201336728503
TCGA-CG-4466-01A-01R-1157-13	-992.908673139043	57.4836914723598	-935.424981666683	0.892617636511915
TCGA-CG-4306-01A-01R-1157-13	500.43703135374	1470.50158442741	1970.93861578115	0.626066269408599
TCGA-D7-A6EY-01A-21R-A31P-31	319.671982719722	2067.71632442341	2387.38830714314	0.57725923157268
TCGA-CD-8528-01A-11R-2343-13	-10.4931131647245	539.796694773091	529.303581608366	0.775882979145106
TCGA-RD-A8N1-01A-12R-A36D-31	537.065550278765	2396.64568109222	2933.71123137098	0.509991017174639
TCGA-VQ-AA69-01A-11R-A414-31	-969.095697047997	662.438612493688	-306.657084554309	0.847269187676227
TCGA-VQ-A92D-01A-11R-A414-31	-592.510623154544	-326.597121326511	-919.107744481055	0.891535294621782
TCGA-BR-8289-01A-11R-2343-13	310.283071277684	403.409993765749	713.693065043433	0.758525420079132
TCGA-BR-8295-01A-11R-2343-13	-1187.2395912827	-1032.66779106652	-2219.90738234922	0.961295352723864
TCGA-VQ-A91Q-01A-12R-A414-31	96.1822048589133	-34.0835917094099	62.0986131495034	0.817290904802919
TCGA-BR-8296-01A-11R-2343-13	142.542326786768	1891.29898251558	2033.84130930235	0.618839768279034
TCGA-CD-8533-01A-11R-2343-13	-473.403418743819	-654.535614566779	-1127.9390333106	0.904999051182546
TCGA-CG-4477-01A-01R-1157-13	524.263764021122	2047.45656625842	2571.72033027955	0.554956282444205
TCGA-VQ-A8P3-01A-11R-A36D-31	32.5899520518423	586.141615507731	618.731567559573	0.767534853941256
TCGA-RD-A8N0-01A-12R-A36D-31	921.201272553124	2546.51924001836	3467.72051257148	0.441067682629343
TCGA-BR-7722-01A-31R-2203-13	99.7149392401478	899.056116032546	998.771055272693	0.730600583475367
TCGA-CG-4441-01A-01R-1802-13	522.90717198904	1078.09219721956	1600.9993692086	0.66746629765282
TCGA-BR-6453-01A-11R-1802-13	969.208191086911	2665.89898339228	3635.10717447919	0.418885460983543
