# Supplementary material for: A Signature Based on Costimulatory Molecules for the Assessment of Prognosis and Immune Characteristics in Patients With Stomach Adenocarcinoma
Source: Front Immunol. 2022 Jul 22;13:928742. doi: 10.3389/fimmu.2022.928742 (PMC9353527; doi:10.3389/fimmu.2022.928742)
Supplement: Supplementary file 4 [file DataSheet_2.zip › Raw date/6.GSVA/C2-C1.all.txt]

id	logFC	AveExpr	t	P.Value	adj.P.Val	B
HALLMARK_ALLOGRAFT_REJECTION	0.473247110030088	-0.0382994456534439	13.075312336376	9.32283630891288e-32	4.66141815445644e-30	61.2782284352243
HALLMARK_INTERFERON_GAMMA_RESPONSE	0.420756028694942	-0.0508676291913765	10.7318074157513	3.05574852080729e-23	7.63937130201824e-22	41.8215184908282
HALLMARK_INTERFERON_ALPHA_RESPONSE	0.387672172046282	-0.053445225878643	8.7181017343304	1.41349807947406e-16	2.35583013245677e-15	26.6380932239829
HALLMARK_IL6_JAK_STAT3_SIGNALING	0.312231513225611	-0.0358339274593908	8.59311519208399	3.45166320224587e-16	4.31457900280734e-15	25.756925893711
HALLMARK_COMPLEMENT	0.238258652744927	-0.0362241806187395	7.57681555094602	3.61611988632216e-13	3.61611988632216e-12	18.90527011959
HALLMARK_INFLAMMATORY_RESPONSE	0.275947875866848	-0.0338944450545024	7.53127120358376	4.87244056604183e-13	4.06036713836819e-12	18.612051622331
HALLMARK_IL2_STAT5_SIGNALING	0.204217332347668	-0.0446785130055492	6.79064289306309	5.21858273954293e-11	3.72755909967352e-10	14.024409327381
HALLMARK_PI3K_AKT_MTOR_SIGNALING	0.155592557493045	-0.0571719775580894	5.44032083396712	1.0392222491489e-07	6.49513905718063e-07	6.61598832933918
HALLMARK_TNFA_SIGNALING_VIA_NFKB	0.189974410541289	-0.0439855626601059	4.95979594623979	1.13247429662027e-06	6.29152387011264e-06	4.30678514329387
HALLMARK_APOPTOSIS	0.146592702332543	-0.0447780680149759	4.75409618719083	2.98389047138408e-06	1.49194523569204e-05	3.37434022874359
HALLMARK_KRAS_SIGNALING_UP	0.140760275675193	-0.0362896424553854	4.67482928068349	4.29654545391184e-06	1.95297520632357e-05	3.02419670153965
HALLMARK_DNA_REPAIR	0.160654846374157	-0.0515056621783131	4.54403443481494	7.7573245878869e-06	3.23221857828621e-05	2.45773382383886
HALLMARK_MITOTIC_SPINDLE	0.127701719520758	-0.0548386878781723	3.80057573848244	0.000171938439005844	0.000653719925340681	-0.488064664435879
HALLMARK_G2M_CHECKPOINT	0.175858990585742	-0.030005132898626	3.78435815331135	0.000183041579095391	0.000653719925340681	-0.54701079209807
HALLMARK_E2F_TARGETS	0.190888710000095	-0.022411958566236	3.73484418310914	0.000221278841476275	0.000737596138254249	-0.725548792162816
HALLMARK_WNT_BETA_CATENIN_SIGNALING	0.122817552604964	-0.0262686867031567	3.56894636898749	0.000411681866784773	0.00128650583370242	-1.30795446693391
HALLMARK_UNFOLDED_PROTEIN_RESPONSE	0.126629748001713	-0.0507783358875968	3.38771045726444	0.000790187318907325	0.00220306902162711	-1.91616645018242
HALLMARK_P53_PATHWAY	0.102709205490324	-0.0488941855436655	3.38666386860013	0.00079310484778576	0.00220306902162711	-1.91959305434126
HALLMARK_MYC_TARGETS_V1	0.149907793563854	-0.0343430372576989	2.93660521921964	0.00355179926695386	0.00934684017619437	-3.30079791050672
HALLMARK_UV_RESPONSE_UP	0.0889335214985405	-0.0386957441533325	2.86281012069821	0.00446788789243951	0.0111697197310988	-3.50951665203541
HALLMARK_MYC_TARGETS_V2	0.149719882546668	-0.0227872209056927	2.84455364567785	0.0047254787031757	0.0112511397694659	-3.56037301040987
HALLMARK_HEME_METABOLISM	0.0683811541780374	-0.0449221611728795	2.71908859562088	0.00689304169054721	0.0156660038421528	-3.90148159249299
HALLMARK_TGF_BETA_SIGNALING	0.088687875405979	-0.0491601795565421	2.65856654986656	0.00823043291156547	0.0178922454599249	-4.06076794477447
HALLMARK_REACTIVE_OXYGEN_SPECIES_PATHWAY	0.0926857738920687	-0.047559405419229	2.47272656499076	0.0139129673131236	0.0289853485690076	-4.52835909565709
HALLMARK_SPERMATOGENESIS	0.05034303814296	-0.0199634022546091	2.33761208517675	0.0200056971096356	0.0400113942192712	-4.84782020059061
HALLMARK_MTORC1_SIGNALING	0.0910106361914525	-0.0454957430212238	2.29175246729461	0.0225504040652565	0.0433661616639548	-4.95230486337027
HALLMARK_APICAL_SURFACE	0.0645147441562042	-0.0229412504209965	2.26874444260337	0.0239304130475209	0.0443155797176314	-5.00397011899119
HALLMARK_APICAL_JUNCTION	0.0647846024717294	-0.0256498445680433	1.98475695759089	0.0480007039738568	0.0857155428104585	-5.59991817875648
HALLMARK_NOTCH_SIGNALING	0.0604611154097702	-0.0509168120001817	1.85159017671696	0.0649793599991952	0.112033379308957	-5.85261399086231
HALLMARK_CHOLESTEROL_HOMEOSTASIS	-0.0556171404148656	-0.0418169266978991	-1.5755415371768	0.116091291639863	0.193485486066439	-6.32159383342781
HALLMARK_PANCREAS_BETA_CELLS	-0.0369587001454099	0.0197044659142005	-1.38138527466197	0.168096716457151	0.271123736221211	-6.60684437448407
HALLMARK_BILE_ACID_METABOLISM	-0.03393910542693	-0.0382642398451164	-1.31355806374653	0.189909034801272	0.296732866876988	-6.69776977382849
HALLMARK_HEDGEHOG_SIGNALING	0.0477336392710957	-0.0189479388072706	1.28927124924676	0.198208291271531	0.300315592835653	-6.72922621461599
HALLMARK_ANDROGEN_RESPONSE	0.032535097638913	-0.0597795029252471	1.107743064808	0.268780920103437	0.380494036632708	-6.94591472769624
HALLMARK_ESTROGEN_RESPONSE_EARLY	-0.032898981680013	-0.029095994270875	-1.10410570496964	0.270353084317122	0.380494036632708	-6.94992389840998
HALLMARK_ESTROGEN_RESPONSE_LATE	-0.0315359276327033	-0.0358232214826231	-1.09582524646224	0.27395570637555	0.380494036632708	-6.95900196952388
HALLMARK_MYOGENESIS	-0.0354154869278016	-0.0262355402394909	-1.02983459588484	0.303843147637871	0.410598848159286	-7.0289234647934
HALLMARK_KRAS_SIGNALING_DN	0.0209995475732123	-0.000712400393962734	0.917784854989857	0.35940293930924	0.472898604354264	-7.13776275273952
HALLMARK_COAGULATION	0.025611905628483	-0.0162274876833118	0.776637795180555	0.437929758805862	0.548767468634492	-7.25712468752315
HALLMARK_HYPOXIA	0.0251350661938387	-0.0404048905807082	0.76966872834292	0.442047940454121	0.548767468634492	-7.26250499779854
HALLMARK_EPITHELIAL_MESENCHYMAL_TRANSITION	0.0362763986975016	-0.0309128606134482	0.756334258624615	0.449989324280283	0.548767468634492	-7.27266488230238
HALLMARK_OXIDATIVE_PHOSPHORYLATION	0.0315877488519097	-0.0477442716329508	0.696045184587026	0.486891292753422	0.579632491373122	-7.31639166727309
HALLMARK_ANGIOGENESIS	0.0278513023978527	-0.0254357326277904	0.668681335325374	0.504167052108984	0.586240758266261	-7.33504404002647
HALLMARK_FATTY_ACID_METABOLISM	-0.0194737002665696	-0.0473255539519789	-0.583968879413953	0.559640883065415	0.635955548937972	-7.38805712145576
HALLMARK_XENOBIOTIC_METABOLISM	0.0105029167895075	-0.0306224579574363	0.363093807922953	0.716767673181593	0.796408525757326	-7.49261086400881
HALLMARK_PROTEIN_SECRETION	0.0074149469567974	-0.0678140662930058	0.202854136139157	0.839374270827369	0.912363337855836	-7.53795892943634
HALLMARK_GLYCOLYSIS	-0.00447580360249519	-0.0436519201819124	-0.135372117439117	0.892400344127601	0.948415595748979	-7.54937410557307
HALLMARK_ADIPOGENESIS	-0.00356963985427803	-0.0474090212017436	-0.112520848076335	0.91047897191902	0.948415595748979	-7.55220732750974
HALLMARK_UV_RESPONSE_DN	0.00211853262080814	-0.0547626713296066	0.0614298097637411	0.951054163560411	0.970463432204501	-7.55665247816488
HALLMARK_PEROXISOME	-8.07389903644748e-05	-0.042335262630841	-0.002750405811637	0.997807161160053	0.997807161160053	-7.55853617456661
