# Supplementary material for: A Signature Based on Costimulatory Molecules for the Assessment of Prognosis and Immune Characteristics in Patients With Stomach Adenocarcinoma
Source: Front Immunol. 2022 Jul 22;13:928742. doi: 10.3389/fimmu.2022.928742 (PMC9353527; doi:10.3389/fimmu.2022.928742)
Supplement: Supplementary file 4 [file DataSheet_2.zip › Raw date/6.GSVA/C2-C1.diff.txt]

id	logFC	AveExpr	t	P.Value	adj.P.Val	B
HALLMARK_ALLOGRAFT_REJECTION	0.473247110030088	-0.0382994456534439	13.075312336376	9.32283630891288e-32	4.66141815445644e-30	61.2782284352243
HALLMARK_INTERFERON_GAMMA_RESPONSE	0.420756028694942	-0.0508676291913765	10.7318074157513	3.05574852080729e-23	7.63937130201824e-22	41.8215184908282
HALLMARK_INTERFERON_ALPHA_RESPONSE	0.387672172046282	-0.053445225878643	8.7181017343304	1.41349807947406e-16	2.35583013245677e-15	26.6380932239829
HALLMARK_IL6_JAK_STAT3_SIGNALING	0.312231513225611	-0.0358339274593908	8.59311519208399	3.45166320224587e-16	4.31457900280734e-15	25.756925893711
HALLMARK_COMPLEMENT	0.238258652744927	-0.0362241806187395	7.57681555094602	3.61611988632216e-13	3.61611988632216e-12	18.90527011959
HALLMARK_INFLAMMATORY_RESPONSE	0.275947875866848	-0.0338944450545024	7.53127120358376	4.87244056604183e-13	4.06036713836819e-12	18.612051622331
HALLMARK_IL2_STAT5_SIGNALING	0.204217332347668	-0.0446785130055492	6.79064289306309	5.21858273954293e-11	3.72755909967352e-10	14.024409327381
HALLMARK_PI3K_AKT_MTOR_SIGNALING	0.155592557493045	-0.0571719775580894	5.44032083396712	1.0392222491489e-07	6.49513905718063e-07	6.61598832933918
HALLMARK_TNFA_SIGNALING_VIA_NFKB	0.189974410541289	-0.0439855626601059	4.95979594623979	1.13247429662027e-06	6.29152387011264e-06	4.30678514329387
HALLMARK_APOPTOSIS	0.146592702332543	-0.0447780680149759	4.75409618719083	2.98389047138408e-06	1.49194523569204e-05	3.37434022874359
HALLMARK_KRAS_SIGNALING_UP	0.140760275675193	-0.0362896424553854	4.67482928068349	4.29654545391184e-06	1.95297520632357e-05	3.02419670153965
HALLMARK_DNA_REPAIR	0.160654846374157	-0.0515056621783131	4.54403443481494	7.7573245878869e-06	3.23221857828621e-05	2.45773382383886
HALLMARK_MITOTIC_SPINDLE	0.127701719520758	-0.0548386878781723	3.80057573848244	0.000171938439005844	0.000653719925340681	-0.488064664435879
HALLMARK_G2M_CHECKPOINT	0.175858990585742	-0.030005132898626	3.78435815331135	0.000183041579095391	0.000653719925340681	-0.54701079209807
HALLMARK_E2F_TARGETS	0.190888710000095	-0.022411958566236	3.73484418310914	0.000221278841476275	0.000737596138254249	-0.725548792162816
HALLMARK_WNT_BETA_CATENIN_SIGNALING	0.122817552604964	-0.0262686867031567	3.56894636898749	0.000411681866784773	0.00128650583370242	-1.30795446693391
HALLMARK_UNFOLDED_PROTEIN_RESPONSE	0.126629748001713	-0.0507783358875968	3.38771045726444	0.000790187318907325	0.00220306902162711	-1.91616645018242
HALLMARK_P53_PATHWAY	0.102709205490324	-0.0488941855436655	3.38666386860013	0.00079310484778576	0.00220306902162711	-1.91959305434126
HALLMARK_MYC_TARGETS_V1	0.149907793563854	-0.0343430372576989	2.93660521921964	0.00355179926695386	0.00934684017619437	-3.30079791050672
HALLMARK_MYC_TARGETS_V2	0.149719882546668	-0.0227872209056927	2.84455364567785	0.0047254787031757	0.0112511397694659	-3.56037301040987
