# Supplementary material for: A Signature Based on Costimulatory Molecules for the Assessment of Prognosis and Immune Characteristics in Patients With Stomach Adenocarcinoma
Source: Front Immunol. 2022 Jul 22;13:928742. doi: 10.3389/fimmu.2022.928742 (PMC9353527; doi:10.3389/fimmu.2022.928742)
Supplement: Supplementary file 4 [file DataSheet_2.zip › Raw date/6.GSVA/gsvaOut.txt]

id	TCGA-R5-A7ZR	TCGA-FP-8099	TCGA-MX-A666	TCGA-CD-8534	TCGA-BR-7717	TCGA-IN-A6RO	TCGA-CG-5716	TCGA-BR-4256	TCGA-CD-8527	TCGA-BR-A44U	TCGA-D7-A6EZ	TCGA-F1-A72C	TCGA-CD-A48C	TCGA-BR-8369	TCGA-BR-8081	TCGA-IN-7806	TCGA-CD-A4MG	TCGA-BR-7901	TCGA-BR-4294	TCGA-CD-A487	TCGA-BR-8284	TCGA-BR-4267	TCGA-BR-8368	TCGA-CG-5724	TCGA-BR-7716	TCGA-CD-5800	TCGA-HU-A4HB	TCGA-D7-A747	TCGA-BR-7197	TCGA-R5-A7ZE	TCGA-BR-8060	TCGA-VQ-A91D	TCGA-KB-A93J	TCGA-FP-8211	TCGA-BR-8590	TCGA-CG-5718	TCGA-BR-4279	TCGA-VQ-A8PE	TCGA-D7-A4YX	TCGA-HU-A4GT	TCGA-BR-6452	TCGA-VQ-A8PX	TCGA-BR-6564	TCGA-VQ-A91V	TCGA-D7-6522	TCGA-IN-A6RI	TCGA-BR-4369	TCGA-VQ-A94R	TCGA-CD-5803
HALLMARK_TNFA_SIGNALING_VIA_NFKB	-0.399893759567354	-0.120121490055625	-0.643890756826957	-0.689674611186174	0.21581755803872	-0.442946414540938	-0.258430955758318	0.669705442365978	-0.379648277348077	-0.29053049914939	0.190119276130243	0.260449740168564	0.250573049566795	-0.580951989617583	0.469485346917769	-0.469519139651316	-0.441255307700942	0.541672303014637	-0.389775233100833	-0.179169675916411	-0.302103261501458	0.305955868715771	-0.463519035387748	0.186611160544066	0.428527641296386	-0.17834751588545	-0.261189738810539	-0.622480820534094	-0.592773114573584	-0.269178201519916	-0.0088810816434749	0.484474807658892	-0.308032205278466	0.0712025640181432	-0.147732551469332	0.291855964051355	0.417444396630022	0.322115928703269	0.062320013487447	-0.224542862707331	0.377642155057771	-0.0746573200157155	0.0857626837945121	-0.327755151862717	0.446524247096432	-0.394245062131223	-0.526049330986951	-0.602420509664168	0.515379095080577
HALLMARK_HYPOXIA	-0.262055633078977	-0.0767725684288419	-0.420327767058214	-0.570410156876007	0.343328044475764	-0.425208875487632	-0.0396402494848553	0.514418694750942	-0.174161253187964	-0.124092600402438	0.0875244928547177	-0.106902236162827	0.138766591758874	-0.512424811001932	0.237406794900562	-0.154904432294534	-0.244444735475197	0.456316226021814	-0.0987536049628289	-0.128967584124606	-0.358357986208144	-0.0699827837025205	-0.306874694465368	0.340001158662856	0.472259064737828	0.0286512110333101	-0.192573002750225	-0.510656600105989	-0.418549260977248	0.189481074301125	-0.0253611296092933	0.351357819506398	-0.294977502486483	0.00559467039392819	0.0474744483997659	0.154627733847419	0.354872244241618	0.124592127105362	-0.168695721344815	-0.0369334174802354	0.3901511899262	-0.261014504907649	0.253145097102521	-0.250777707611957	0.361838539498599	-0.434478799594559	-0.405040729985353	-0.445766524946628	0.379119486516042
HALLMARK_CHOLESTEROL_HOMEOSTASIS	0.27364196605556	-0.106513744972372	-0.413547605564039	-0.630454954889826	0.436388515047636	0.172110945682656	0.272590872982021	0.243637950714582	-0.113081041859053	-0.00477667128837003	0.315294031943274	0.189887587910967	0.185339816468542	-0.507876278420173	0.346126567410899	-0.290511439734475	0.121019014682828	0.555431253626295	-0.220077605176836	0.146789965766353	-0.537433123252129	0.141436316132913	-0.252252858805112	-0.00515827759810791	0.407212594526871	0.0158785907116052	-0.310028976199693	-0.648545885254696	-0.202687829227464	0.184694683144299	0.126419651804579	0.337630069600149	0.102890190652283	0.287509593916981	-0.26323176011163	0.172661811233834	0.140028304925105	0.130068284622161	0.0318667269515884	0.318052267281636	0.504190553798702	-0.332576510252296	-0.181184110230576	0.200777068741685	0.077511513743107	-0.0343228302329746	-0.33069045407529	-0.346032972118824	0.0307358603410242
HALLMARK_MITOTIC_SPINDLE	-0.403408035123215	-0.0110124352238198	0.257445357372911	-0.488532533132124	-0.209845763725569	0.128430840776454	-0.147456589939813	0.231254450787849	-0.423647024571244	-0.488107299160571	0.288333045027931	-0.300470455769776	-0.0737345835575029	-0.357355787915268	0.0237136999674685	0.0865914310240849	-0.448970056718888	-0.0567230425051797	-0.592914541384266	-0.178242768914224	-0.217069494716749	-0.211566285331075	-0.0979503761649627	0.031095902284926	0.389184291300551	0.0181499932966229	-0.213726005299175	-0.599067000142503	-0.0995383667274313	-0.0394443181103694	0.221149427154305	0.218377200725287	0.0527342093447767	-0.355883904617302	0.124788405281671	-0.15495577677545	-0.44019801189661	0.414340284809036	0.298371065597618	-0.108290752672504	0.438023696066776	-0.0210202633087245	-0.292036135406866	-0.0202510480105001	-0.336169354128457	-0.134041709145794	-0.187816218424094	0.325644459930767	0.141377900212939
HALLMARK_WNT_BETA_CATENIN_SIGNALING	-0.50291854964623	0.0788581759984379	0.131438310062816	-0.351111670524369	0.120250311835667	-0.396464021613091	-0.266028721806597	-0.055371718175823	-0.319301044255199	-0.11685546584011	0.166491548381462	-0.343737876284794	-0.24120222107371	-0.457751211465283	0.299753336200528	0.302650612326097	-0.0633400751457882	0.264250754236924	-0.381286446655189	-0.282819861056166	-0.163984212981005	-0.128702186651785	-0.305156634448879	-0.158617103406491	0.502525085546557	0.184142299072399	-0.399336534618801	-0.48440569021173	0.255954411300371	-0.0441883548265261	0.109059378363729	0.183127026377208	-0.181374231475451	-0.108353642588154	0.0775827709525534	0.324940211831755	-0.417544830517468	-0.0143345024589801	0.0513228051941332	-0.0256553181714788	0.410706514291134	-0.231611441522534	0.364267659731217	-0.318357789701492	0.354572474072804	-0.417921783221419	-0.464974759588919	0.270002457482356	0.483175337290726
HALLMARK_TGF_BETA_SIGNALING	-0.389010265082809	-0.149919168756489	-0.450174564340959	-0.604180093177843	0.0842846569102467	-0.213595741044569	-0.356851635267039	0.413205072741891	-0.259765266599721	-0.217865305485774	0.0753557027921104	-0.22799568002824	0.314060256871203	-0.336475445355813	0.0464808161090091	-0.18859178008969	-0.474178579879594	0.525246137014702	-0.41732464115114	-0.178877270019476	-0.179250601570577	-0.0794477990914486	-0.396153590044944	0.018367102658979	0.549409106192899	-0.209302536908942	-0.293854805022491	-0.536317856475238	-0.112502464169457	-0.0169933827398291	-0.0685714780374103	0.36696325431994	-0.0655180252020243	-0.122490583842417	0.112288419869733	-0.117563724953822	0.0633019883715537	0.123762850041974	0.0405264557065791	-0.311658993207564	0.461437226950351	-0.335283157648407	0.171501358996727	-0.166846574303925	0.0388461452894404	-0.301166093870041	-0.300569384185062	-0.170948985004743	0.310987372082494
HALLMARK_IL6_JAK_STAT3_SIGNALING	-0.309682115075243	-0.30872363503223	-0.473810994347155	-0.560484566439312	-0.0520733799158704	-0.462137489464447	0.0993048028573496	0.625381145717616	-0.404764890041634	-0.453416755937811	0.474410081599445	0.0666453753304906	-0.11763702590767	-0.63320459401876	0.493068440202566	-0.505066081435055	-0.423969773438706	0.518569554563028	-0.354996699850496	-0.338335581623002	-0.208927541124021	0.166829387899932	-0.427420542446864	-0.00115460042536233	0.597689946705025	-0.169549199704935	0.2911094664774	-0.501141773884618	-0.574120696168945	-0.358339450999584	-0.155676029444287	0.265798016397555	0.107870742146344	-0.185387123246965	0.0539720917837252	0.388821872506556	0.399172053464419	0.0923301426580297	0.238355978883119	-0.177043842136658	0.462278793381323	-0.333519569411795	0.249615832804913	-0.439732579955445	0.53485124105539	-0.308539251539626	-0.443524029175868	-0.387460336960669	0.566393976141041
HALLMARK_DNA_REPAIR	0.0813748478094648	-0.217697275963294	0.0320945588119984	-0.532554259229161	0.255002568446739	0.346112627326005	0.12091384978467	0.145440794937939	0.0056834900511985	-0.0285298357574249	0.56557888951646	-0.0405205102206455	0.046423970940857	-0.577318281279775	0.200844426562463	-0.0416511949779181	0.0848007275317927	-0.330870375053434	-0.314030020710166	0.167965947788979	-0.219462722876214	-0.0229448303872883	0.200068421936382	0.274126729017854	0.384484871330562	0.373134261925198	-0.239395207698332	-0.691095387635063	-0.204085700914683	0.0541028010744672	-0.060230011125832	0.169734423949703	0.144094923485879	-0.154710967129229	-0.381565911130604	0.247281933945134	-0.121981945776004	0.187769476182488	0.522342074845715	0.472740149335983	0.482329928655271	-0.191392661921655	-0.249947864592343	-0.117987115956377	0.00958224696533497	0.234282448638783	-0.173877609222804	-0.386687508327826	0.213918115869499
HALLMARK_G2M_CHECKPOINT	0.196917075018043	-0.074399934731615	0.439880030745779	-0.592794296391735	0.0226749561313954	0.536434282089329	-0.0935246483171241	0.309606094637877	-0.23931010804641	-0.352493249649705	0.616461740080262	-0.204046179433391	0.182834073142066	-0.557368653611065	0.39338335742256	-0.333549106764972	0.106492912063992	-0.474811051454436	-0.68434282571147	0.249193393819042	0.174720306557895	-0.438947514168626	0.393038645758931	0.174917976768523	0.34819692745286	0.333020477962066	-0.361705240690441	-0.745659145955496	0.053530674590769	0.313330660510283	0.398768042713057	0.261563034125554	-0.0420407387944176	-0.314697431029942	-0.403105828927915	-0.080957232658552	-0.473832264783474	0.502023784020502	0.562952125722007	0.52272229291474	0.544009448302895	-0.0796612759982058	-0.677741453197942	-0.256735501291873	-0.51131804039509	0.274554619497187	-0.251900309086661	0.222530370470834	-0.410639323069158
HALLMARK_APOPTOSIS	-0.236259372736276	-0.178799399924554	-0.447870039726677	-0.568144360636456	0.168283810529229	-0.313538733919045	-0.107946640278581	0.48650356121636	-0.133869900427948	-0.127273109742364	0.325660905943252	0.0589330280059374	0.0401158639989637	-0.56139477126078	0.353396201323731	-0.204091839621114	-0.280556314140153	0.441838511178055	-0.36945044439261	-0.115306958466585	-0.212684649140039	0.0696808641347664	-0.350675018454014	0.0834009002928396	0.483380755636558	-0.0196369667308595	-0.107757303294366	-0.53621164851417	-0.398259566398422	-0.181246641134798	-0.020275453891571	0.151490134505304	-0.0135253814130349	-0.116605057369588	0.0363395182733523	0.155519039452027	0.326869217551627	-0.00574399821827326	0.132702787597244	0.050610234869075	0.453622211051933	-0.297967375696472	0.0982895582724557	-0.281031940163167	0.415971314559944	-0.318658097899201	-0.41851244254771	-0.456025636382128	0.461164262880608
HALLMARK_NOTCH_SIGNALING	-0.192682172250669	0.144417072409106	-0.276135208256784	-0.539309039305495	0.10557097500784	-0.141813257534659	-0.0251241585354707	0.104735459657798	-0.296463470085104	-0.100112505956736	0.221515514629765	-0.150663914931133	0.234733330590029	-0.594836681719308	0.158523845695702	-0.00283895062126271	-0.169258308542558	0.172446421332369	-0.42907325059419	-0.25598357978017	-0.0232352637423671	-0.0510978230769276	-0.342543939929345	0.126786689080257	0.459767661800047	0.0843821069050247	-0.485412323362219	-0.543638378580861	-0.157853488004029	0.0666388374834622	-0.404269908868134	0.122244505136073	-0.0174075296421256	-0.246584565328347	0.195101465397935	0.0732566580023896	0.0088823800229347	-0.0948510360753098	0.101528022406843	0.00742804996499635	0.483137732933779	-0.262217741466799	0.319411839298992	-0.30441484277409	0.286081364292231	-0.237924350707244	-0.42573438064957	-0.0786924469608902	0.397014104125744
HALLMARK_ADIPOGENESIS	0.225823932809524	-0.389049817906605	-0.163286875538952	-0.519530089178773	0.236621055027129	0.0104147112783712	0.407221939608627	0.387482548643936	-0.0648060829240282	-0.0387513427590439	0.174478320042156	-0.182941047620177	0.0481491996503499	-0.491689532590519	0.379665028437761	0.143246992048559	-0.0578780346543769	0.0225435115181024	0.00488893206027591	-0.139778278460308	-0.166760144697036	0.0888029445421162	0.103971747954437	-0.0512182826113288	0.484245248702352	0.0205405918609322	0.137484369076212	-0.497816664076728	-0.138198098313779	0.0528666451686601	-0.361057521369125	0.109573026167181	0.294357978770959	-0.17590166144728	-0.0317941958857488	0.222500854423124	0.263497991522595	-0.00905646149479425	0.0110559648069035	0.399971562260485	0.498980718947392	-0.0223254599663601	-0.0243745316470551	-0.123568794612805	0.342587944572567	0.212305542527129	-0.36816364786208	-0.376765654533364	0.141928317172244
HALLMARK_ESTROGEN_RESPONSE_EARLY	-0.115061237807839	-0.0774655177288791	-0.294043694369344	-0.44428631696959	0.278840679255243	-0.000102507871196478	0.29636088258919	0.191154476094186	-0.218824501916925	-0.183034596965659	-0.0837536040804758	-0.0637582069639104	-0.116087221555287	-0.391666175894443	0.0585338426333603	0.144293894564336	-0.355800731152188	0.171405247222049	-0.0141981718954301	-0.124439178522569	-0.28580863757666	0.087257537482307	-0.276055266283975	0.187421329118688	0.498782321758737	0.0384827464186221	-0.152340017745823	-0.539008181800321	-0.0671860349737154	0.325231960042993	-0.242212727965614	0.0761891079977071	-0.100566399234775	0.00466835752179814	0.268804131775817	0.14968253035317	0.113234891742735	-0.0283519091100122	-0.0343404991192081	0.0548570636082212	0.433388859092192	-0.0546163747150656	0.171630318649277	0.0278482209020005	0.218306589749489	-0.146902113398578	-0.460087428895144	-0.164713148617767	0.359387597033228
HALLMARK_ESTROGEN_RESPONSE_LATE	0.0942975367365138	-0.160763347690668	-0.25303812387404	-0.444701915238687	0.413167721451002	0.115278878710425	0.40637768510073	0.19238780899075	-0.179361296207697	-0.0483043092732311	0.0916611816195652	-0.0403589793122154	-0.0866438769627605	-0.449558168176185	0.0635481060372444	0.034108363140617	-0.23345792397138	0.0698369085618314	0.0414509176460988	-0.0215499616245478	-0.348297629808948	0.0550070788481746	-0.203875316184723	0.147378050239575	0.504284135247162	0.142688815084982	-0.138792385773535	-0.534061845769927	-0.0785676271832211	0.377471500902901	-0.265822632053786	0.197853569078006	-0.123937216031583	0.0584147174499787	0.0457185781579486	0.227379191752022	0.179913919210254	-0.0447990372192008	-0.0134091181627759	0.203493955561723	0.45617402928489	-0.129337843617634	0.0657225222525166	0.0538978892228878	0.234966106814274	-0.0263450001122515	-0.422175432648175	-0.243523374668582	0.258017596476752
HALLMARK_ANDROGEN_RESPONSE	0.0505291486534212	-0.218069884621941	-0.405985274649607	-0.482142349462824	0.0152998962314153	0.0365344937119144	0.276641286295946	0.478018785682324	-0.298681217445596	-0.323130503773651	0.249186155709002	0.0517421706735126	-0.0247102377993231	-0.468921935626967	0.172358788797631	-0.140744223894542	-0.359573522231854	0.215709025369474	-0.165356491666941	-0.305803791780404	-0.237199810672216	0.122940988183697	-0.333897511656239	-0.326650878601293	0.42671393996676	-0.33616538602252	0.00892379988808709	-0.568331241235208	-0.157959199021746	-0.0455258080397723	-0.0588594806277749	-0.107153927266274	-0.0580816321181371	-0.223604026073118	0.112963295321551	-0.189090144193014	0.496318804070507	-0.00718986271145311	0.0392466991552453	0.220105246137193	0.439409106655302	-0.077749700660828	-0.219130810546104	0.13061256402931	-0.100333841102592	-0.0279318052556759	-0.0996824491953213	-0.362189922167427	0.0345155159359262
HALLMARK_MYOGENESIS	-0.404095352025194	-0.324993100432171	-0.180332833569851	-0.331087844236869	0.399237675816402	-0.451008725049127	0.0616425563498327	0.379458837128469	-0.106861696601848	-0.119319307951015	-0.151728362383389	-0.245194691171993	-0.0810064927697175	-0.135777115930243	0.0501459655233923	0.011775138742094	-0.246707161092102	0.454901962553684	-0.113090745758794	0.173290323003402	-0.264570074408642	-0.120265734525498	-0.478708000524433	0.0507279861142609	0.387963146569178	0.21268180698239	-0.290766445777996	0.0203961937790429	0.0336049319237538	-0.0436491384650335	0.0113291607509963	-0.0869699373345204	-0.233458480858019	-0.302371675699366	0.329923173753875	0.243449792060842	0.323409928852162	-0.247940662690987	-0.383644561008756	-0.377685708996392	0.0655377861395727	-0.441806496730243	0.580086808041938	-0.29170539690178	0.482521982208868	-0.317695926268529	-0.219864612828373	-0.0940911105147509	0.538996466591165
HALLMARK_PROTEIN_SECRETION	0.118875504526301	-0.363437839977088	-0.297346118410144	-0.477935562436257	-0.312801112689562	0.114049537151718	0.289403131634642	0.529310329906014	-0.462386260285787	-0.313867161802267	0.380562354211742	-0.0955660096928184	-0.0144327980727247	-0.438428396200339	-0.138205292414445	-0.280171632250371	-0.455322979028194	0.136221151165951	0.196008979102928	-0.314926313518342	-0.373795067323317	0.391174433389451	0.0361135872858061	-0.421677132826271	0.388379059093357	-0.308011443825558	0.119373240397109	-0.591334429226487	-0.388043882340183	-0.0553441640853618	-0.094694430215684	0.17046233686707	0.500172112963058	-0.446490915685338	0.204668979890788	-0.451349912664648	0.512978709878694	-0.137793873207908	0.121588525955804	0.225260565922805	0.518792551842492	0.106553357720392	-0.540075162353088	0.450955297607427	-0.451186617064395	0.136600231211572	0.0308973711256982	-0.323723061474671	-0.123045308515257
HALLMARK_INTERFERON_ALPHA_RESPONSE	0.370882455446097	0.186836737313691	-0.529847991877831	-0.375339957339715	0.12464330091921	0.0820863205372801	-0.283459049663967	0.722784197105459	0.237048423294627	0.000172445161351092	0.685365868416324	0.371306643374467	-0.456428375155506	-0.693161355497501	0.610390377651982	-0.468332668372684	-0.54558558457471	0.244007406026048	-0.699421519409592	0.163597727463861	-0.408566935646873	-0.253806451401067	-0.294731025765816	0.00154693520857799	0.591350465458388	0.21102073206282	0.524043739239989	-0.634125724683664	-0.667369885072069	-0.664903765580989	-0.309100672591823	0.554632259416148	0.485797836629378	-0.174213626030802	0.133843947340363	0.300086508721677	0.141216307571176	-0.0733709353383923	0.60808034737157	0.417759117566435	0.0759035265880125	-0.251881752193115	0.52595071193582	0.176413970464409	0.424113616643884	-0.249247117315639	-0.649012511618868	-0.34720193057821	0.690403975673823
HALLMARK_INTERFERON_GAMMA_RESPONSE	0.00787937990094173	-0.0804315595105102	-0.519535176959508	-0.465865279815482	-0.00728187833083796	-0.211510887512715	-0.169157064562452	0.691419073296101	-0.105351074725306	-0.201866291491236	0.621064798773693	0.263176740670411	-0.373162275880115	-0.686769664956092	0.627918632300769	-0.528904296805675	-0.470983700166635	0.318398233056115	-0.546833769942959	-0.0971625224918105	-0.228989166150383	-0.255048248066339	-0.365573615130164	-0.0478089024353104	0.602985871227384	-0.144198812266243	0.504492714642914	-0.602918930931976	-0.616974031403312	-0.565806263919831	-0.237630220521173	0.428529578432696	0.409678436337739	-0.230500800554836	0.17075972387708	0.295801391047783	0.286244874292309	-0.0385409572790983	0.49872953830704	0.0831378317157602	0.273221895785894	-0.310367995011581	0.336885507613596	-0.17953210012282	0.491906371136932	-0.398615541275138	-0.530760187689513	-0.361979229591771	0.628951807609986
HALLMARK_APICAL_JUNCTION	-0.314238819822816	-0.24641863272164	-0.228114226810171	-0.500041113963521	0.252412710800155	-0.267018686527644	0.125573846916953	0.348030096111672	-0.240308091266691	-0.177305441998523	0.0906745120196821	-0.124101252989928	0.0402857078345047	-0.376416589139862	0.223258437458155	-0.0999704388071054	-0.316743754526796	0.390014956657223	-0.403135817574886	-0.0852237890545568	-0.230620939314169	-0.0538902362644918	-0.428992817222632	0.13686156372271	0.496689967915439	0.00992705606754629	-0.188185556700202	-0.330984803874146	-0.158318698964591	-0.0110279877271905	-0.164119918026876	0.0805996569446254	-0.0204816680962703	-0.264293469901446	0.310756683850587	0.0483075021423867	0.104048074031788	0.0185049723225746	-0.0341389973691875	-0.256157815638683	0.363813085587264	-0.393352539840906	0.399093552826822	-0.170960559257788	0.376516268635482	-0.352694956982839	-0.264227139075671	-0.24440822927681	0.486683148134634
HALLMARK_APICAL_SURFACE	-0.126343558464781	-0.210855335433038	-0.211752363849651	-0.234465421453293	0.10928695186498	-0.289543642891693	0.0338315711822004	0.318280958258228	-0.338242284309034	-0.0303081410286747	0.0810075709339547	-0.0894545553641286	-0.189288868674058	-0.451722505757456	0.180787292260892	-0.0293300570904067	-0.333691695664646	0.28980250692997	-0.410122452836334	0.11986083115552	-0.0406303286715429	-0.277223931901094	-0.399061579255033	0.176757595608129	0.455737191227841	0.0396485184387364	-0.213104905610441	-0.401583936311786	-0.16954902895334	0.0709557658663807	0.0205341807049619	0.154524496707848	-0.17059445923202	0.0791587227328426	0.215942963024756	0.0108690288477296	0.0657951451595887	-0.0614390013483854	-0.149938863526107	-0.165996571584399	0.369997347422496	-0.186885463147219	0.232747501387246	-0.121567740823173	0.246565367970184	-0.414134817392371	-0.141445632031898	-0.154501080028469	0.468005747481072
HALLMARK_HEDGEHOG_SIGNALING	-0.531698616445953	-0.0898177402272569	-0.213720978518137	-0.44313950376816	-0.185461213019186	-0.311593505500302	-0.107702558156297	0.258362023036373	-0.427849893528772	-0.0355787386449245	-0.00792713802465547	-0.0520453054056116	-0.318724629957439	-0.482638850494989	0.00454095337121993	0.11046942909225	-0.330520905659356	0.378016033690451	-0.0998876429036209	-0.362329111412772	-0.204268718558952	-0.0892825803484584	-0.509040280670103	-0.155386237668614	0.47710030109662	0.0714111509630607	-0.456098793563431	-0.356968846988789	0.198665874599933	-0.153177255532873	0.0676427941170366	-0.102598999742122	-0.212825121340196	-0.308010175149188	0.290562931446279	0.184466155796079	0.170962000735762	-0.198861151306353	-0.138917511885294	-0.428275461626779	0.221458426145012	-0.302511561440037	0.462773283654457	-0.132949846553804	0.337269175620465	-0.5965368975192	-0.33603952480173	0.324522609824363	0.502048819573454
HALLMARK_COMPLEMENT	-0.0242762797622695	-0.371979954384371	-0.425608942821626	-0.518652530017263	0.0619216126789348	-0.382420891744654	0.101274369004901	0.526329635443646	-0.142873118171535	-0.273578295178291	0.335939456543743	0.00743030554783097	-0.00833280020180169	-0.53293744068526	0.456050782032148	-0.388431171730387	-0.263729531481261	0.349872395882657	-0.223796980569012	-0.271380848059504	-0.0271694043195211	0.107442764472531	-0.372933484789561	-0.10018346557533	0.550897716781752	-0.106418710582933	0.251113501847653	-0.501923582354244	-0.552012614211405	-0.185769282284169	-0.127906659049587	0.121088045903872	0.266377459982137	-0.178303754887545	0.15694602431291	0.137919576792538	0.423605190486676	0.156094775608663	0.148162863271555	-0.10597306251014	0.425945911434782	-0.211754699814106	0.102488250085619	-0.20686236557731	0.482776332530089	-0.228522530452743	-0.221986788236031	-0.311774748682597	0.430716424984082
HALLMARK_UNFOLDED_PROTEIN_RESPONSE	0.0817958089327235	-0.186632758128188	0.0334711792825046	-0.610575676314736	0.0656075918663814	0.0771800388129986	0.374527047476175	0.400890752424306	0.0425690680454082	-0.307153933062901	0.455819434823804	-0.0340330977013558	0.0200177312668742	-0.607122584777644	0.257590649166531	-0.281441631375766	-0.12583859660287	-0.0619671230333434	-0.0541890607336079	-0.0630661493808874	-0.246848695940573	0.091917927762838	0.0162347135185026	0.0140279129539831	0.494569916870279	0.139735311911691	-0.363620147503146	-0.732039191191528	-0.278495556739007	0.0836203211000325	0.0438465438130699	0.451583623466594	-0.112256968387406	-0.211059238722278	-0.149282000264638	-0.0227226877138331	-0.0130540313560066	0.433215162837515	0.491445280703918	0.383836437522998	0.55775169828766	0.21683709671876	-0.421877545193991	0.241155424106052	-0.136365464002359	0.0694484210972499	-0.370347728086978	-0.439681861578134	0.0873486802514964
HALLMARK_PI3K_AKT_MTOR_SIGNALING	-0.0739651122947051	-0.344968436490012	-0.215170156269448	-0.494625228834467	-0.0649532020957715	0.00688720788365849	0.196093480933305	0.463299866735817	-0.155007966264916	-0.367411289330357	0.364278566145511	0.00324111499578794	-0.076939390118698	-0.533585738337477	0.267318270947376	-0.213373717909517	-0.486561103711828	-0.0812070942435036	-0.239842026331595	-0.224512540373489	-0.260094938389573	0.0379005085551584	-0.146139167534807	0.00319298183986397	0.513248287777342	0.0336534507767592	0.108879847963607	-0.515400071506555	-0.269671832263985	0.111937959118964	-0.094997112645446	0.0737646723796089	0.0991491070576682	-0.372368069326274	0.100853622281872	0.00775811855168829	0.120806210241983	0.127885343204533	0.206432538867936	0.151566312557207	0.502058792478219	-0.270572674756464	-0.0804347646095257	-0.017843198561161	0.113083249494822	0.0759622946369468	-0.160947642881645	-0.342928369703834	0.328602384565242
HALLMARK_MTORC1_SIGNALING	0.425991111972707	-0.276368405259866	-0.180743182460108	-0.69410594403824	0.331675720303095	0.177014735686278	0.341590202661133	0.497278481636661	-0.0181908246225264	-0.128067648529811	0.488506136520785	0.0673817079134553	0.251422739416784	-0.652979822534055	0.363726259387681	-0.416653591004045	0.0432582182621148	-0.0565265977024864	-0.0801266702522444	-0.0121918133393928	-0.246975698226674	0.109653500359208	0.0553906406961366	0.173236639288908	0.495155208783041	0.126538571451529	-0.236534281960111	-0.715975945335112	-0.363831118039392	0.377231926803827	-0.165115194130314	0.283064585509275	0.091159903742049	0.0529163083817609	-0.250024430528532	0.0567102023619157	0.0925307546960365	0.382105247417694	0.425753685964249	0.530610500962803	0.604410681946002	-0.15540289172497	-0.537615460272189	0.181463830105396	-0.221879922468282	0.0829188546947809	-0.225310510525611	-0.507813226058635	-0.145132602442585
HALLMARK_E2F_TARGETS	0.338069045036714	-0.274629897569224	0.439299806410834	-0.573572139763457	0.141453917515508	0.616627199952563	-0.072466117184135	0.288519328196741	-0.170614895835838	-0.216514048847783	0.69767845869077	0.0492022393267658	0.353319621722791	-0.644543026698431	0.448714562916067	-0.430685273721731	0.358463615113736	-0.50665248444375	-0.689535500813423	0.356557259896514	0.16928759613816	-0.395260560695981	0.444136406095179	0.325395748703794	0.248552184677995	0.500195946570348	-0.330877520664562	-0.765821173136299	0.00629804344658755	0.426214815144707	0.363873246727824	0.313800041336915	-0.135621763775005	-0.0643624132925238	-0.500528237721377	0.0550832904787706	-0.426578753380694	0.546837911374393	0.639418810159682	0.630458914324434	0.527436993194847	-0.244905525347713	-0.763696750150888	-0.349842451847384	-0.501825514842536	0.421205166059985	-0.189585388874766	0.0470659767281619	-0.403743074922247
HALLMARK_MYC_TARGETS_V1	0.527273643667424	-0.428794437040391	0.367805251907092	-0.602202931247298	0.504388817590409	0.553789866557604	0.248034677762622	0.439615097630549	0.241472716612683	0.104527094325689	0.626178208857129	0.00678287720824289	0.374585744551903	-0.665846758978198	0.476462845866656	-0.105429225658939	0.36304215620515	-0.612026431061726	-0.117627031128224	0.413024337064915	-0.0688744834090518	-0.0363551484372119	0.44650019287329	0.402761532075797	0.353573291698773	0.36853431945973	-0.479753478024572	-0.756102652953322	-0.253428957389774	0.43302466724516	-0.333913498763819	0.421662893625511	-0.359781807103479	-0.281736986632445	-0.505171912041895	-0.0252815568340732	0.0437994333652058	0.558442320955983	0.710832962445866	0.74230062866216	0.505876126960619	-0.237668451325506	-0.654959010859893	-0.292602450284495	-0.326507821144984	0.370585426163224	-0.121524981026269	-0.22235909790011	-0.274081754053014
HALLMARK_MYC_TARGETS_V2	0.350728222428308	-0.103949442894758	0.551233941236231	-0.646919385564921	0.645722770797278	0.509094638888008	0.303293020507782	0.206498142773432	0.163091652984247	-0.0195325942629456	0.616814526409195	0.106977686574815	0.213697274708789	-0.546856904984329	0.375621922503667	0.379882196901775	0.402883895912793	-0.58970604291939	-0.157585230439203	0.534589023137575	-0.190599777134062	-0.144683527790327	0.472761988289728	0.542814464977299	0.440431671487237	0.493107353920974	-0.604490725970128	-0.849923131952591	-0.0298446488897512	0.502566679102267	-0.356958333947562	0.258049744468736	-0.560806527555959	-0.17347308170853	-0.239329384123236	0.418667804611568	-0.607788119246793	0.646763034896603	0.759501498930622	0.675219164168108	0.575502474242	0.307689058642321	-0.588634495427583	-0.363207141102618	-0.13299739421056	0.0947686648439286	-0.375501743770558	-0.0896051825268012	0.0397952732269693
HALLMARK_EPITHELIAL_MESENCHYMAL_TRANSITION	-0.56528626359173	-0.117397159865159	-0.581718658803642	-0.671803734919986	0.570412627094522	-0.637700871854368	-0.406047520173899	0.669970789787729	-0.281877342093668	0.225295483607115	0.161910102799961	0.356284296072351	0.437161043541263	-0.497778443716023	0.43098211764125	-0.494996374761298	0.234040146658474	0.617670470664013	-0.383201902044158	0.378844982500162	0.100045539120883	-0.171940874083186	-0.661338155649712	0.329753593037838	0.494934430216334	-0.2843762360933	-0.562510622329823	-0.215668522608137	-0.29924690141043	-0.311009112598131	0.171611568016052	0.37619230132005	-0.441266453620485	-0.447404749938757	0.412063164920715	0.060354957992664	0.619930892963167	-0.222419808088693	-0.45294185742648	-0.511071765857734	0.424056033480637	-0.675563601027115	0.60159120050366	-0.585164882637707	0.605319624248833	-0.624164248709729	-0.399267312086538	-0.198188109743599	0.646497308519475
HALLMARK_INFLAMMATORY_RESPONSE	-0.27283605603443	-0.331154230039721	-0.503591022065324	-0.547751409264894	0.0211813714582795	-0.456709606642633	0.0250372663506032	0.643689583238191	-0.380961259398307	-0.316849117810752	0.372528315321464	0.0253000038945675	-0.0128118020194925	-0.597492677805752	0.528092314508158	-0.513238852458821	-0.162522339853869	0.477233726580056	-0.349567031454227	-0.326886383199476	-0.118096446561666	0.150623053967392	-0.498152726878176	0.0881808361033456	0.552502868937651	-0.343084485251907	0.0534260961719732	-0.518581251580471	-0.579639578366736	-0.274571162925336	0.0239690791618837	0.273211729898735	0.0293506979081991	-0.202319005409716	0.178575872936976	0.359233348384881	0.506500422418004	0.182650605415463	0.131451541344442	-0.169376209167334	0.418393289345942	-0.273338301790944	0.205348590209798	-0.348240413030003	0.502759345262853	-0.423039994626506	-0.43413108727412	-0.399826599101259	0.549824223923924
HALLMARK_XENOBIOTIC_METABOLISM	0.239319534118908	-0.269235697431584	-0.174033887105831	-0.539624414148965	0.366248845820622	-0.0334714613971208	0.397006046461687	0.268290052434086	-0.0466055250622886	-0.0383198735856463	0.139227688077739	0.00781378012777925	0.0229562828875751	-0.505499513036877	0.211141836478608	0.0502343730134341	-0.302193983753635	0.223678680312973	0.168545944468216	-0.279670152560001	-0.196909425946763	0.0639745626902452	-0.0772692655422416	-0.181890451183692	0.526310442094336	0.187178816151006	0.262888713398852	-0.515079063554435	-0.128606779077974	0.12785138741179	-0.327690707061588	0.0742559705526694	0.184037481918043	-0.111142940318395	0.0440347169057074	0.292046177916433	0.346421412900471	0.130139856105581	0.0840018974763523	0.263559678119514	0.375956273738793	-0.127781824778384	-0.0265035447987907	0.0146664604945826	0.35901624726361	0.195739748308092	-0.160779514586012	-0.271129089219152	0.173464524573796
HALLMARK_FATTY_ACID_METABOLISM	0.384852860171122	-0.433176596917008	-0.149794668586816	-0.566505704683255	0.387953953753705	0.0904509762564509	0.430224537553544	0.310419182047932	-0.158876374081066	0.116463151936344	0.160312846082978	-0.227449140752935	0.126088258479052	-0.549054397156272	0.29338938154019	-0.0375432998318366	0.0988225181478284	-0.0331358484823325	0.212542749681116	-0.138085652192368	-0.218076779613774	0.133210676809321	0.13914639034534	-0.0339867129677544	0.497416109403169	0.20854168880315	0.249826626665371	-0.578580356728172	-0.269293374976147	0.176332242332605	-0.331020917872753	0.119484272926306	0.216251810896989	-0.0350839932959238	-0.136715131507522	0.285961066392945	0.361860445412328	-0.104384821283199	-0.0302776606977672	0.51926272327623	0.487536083993905	-0.0343870588134747	-0.149107107936902	-0.0532767056355476	0.20124805537905	0.312400991178886	-0.332178348867121	-0.331056747960119	-0.102644243493203
HALLMARK_OXIDATIVE_PHOSPHORYLATION	0.574282325119904	-0.640506875863733	-0.324892278769653	-0.501507471138297	0.495373096922391	0.267889558558895	0.569990171718717	0.209223626261288	0.263533310458187	0.0805966844950711	0.386043308724901	0.067506687312557	0.211519653100076	-0.711774010123366	0.46456781532708	-0.0229698992582488	0.412852810809836	-0.415684378567438	0.303500798087334	0.22812504219671	0.264095584155913	0.208384170467587	0.431039567694972	0.203855578547023	0.337152682721841	0.234119335344871	0.137065267999245	-0.616430073102136	-0.355560671937332	0.257258597883266	-0.51169961902097	-0.120107536920964	0.439236474301107	-0.14813238896166	-0.356897609106887	0.186603031900519	0.243425777957925	-0.0560343006477371	0.320632757810414	0.765245064207353	0.484105389283927	0.0618615215978333	-0.163793500238976	-0.0552139329033577	0.303140149071529	0.609987292647141	-0.41723000009458	-0.487137747853844	-0.172703792725527
HALLMARK_GLYCOLYSIS	0.129913939845337	-0.022508460292035	-0.202148884647134	-0.559782802906014	0.376863436617143	0.062327100760536	0.264072567362983	0.262737521416661	-0.0598514074674147	-0.138808057747362	0.335984899919283	-0.153422105143948	0.11679188024211	-0.55487819195927	0.181798271937951	-0.0459444864570656	-0.0101785576551184	0.19235295752965	-0.0232419126276783	-0.103401874129388	-0.361978390002585	0.0505543603079422	-0.024206258366005	0.215879419823103	0.493764791106854	0.132969776521938	-0.161692755707205	-0.669983072969143	-0.282862808342584	0.286373949178171	-0.187690876159968	0.236702583102026	0.24426177886026	0.0995786896536485	-0.150057575837856	0.235749152879962	0.0494246539132943	0.130781972478566	0.103308218596635	0.366677517509164	0.50046701788532	-0.0585616648952091	-0.199746911004702	0.129543259673661	0.0713307497132777	0.0843360973077399	-0.395970648853399	-0.415728954807813	-0.0535085491855578
HALLMARK_REACTIVE_OXYGEN_SPECIES_PATHWAY	0.166315388789685	-0.350570425712003	-0.394978498054222	-0.645016480153532	0.565693361155841	0.0897793054994549	0.426726937761899	0.376359075097872	0.200750111826666	-0.0761511821338283	0.47326809849449	0.0207170529167201	0.311573147831133	-0.531879538794235	0.514457646339345	-0.235896230641155	0.0224894491800751	0.18699014020472	-0.214635714473199	-0.119901707449312	-0.0908555982818079	0.021638208326596	0.162981164759734	0.162756851370453	0.564516097207738	0.254475259879848	0.274385746559865	-0.696616005661363	-0.247703310031203	0.261098410513946	-0.359112614059063	0.20367796977874	0.155728297773328	0.0341541782021745	-0.180656915733063	0.306524454497157	0.0567323747704235	0.0706738826600556	0.257718372528884	0.262672321167294	0.474568336707919	-0.129345595691991	-0.0723957352909954	0.0878960041318593	0.462359418862432	0.208840749390155	-0.507559898459732	-0.55654323883087	0.400276585996405
HALLMARK_P53_PATHWAY	-0.0882885873193321	-0.169914600788833	-0.360224492530835	-0.553832433349403	0.231780858578693	-0.188309272056981	0.0756107307248197	0.259015067823124	-0.0666927232498477	-0.0591774462816563	0.179704857257497	-0.00447835533501931	-0.121919382183645	-0.586068386573548	0.186297476966235	0.116639259984928	-0.221084743635862	0.178564601065458	-0.228525063827671	-0.233873792790294	-0.301583883889031	0.128710867277083	-0.137239950720548	0.104974973526845	0.41653468560863	0.156560088460907	-0.104952202327381	-0.583039633588115	-0.266504518111092	0.054429245898223	-0.309075307416454	0.360212798092188	-0.0393950094881811	-0.0196079154275252	-0.169840149686257	0.168209176871126	0.0408585101131447	-0.0498134826469761	0.322213852030272	0.215776312973936	0.441536594464879	-0.141576039338996	-0.0237661986836187	-0.0988969952067697	0.292264284652385	-0.0144599764436522	-0.492869306183668	-0.288392676945746	0.428497701578665
HALLMARK_UV_RESPONSE_UP	0.125430079556413	-0.301594948746195	-0.180081489394598	-0.577578922498599	0.388807587286259	-0.169839008068863	0.19306811291543	0.38280035269754	0.119290628939628	-0.0292151916570056	0.219518405985051	-0.0721074488855699	0.090680578944497	-0.529483470792804	0.347436489494156	-0.221926176050457	-0.118311417921529	0.155330130940138	-0.0674712290842136	-0.0268060668928392	-0.2515099758352	0.0908447837481133	-0.0309462081700398	0.185896890735403	0.512441703720275	0.389058051405742	-0.254022588173694	-0.590421593113172	-0.208008818281475	0.213984360660379	0.100090362537208	0.195929702307711	0.00969792396579763	-0.0424931281087346	0.0174310742036287	0.350182015658886	0.148504376382776	0.197631908659646	0.199916406103745	0.276694932911086	0.473216552627807	-0.152725547202459	-0.0221602485961321	-0.10684381639876	0.315230443643646	0.0975349271883409	-0.395820525614448	-0.433980113006003	0.257268529637294
HALLMARK_UV_RESPONSE_DN	-0.4325654412892	-0.337020694831025	-0.269825308967985	-0.35084203495417	-0.0559790877574445	-0.264197543870102	-0.125439576597755	0.483500562261055	-0.446719004653956	-0.189077989571745	-0.303258991130803	-0.252119390902517	0.0190766852243774	-0.238629922486746	0.105595576658137	-0.118351658202291	-0.265811561229465	0.379170372899634	-0.333620699382691	-0.0722511831253224	-0.112301154345904	-0.0199773186634593	-0.536266843166587	-0.271981272870521	0.259185750157846	-0.453460134631054	-0.262535473985843	-0.250685284027089	-0.177774515782736	-0.330032541387685	0.0705093732739104	-0.148790326005816	-0.0346457285131722	-0.37779426344228	0.433940798274066	-0.322682959202771	0.406751069318381	-0.0488568699554095	-0.111512666703741	-0.398322310363186	0.256965434190469	-0.293659211447191	0.246068257294101	-0.169250719669789	0.0683853262964533	-0.476829708719993	-0.176431099765825	0.13012789306898	0.407750494758921
HALLMARK_ANGIOGENESIS	-0.376295675143412	-0.146224732190709	-0.544137948648383	-0.56326197812327	0.45195880686556	-0.539403005757228	-0.422910615413175	0.591170246193257	-0.35690727945775	0.276278588989045	0.252496867381522	0.0623870722399084	0.128815635621392	-0.53931965038456	0.27039133885088	-0.418541117555087	0.357517019850806	0.663953921015698	-0.132992472762456	-0.0434196238296859	0.0293987765807908	-0.0413696153600227	-0.519775857850302	0.25017059191389	0.311135815421858	-0.351171190047811	-0.588491876176406	-0.503065752946328	-0.0592356214217175	-0.312388164668946	0.0182663790411254	0.385752958334991	-0.320326105180679	-0.419169669820569	0.279740315064722	0.404798776368608	0.508919584780742	-0.0918695581078645	-0.209541493181254	-0.285816462801896	0.392899564185053	-0.497648025657357	0.463241504770746	-0.339388098581741	0.511423651179485	-0.471503929250634	-0.404600299861292	-0.125957625330951	0.539105760567564
HALLMARK_HEME_METABOLISM	-0.185097414766404	-0.321913208120729	-0.198859030751869	-0.453996097011019	-0.134659852975577	-0.296384788357438	0.138106271467871	0.370671567031339	-0.169501775935134	-0.300014770465585	0.164446468473065	-0.250009402117835	-0.159293532555217	-0.478467112217395	0.0592496562665149	0.0989639583169435	-0.364800254884152	0.228672748296569	-0.039680853005568	-0.281737381305032	-0.208247727463488	0.165525460047885	-0.106709247238959	-0.131559799951942	0.407932593817759	-0.045719823676221	0.195428079917073	-0.473358920419593	-0.297619277960908	0.043219419008535	0.0161275788649511	0.0576190116559744	0.305789073663592	-0.20909211727436	0.198971942750121	-0.0322603272716062	0.262573421242905	-0.0917697584786694	0.0152277239333658	0.0815683481526586	0.431996620212621	-0.0447988934759997	0.0227629681874666	0.0438680239817361	0.126844129322627	-0.0159706389123684	-0.340758712658707	-0.257668032826855	0.281207269853748
HALLMARK_COAGULATION	0.0586853835329915	-0.293062233607695	-0.28526498172427	-0.471993766197959	0.421676195529589	-0.334514169120894	-0.0304073126360848	0.470974416241713	-0.102646167637823	-0.0779038606003667	0.0201401038759572	0.0310216175644288	0.171495830470883	-0.509167015446478	0.278651974595247	-0.217135197538986	-0.18815042643938	0.505748894733502	0.00227498968411796	-0.168872392640191	-0.167339587243453	0.0826399269170482	-0.371096761209785	0.0537154600907042	0.559306010130641	0.120805039516084	-0.0312216079982751	-0.40899420607492	-0.382310703053618	0.0251677356564254	-0.139970346263481	0.143467232614371	-0.0457460538068116	-0.174785611945955	0.222427905433562	0.242084211149647	0.441565747310433	0.16091102275353	-0.294178607817429	-0.0957625192355287	0.327799894480124	-0.36075367890541	0.417488643386318	-0.249364954189295	0.512994015233966	-0.156163285759952	0.00961024500048954	-0.170761270051515	0.450192393308173
HALLMARK_IL2_STAT5_SIGNALING	-0.196575856606702	-0.286024174826672	-0.337820992931313	-0.50196987587443	0.152915586174317	-0.384993295431989	0.170874236431186	0.479349311317147	-0.364813760730897	-0.3829600134374	0.171879931048336	-0.0652409661593448	-0.0969569050940918	-0.493583488573459	0.325083108796121	-0.309688773756874	-0.385252151864925	0.395781547084143	-0.224558102108338	-0.270698881187094	-0.0796281674119083	-0.0390509983316198	-0.419889887435814	-0.0986681818404354	0.516836086416911	-0.184236591329156	0.0969764897171568	-0.478605949915777	-0.439033872713323	-0.177767945071689	-0.117492971296143	-0.010366896645933	-0.0413969479300874	-0.188490722123946	0.230511657097515	0.163916303368097	0.39882272039623	0.198915471682831	0.069770017346241	-0.124156992447665	0.371540147951748	-0.22221122391114	0.181331082536571	-0.292837798243733	0.410229874857222	-0.415367625707404	-0.328726583800035	-0.216667355282802	0.504362202977019
HALLMARK_BILE_ACID_METABOLISM	0.0263406304127511	-0.215732189971186	-0.0230011862919067	-0.37247409986784	0.0230755173639757	-0.221426044468368	0.212117503311933	0.194793362120258	-0.259419486868784	-0.0837925528890457	0.0496374686195862	-0.185088405194289	-0.160927976361132	-0.442316776278691	0.145319678364793	0.176382035874012	-0.288056592069769	0.148411438078713	0.283808543864417	-0.308071931399304	-0.161930840779008	0.0491345066687135	-0.0891635876838828	-0.282230760346096	0.51082029110693	0.0522377469213001	0.245121195692083	-0.369434607352365	-0.0878862940010863	-0.00630099363688813	-0.0725985393813222	-0.071237897309978	0.314827119088232	-0.0380393859781161	0.200072670771748	0.199377074850218	0.374585828415742	-0.013625023602621	-0.140101210627771	0.252370822217072	0.341784414101792	-0.044786498016873	0.12744387123011	-0.0457307937579116	0.301431379873942	0.137882680671805	-0.121080476410692	0.0184592813767513	0.142421985371801
HALLMARK_PEROXISOME	0.264722232027842	-0.193265960510482	-0.111488950698289	-0.549541727254	0.0640315159446113	0.0940867026483852	0.296859319769583	0.220160007240911	-0.163892724512258	0.00985552103886886	0.227572041386527	-0.0975411982446776	-0.072327834829334	-0.529361038030328	0.12022506898332	0.126803600179388	-0.143907751462245	-0.00397562311013808	0.128501403846275	-0.18928425830524	-0.185670584148017	0.052343624901711	0.192847842858926	-0.137162112632036	0.441851296201393	0.11957910687075	0.18651628597592	-0.59111442524045	-0.0891394875102576	0.207833265958822	-0.329623573158727	0.122902474091232	0.308928274069396	0.0527974377921279	-0.0386006898108162	0.229787693552683	0.267088610175493	-0.0168342652795133	0.146061606400141	0.364055133415357	0.461444338916986	0.0529676476387328	-0.164717841068994	0.137345034871701	0.0848276801917544	0.172607332416634	-0.293301692635267	-0.211775782839634	0.0263127734131266
HALLMARK_ALLOGRAFT_REJECTION	-0.323013827910739	-0.478952842582301	-0.394019502877572	-0.468065412910948	-0.116984529725754	-0.442922769143734	0.201493189251397	0.628364912524231	-0.283759185914564	-0.422093219011732	0.58909885706936	0.0885564251600649	-0.164268360540549	-0.651116580346639	0.592861786152669	-0.491807213832366	-0.240978525515515	0.176769629298173	-0.429829525804258	-0.353203796118858	0.223604935977264	-0.220174677850056	-0.342397566127219	-0.0299643187098757	0.590143628119144	-0.381665353265173	0.459025144747088	-0.463880455156721	-0.623847214392051	-0.519597285138831	-0.165587165299266	0.0878476055326427	0.19506515637238	-0.269708627798928	0.15942909467881	0.243509786281322	0.433042574658311	0.222272084007711	0.465852736305393	-0.112773296446082	0.480622346489991	-0.362064781800738	0.147431499919622	-0.525035624372891	0.585791145409503	-0.501264299659611	-0.37993254259095	-0.312079571557745	0.600781227762942
HALLMARK_SPERMATOGENESIS	-0.0325059749742577	-0.205943965438802	0.29002407374439	-0.319662217620869	0.148977967493724	0.100748967536911	-0.0907636560461052	0.257697008532661	-0.0879421427386915	-0.131576023423638	0.28348355907365	0.00927965821194976	-0.118633803001757	-0.314917577698074	0.0404373012788916	-0.0837878668877368	-0.11307196936648	-0.203223804098269	0.0985716937044168	-0.0905209118521375	0.0412006574660399	-0.112046077843068	0.214866673187892	-0.0959071217425815	0.207956492108302	0.288407831336796	0.0158497740317727	-0.334132511293125	0.0269293336089062	0.0763788972303167	0.36025623039616	-0.236392635561866	-0.171947559901484	-0.140908813377234	-0.0372745919640006	0.055049866035482	0.094995909325796	0.158063532157327	0.13555739255133	0.259361240373987	0.275888832109453	-0.220286379879041	-0.246530916315367	-0.224612242702952	-0.124529540034856	0.155610338321936	0.102935093810294	0.0755730583603868	-0.0662239577394118
HALLMARK_KRAS_SIGNALING_UP	-0.170086918535612	-0.226348464981944	-0.372515795334062	-0.450517526360512	0.187742256532495	-0.356600015699959	0.109191323661829	0.509168430082018	-0.346028074559662	-0.157950047177079	0.17881793273387	-0.0912724231974617	0.075323300975155	-0.423177489724314	0.333031870690527	-0.224354158396729	-0.0853909325800034	0.438507477541661	-0.20813830284003	-0.338673616334845	-0.188420778132046	0.0680137190141041	-0.45879187430569	-0.0985064663487187	0.462105271087371	-0.322114701854304	0.144355962620918	-0.478110691684728	-0.390642116409764	-0.186719667816016	-0.016081361853242	0.14905348377974	-0.0278211563034031	-0.205019585945081	0.22062805992079	0.106794035857024	0.507555607485299	0.0716158883288169	-0.0664619931078109	-0.134030809803752	0.328547603102358	-0.241137270097158	0.17228997212147	-0.195011566162291	0.350319150336623	-0.392734173438941	-0.282987033362636	-0.23301127474367	0.419218991212493
HALLMARK_KRAS_SIGNALING_DN	-0.0974837740655605	-0.214202423853292	0.191415602014178	-0.152177516663071	0.270253415398693	-0.322256162523098	0.256080065914268	0.0196377573869438	-0.0358331036983339	-0.0887953260168354	-0.151436187551919	-0.149554066183395	-0.247389702094418	-0.288010779344437	0.0111783930381645	0.0557976079044441	-0.160365059299843	0.184106991841946	0.162823466225957	-0.124198180925175	-0.221668314528603	-0.0789063165138315	-0.348511130010905	-0.18012963297729	0.413233614442062	0.214808201242266	0.172716510902932	-0.182829133835973	-0.027229268907269	0.109738670447617	0.169766753528932	-0.168654019323428	0.0594709445766255	-0.0927822669586492	0.211230978392948	0.197820844938321	0.163362317065753	-0.0317029743976175	-0.27273138075089	-0.0990646729213429	-0.0683985871707564	-0.107537503144898	0.390292685669645	-0.123065406351567	0.353806024514981	-0.0312023784031061	-0.0690398619549988	-0.0321147143608088	0.346950833386157
HALLMARK_PANCREAS_BETA_CELLS	0.202159961885599	-0.224296903998829	-0.178455338926656	0.0808539122969254	0.508170100635099	0.219807362896576	0.426040272015917	0.117024730018767	0.311005644558921	0.246881232485771	-0.119786330528952	-0.117503514280364	0.194373504489308	-0.336514993062749	-0.0310233835918472	0.287389895277275	0.286836951079803	0.144938670878958	0.408413208810474	-0.0621709182087043	-0.244459051695954	0.0793704185822007	-0.118902950886077	-0.34405660163188	0.294818284981697	0.192937306208789	0.197620607883852	-0.336118781355238	-0.241723572249518	-0.0272630539986292	0.55665412101754	-0.0497684048286766	0.0408932747521239	-0.245971078422336	0.163865364407906	-0.1363534509154	0.407519861775668	-0.0511226094746114	-0.173010644636304	0.329479368118164	0.224132219117481	0.0395687081416847	0.259035835726095	0.0855822240589792	0.247956276018687	0.0709078297462125	-0.0841046428967713	0.0868732927955078	0.3421447959649
[truncated: 294 more columns]
