# Supplementary material for: A Signature Based on Costimulatory Molecules for the Assessment of Prognosis and Immune Characteristics in Patients With Stomach Adenocarcinoma
Source: Front Immunol. 2022 Jul 22;13:928742. doi: 10.3389/fimmu.2022.928742 (PMC9353527; doi:10.3389/fimmu.2022.928742)
Supplement: Supplementary file 4 [file DataSheet_2.zip › Raw date/7.Cluster analysis and difference analysis between clusters/diff.txt]

gene	Mean1	Mean2	logFC	pValue	fdr
GBP5	1.67384562096774	10.9429830009091	2.7087676838365	5.84680426362214e-32	6.23659121453028e-29
IGLL3P	0.38343387655914	1.27876628939394	1.73770290714679	4.76766592836563e-11	1.01574773440546e-09
IGSF6	3.13224645752688	7.22612037727273	1.20602355425371	2.62617379355875e-19	1.4389993389363e-17
MZB1	4.90296215806452	15.8664828517424	1.69425682732856	4.30133644024969e-15	1.44582737487385e-13
CLEC12A	0.340038688317204	0.842774044242424	1.30944698262073	9.07402824952592e-19	4.71378090884463e-17
KCNA3	0.625448366827957	2.26911820674242	1.85916907189102	2.07515009427845e-18	1.02161235410631e-16
CD19	0.822576504516129	3.87070089068182	2.23437305790467	2.99157288727973e-12	7.47893221819932e-11
IL18RAP	0.335309147688172	0.784309413409091	1.22593107363809	2.8508079633335e-18	1.36975757998006e-16
IGLV1-51	71.2771632790323	298.633706363636	2.06686518352786	1.43747462401828e-11	3.2762954393579e-10
MCOLN2	0.724820089784946	1.56767350515152	1.11293027667094	1.27375105190835e-13	3.73945262945571e-12
TLR10	0.435133706451613	2.24948140159091	2.37006175818255	1.63998583039461e-09	2.87401678930052e-08
IGHJ1	1.29609694032258	4.72973546287879	1.86758586772289	1.82096274195692e-08	2.68529067938348e-07
ATOH1	2.26724290969355	0.843427572643939	-1.42660287707436	0.000579532735458415	0.0028895368548877
CLDN10	1.32519519034946	0.210202965530303	-2.65634994442992	0.00442152724709809	0.0154300321571184
IGLV9-49	5.82608607682796	20.1929866267424	1.79325538537263	2.50766382413806e-09	4.2729096044951e-08
PARVG	0.751373933602151	1.96144367651515	1.38431293606246	1.92508573733293e-26	4.27796830518429e-24
CD1D	0.729680500806452	1.61503187492424	1.14622583245105	2.97283990443933e-14	9.27201529649693e-13
IGHV3-43	6.40935914983871	34.5530993365909	2.43056310400595	2.78370236486293e-07	3.336272497214e-06
CXCL13	9.56768583225806	45.7202958060606	2.25659281507726	3.09054302746262e-24	4.19056681689847e-22
IGHV4-55	4.03524434930108	13.5589248724242	1.74851484551875	8.70056757006602e-11	1.8079101444293e-09
AC133065.3	0.970313399462366	2.08019860151515	1.1001985717886	3.90652440228696e-10	7.42332427988021e-09
TRAV14DV4	0.33359248811828	1.45961094787879	2.12942516962107	2.60845390953844e-23	2.95994769876702e-21
SIGLEC1	1.86583169645161	4.06288785159091	1.12268668553375	2.10593975401319e-15	7.32500784004588e-14
THEMIS	0.42057454983871	1.56843387863636	1.89889125369736	3.88441059694644e-26	8.17770651988724e-24
KLK11	10.8084541359355	5.14861126481818	-1.06990494671014	0.00157373094304605	0.00662449226223015
CD74	575.33721811828	1563.22635598485	1.4420469912753	4.28143139858563e-22	3.53107744213248e-20
GIMAP4	8.42622141935484	17.3064968030303	1.03835599078902	5.81685544396605e-19	3.10232290344856e-17
VAV1	1.85576138064516	4.63384417272727	1.3201983136144	1.85219329256381e-20	1.16216049729494e-18
SPRR2D	17.7588414159409	4.2420285302803	-2.06571123452224	0.00269587724696345	0.0103216166430761
FEZF1	1.54169292523656	0.705873702681818	-1.12703345771878	1.898985633824e-05	0.000151087867435027
IGLV3-1	39.9061712268817	102.693301509015	1.36365830832903	3.05247024002889e-10	5.91277528334894e-09
ADAMDEC1	3.18511071290323	10.5697960545455	1.7305321141736	5.04440099181043e-23	5.41680643415885e-21
TRBV18	0.407100673225806	1.42942725833333	1.81197969260093	4.64728513161458e-19	2.49518664784675e-17
NLRC3	0.871868663978495	2.78917753106061	1.67765703211828	1.80214692459078e-25	3.20381675482805e-23
PPL	20.0598892596774	9.71825932651515	-1.04554380597389	0.00892638472131361	0.0271215639082829
IGHV1OR15-2	2.52690803634409	6.70243881598485	1.40731298429614	2.87404600865055e-10	5.58745275071796e-09
CD40	5.63706135268817	12.0106463939394	1.09129862200017	1.50636846999714e-13	4.37420971324033e-12
SAMD9L	5.78170871451613	12.6434204310606	1.1288189773183	1.0866513789466e-13	3.2137563887515e-12
GIMAP7	6.31562079247312	13.1941514515152	1.06290211489627	1.54900105482735e-13	4.48985812993435e-12
BCAT1	1.97578362096774	4.69071366439394	1.247382478943	0.000562373915910521	0.00281803402899102
IGLV3-25	68.3451865102151	264.628425273258	1.95305639936552	1.41132538934799e-13	4.12819126683142e-12
GPR18	0.445581062043011	1.36677231916667	1.61701311261442	6.92124358093417e-17	2.83222243721091e-15
MTATP6P2	3.08481257817204	1.27862188242424	-1.27059314966137	6.53045330075755e-08	8.83986910424034e-07
IGKV1D-13	5.19280091956989	12.1843581893939	1.23044543727449	1.32051062832024e-05	0.000109529134541855
DUSP27	4.1422855612957	1.09573958694697	-1.91852204496047	0.0010751476311396	0.00485393964397111
KCNH3	0.450932394634409	1.1034954344697	1.2910975998104	0.00399554875943425	0.0141843310740954
HLA-DRB5	64.1719047204301	176.069051575758	1.45612763229027	3.07165778805007e-12	7.667164525554e-11
CALHM6	3.30753516639785	9.98940979848485	1.59464294656911	4.49347556319123e-22	3.68695430825947e-20
SUSD3	2.87667749408602	6.42651724242424	1.15963361293259	1.86583129153269e-17	8.11230996318561e-16
AC134879.2	0.779313836989247	1.84369267681818	1.24232185726216	4.57920648815007e-06	4.31491777446414e-05
PDIA2	6.29526857860215	2.85332309236364	-1.14162481188812	0.00119289468306034	0.00528414034578224
IGHV1-46	25.557799850914	78.8905107110606	1.62608813023283	1.26449293009198e-11	2.89855112915067e-10
IGLV2-34	0.932838371451613	3.0025846175	1.68650586508164	4.96806778550263e-06	4.62683844982783e-05
TBX21	0.274341466774194	1.00448854227273	1.87241650056336	2.97290762295285e-33	5.9458152459057e-30
IKZF1	1.42392287096774	4.82851291969697	1.76170793521029	1.15022594296918e-22	1.06379277962468e-20
IGLV7-46	18.3467317597312	99.7124663090909	2.44225079742519	6.75932183417288e-08	9.10346374972778e-07
TMIGD2	0.343459292150538	0.921399872348485	1.4236882815383	5.45010443547955e-12	1.32324235155801e-10
IGHV2-70	11.2849457732796	38.6039176575758	1.77434777847922	2.17827871808371e-07	2.67478583955022e-06
CCR7	1.581062585	6.91488559628788	2.1288109061577	2.80879850356145e-16	1.07257222093039e-14
CCL4	4.31741889139785	11.5892520969697	1.4245464860609	3.39463717946976e-23	3.79819544556057e-21
FDCSP	14.1152997355914	50.9788896826515	1.85264018742944	6.43169469471121e-05	0.000440150192965694
AC008083.3	0.418645812096774	0.93451756780303	1.15849159188496	7.05259713694762e-11	1.4808602912226e-09
BANK1	1.23237798043011	3.15281920363636	1.35519763168519	0.00631014279720403	0.0205751548309078
IGLV7-43	12.2835415596774	55.4234361232576	2.17376958243299	2.43726287298671e-09	4.16181493786418e-08
TNFRSF13C	0.943566105483871	4.65181408689394	2.30159793907963	1.4847554151435e-12	3.86277831582049e-11
C1QA	54.8351895430107	153.155392227273	1.4818222412933	1.52400939269738e-22	1.37763560921797e-20
CARMIL2	0.611526796612903	1.6653015719697	1.4452958377851	1.51115058312244e-23	1.84568010152359e-21
IGKV1D-16	4.19717199763441	21.5014913764394	2.35694724048717	9.45112549515868e-08	1.25076929629892e-06
CR1	0.322161332263441	0.866932547878788	1.4281364046849	3.70440958083806e-11	8.00953422883905e-10
TRAV12-3	0.526738189408602	2.0481450030303	1.95915989156847	1.01308250318689e-18	5.21200001639558e-17
CSF2RB	3.63690373655914	9.36982275681818	1.36531101726299	7.09973532708217e-15	2.3373614245538e-13
IGLV4-60	4.62396717387097	14.7286521930303	1.67142235545277	2.5144660912329e-07	3.04322673674179e-06
ZNF683	0.688649447634409	3.30576630363636	2.26314305829836	2.05894071273923e-21	1.48392123440665e-19
IGLV3-9	9.24106971575269	49.5423337746212	2.42253006271126	5.30365917295842e-07	6.03116892447297e-06
IGKV2D-24	1.40497229172043	3.99090361045455	1.50617375635575	5.40595663934513e-05	0.000378038925828331
LINC02446	0.38835853655914	2.93234464492424	2.91659359307624	1.80955445968537e-28	6.58019803521953e-26
TRGC2	0.409898922258065	1.33316010590909	1.70150994951158	3.15112180603399e-23	3.55055978144675e-21
TRAV1-2	0.371319652473118	1.1886434775	1.67858247863513	6.59845842971726e-18	3.00784429844661e-16
LILRB4	1.80230757139785	4.96318711818182	1.46142161285298	1.89837857293528e-22	1.68744762038692e-20
RNA5SP38	0.806284826236559	0.3979608	-1.01866324258498	0.000143787605102614	0.000878763056394891
IGKV2-29	2.3997853872043	14.7904969309848	2.62369322840186	5.96740379273416e-07	6.70965992155633e-06
AC004847.1	0.364757146182796	1.28017755863636	1.81133577539839	2.45874130437595e-24	3.39136731638062e-22
MTND4P24	23.7747026731183	9.93713619848485	-1.25852525495839	8.32259392547561e-06	7.27658485287485e-05
SLAMF7	2.84632083333333	11.1114253151515	1.96487369519802	3.86649724345041e-27	9.66624310862602e-25
MIR4539	0.228097856989247	1.32776053106061	2.54127017462561	1.18224250346582e-13	3.4900147703788e-12
NDNF	2.40315817005376	1.10414698795455	-1.12199936471792	6.0454896490169e-06	5.49589968092446e-05
IGHV3-48	18.0641957701613	108.971716437879	2.5927488011272	1.85716936301703e-14	5.93107980205039e-13
ARRDC5	0.327035468951613	0.801357501742424	1.2929988884835	1.37422996283482e-08	2.0801967270915e-07
CD3G	1.06507459784946	3.71573530424242	1.80269325253732	3.88513187642019e-28	1.26861449025965e-25
TNFRSF4	2.24944636935484	4.65598653409091	1.04951691471949	2.26427873987739e-21	1.61734195705528e-19
CD7	4.96875544731183	11.7525741901515	1.24202034577829	4.67421918485972e-29	2.07743074882654e-26
NELL2	0.445129771639785	1.01630487833333	1.19103535592798	4.11169085785952e-14	1.25308673763338e-12
TOMM20P2	0.449244190752688	1.5327818569697	1.77058063633333	5.42944868447508e-21	3.6966459128341e-19
TRAF1	1.89679413010753	4.22975845454545	1.15701217553879	8.01089599313427e-22	6.16222768702636e-20
IGHV3-53	10.2598266180645	43.4183074275758	2.08129713569402	1.93941648392093e-12	4.98084490252566e-11
IGKV1D-27	1.14617594010753	5.12588516878788	2.16097264199194	2.51417403461131e-09	4.27944516529585e-08
UBD	15.3036745048387	59.6887617780303	1.96358123158778	2.05368236527202e-17	8.8330424312775e-16
HLA-DPB1	52.030844811828	140.938830954545	1.43763011521326	5.69194199721852e-21	3.85894372692781e-19
CXorf21	0.770006834408602	1.71614836212121	1.15623112412016	3.0750224800186e-17	1.3120095914746e-15
PLCG2	1.42428222849462	3.58732066818182	1.33267166088353	1.42997085192629e-08	2.15641221779648e-07
GFI1	0.781792258548387	1.80527676939394	1.2073628315963	2.62776138081252e-25	4.42570337821056e-23
KLK12	1.9160499371828	0.361847058901515	-2.40468321138197	0.00252715233786058	0.00978568185037979
CD40LG	0.686401531827957	1.95293429992424	1.50851873770734	1.01771419636847e-13	3.03229555715e-12
PTPRC	4.53567172311828	16.0081802204545	1.81942118265372	2.42766460778037e-24	3.37762032386834e-22
IGHV1-2	25.2456167901613	90.9516146731818	1.84906632528395	4.55709506723156e-06	4.29664808234765e-05
IGKV4-1	204.051276077419	619.741008952273	1.60273370338458	6.20169358634951e-13	1.68467058372822e-11
MIR5195	0.739298779462366	4.16365704212121	2.49362180297523	0.000190943705455881	0.0011215489307247
HLA-DQA1	10.9772637833333	40.8546349621212	1.89598127169439	5.99590181937093e-23	6.18931800709257e-21
TNFRSF18	1.47433981182796	5.28346408643939	1.84141505725462	2.10592572341714e-27	5.71098501265665e-25
IGHV1-12	0.825266217365591	3.06188108840909	1.89148676590075	2.07089614535745e-07	2.5586361641482e-06
CNFN	82.1365130521505	9.88795787954545	-3.05427919895609	0.0130948999456764	0.0366290907571368
ARHGDIB	34.8002819462366	71.8355786212121	1.04559956235932	6.49934008195822e-17	2.68706566695947e-15
TM4SF4	24.9465010096774	10.6020133006818	-1.23449922203997	2.01195325173376e-08	2.94252760765449e-07
IGKV1-16	32.3652654665054	125.838247509091	1.9590522419479	7.45028152178902e-10	1.3685936205353e-08
IGLV1-41	1.24516711903226	7.4338626275	2.577772643106	2.54099564174457e-06	2.51272745784383e-05
SLA2	0.864181952526882	3.04767305833333	1.81830113753618	8.32357449108693e-33	1.33177191857391e-29
TRBV5-1	0.597883813225806	2.13142183515152	1.83387909103224	1.29153766105056e-20	8.36623586105626e-19
IGHV2-5	6.87466439951613	23.3255174707576	1.76254789494569	2.77133126857899e-09	4.69220108965755e-08
ITGB2-AS1	0.327605169193548	1.0399165875	1.66643778717433	1.9643306777271e-18	9.76064933032099e-17
C16orf54	1.16626091655914	3.03082598371212	1.37782043628385	5.53691845668138e-18	2.56042471985266e-16
TRGV3	0.342516523172043	1.20331153643939	1.81276471230933	6.81874808308727e-22	5.37438272558603e-20
REG4	207.003983206022	72.9513500362045	-1.5046519465882	0.000139336607534294	0.000858121068943242
TRAJ35	0.33337687688172	1.14518080909091	1.78034945185338	3.96196393553375e-09	6.4950228451373e-08
IGHJ3P	5.84943789784946	23.6855477477273	2.01763713522487	2.99210984326612e-13	8.45826104103497e-12
RNU7-61P	0.323072579032258	0.760208888636364	1.23453758756649	0.000178112469480908	0.0010570472966226
IGHJ3	12.4003960172043	31.3846857204545	1.33967456711077	5.10146726892663e-09	8.26985575509889e-08
IGHG4	141.248260824194	344.474578485606	1.28616441505893	3.0854410294824e-05	0.000231770218177082
PAX5	0.842864211983871	3.12953156133333	1.89257459354512	1.6297260698523e-06	1.68338393270735e-05
RDH12	1.00383150215054	0.496155599227273	-1.01665258654928	0.00938965166700167	0.0282874085242001
AKNA	4.67114179569892	10.1828035757576	1.12428768055099	4.14131061157778e-21	2.86844025044348e-19
NFAM1	1.33411534462366	3.05746496287879	1.19645256213992	2.28194295035557e-20	1.41515841882516e-18
IGHV3-19	1.32246326069892	3.00985845992424	1.18646800169514	5.73240315315485e-07	6.46815588508305e-06
P2RX5	0.361776079005376	1.29017741772727	1.83440054656564	2.674295641351e-15	9.16246900677002e-14
HLA-DQB1	19.8128875069892	62.1394866818182	1.64907117154597	9.47615962720502e-22	7.18571346138769e-20
CD8B2	0.34317148483871	0.80325632969697	1.22693076434144	0.000480317906177787	0.00247029459943574
TRAC	10.1948493655914	34.5112620424242	1.75922677374337	8.74606157263933e-29	3.6825522411113e-26
PDCD1	0.726373690376344	3.6797011030303	2.34080472940154	4.26679547975236e-45	6.82687276760378e-41
RAB33A	0.395956555430108	0.944880856060606	1.25479027971177	6.77018800880128e-22	5.36252515548616e-20
RASAL3	1.80662431451613	5.81853822954545	1.68736022497337	6.27511685560004e-28	1.93080518633847e-25
AL365361.1	0.635503983430107	2.14066135863636	1.75208351361844	3.24224220188295e-17	1.37967753271615e-15
PTGDS	13.9844481580645	33.4327699583333	1.25743956491265	7.16689564041881e-07	7.95217269394598e-06
ICAM1	15.4179618387097	34.8523520151515	1.17664395752657	2.03010041687031e-18	1.0025187243804e-16
GNLY	1.84887862043011	6.22978078030303	1.75253088277601	3.66402566494706e-18	1.73445001890985e-16
LCP1	16.0674926612903	46.7987190378788	1.54232422784894	1.21832339718513e-25	2.24059475344392e-23
GMFG	5.1669819516129	10.6153703030303	1.03876094909563	1.72755849588208e-20	1.09252711202029e-18
CEACAM21	0.434703924688172	1.21156709742424	1.47876927841199	3.45861360519326e-20	2.08821953521102e-18
PSMB9	19.1044515860215	41.5731200378788	1.12174218126248	1.11895571114101e-16	4.46466119158508e-15
TRBV7-6	0.250471178655914	0.936911584621212	1.90326830445739	5.52013366041356e-22	4.48335728764553e-20
CD274	1.08352870430108	5.04403568371212	2.2188411088632	5.10709852754057e-23	5.44757176270994e-21
LAT2	1.77372583655914	3.59436776439394	1.01895499780822	3.21509968161178e-19	1.74971411244178e-17
CD28	0.608724341075269	1.62990988537879	1.4209312416291	1.69472818345724e-16	6.6623220971292e-15
IGHV3-13	9.8030950160215	34.3142553212121	1.80749883462503	1.67760370167128e-09	2.93351466958912e-08
JAML	0.829500077365591	1.76969943909091	1.09319033688518	5.29537319644529e-16	1.96124933201677e-14
IGLV1-44	49.6839859553763	178.928754474242	1.84853242694422	5.07765252070405e-13	1.40315095563497e-11
RHOH	0.733223071666667	2.41802671424242	1.7215060958167	1.96907050628995e-22	1.73105099454062e-20
IGLV3-10	30.3062833497312	94.0750999309848	1.63419598059505	1.77309403590939e-07	2.21293316322447e-06
LINC01781	0.429260599462366	1.52822404537879	1.83193040193067	1.38924360268184e-05	0.000114695034277138
DNASE1L3	0.678305854758064	1.5390549069697	1.18203685132503	1.51318120298036e-06	1.57520489575054e-05
HLA-DQB1-AS1	1.36107618215054	3.77797367878788	1.47286483085556	5.30198040754744e-18	2.45888946436983e-16
TRBV6-6	0.314921371774194	1.20531352060606	1.93634488972828	7.68430572240933e-22	5.99750690529509e-20
IGHV1OR16-1	0.444137352258064	1.14401775484848	1.36503162936053	1.86416728326159e-09	3.24555783810505e-08
APOBEC3H	0.41676866983871	1.4072171044697	1.75552619005523	1.6501330464183e-27	4.63195241099874e-25
IGHV1-45	1.15619730956989	3.81602390765152	1.72268258958395	1.12140915437869e-05	9.46336839138135e-05
IGHV4-39	79.1166176521505	290.337056207727	1.87567606205077	4.87790931481897e-07	5.57475350265025e-06
IGKV1D-17	1.07203216693548	3.32867221757576	1.63459861646255	2.79151037021889e-07	3.34115549288481e-06
TRAV8-3	0.538792303709677	1.98165746833333	1.8789064645347	8.13984763670233e-24	1.05030292086482e-21
AIM2	1.12077991854839	5.593224015	2.31917710127986	1.55599435447787e-20	9.91868911220953e-19
IGKV7-3	0.260488066075269	1.1033989830303	2.08266537197746	6.62004362402925e-06	5.95394592380371e-05
NCF1	0.856015537688172	2.97476984318182	1.79706916338101	2.11664278045943e-23	2.47199156841977e-21
LAMP3	3.77998398387097	9.33170566060606	1.30376068111668	4.79197059131021e-17	2.01237610133762e-15
UBXN10-AS1	1.2469118527957	0.590809464393939	-1.07759463872	0.00132044441638204	0.00573516405533564
BIN2	1.83879461021505	4.64562159015152	1.3371113014613	3.73351185888682e-26	7.96482529895855e-24
CD2	5.76418186505376	19.556686655303	1.76247420619644	3.25000675568637e-29	1.55097132584363e-26
GBP4	8.4138548516129	39.8532251340909	2.24385764413075	5.47279142566808e-26	1.09455828513362e-23
FCGR3A	11.3909447892473	25.6794511	1.17272695287457	3.37853408580756e-16	1.28706060411717e-14
AC007991.2	0.546079455	8.13197142348485	3.89642236060545	5.56313187658435e-20	3.23673127364908e-18
IL16	0.808036016827957	2.3424892030303	1.5355508930543	5.59724074641639e-18	2.58086028653205e-16
IGLV3-21	62.038497352957	262.567460159091	2.0814524868056	7.62689303156485e-10	1.39782690154682e-08
TRBV7-3	0.297030479623656	1.00801309537879	1.76283149629846	3.60986800705447e-18	1.71898476526403e-16
IGHV3-23	110.571016835484	388.481682940152	1.81287330448996	3.33402886158677e-14	1.02981586458279e-12
APOE	98.7551631612903	199.1431685	1.01187790678406	5.03576860269091e-15	1.68914670111225e-13
TNFSF8	0.609156996774194	1.63563116666667	1.4249614545621	4.0056214368551e-17	1.69102751951666e-15
SEPTIN1	1.6580795827957	5.16129451742424	1.63821970356594	6.53779472221549e-28	1.97367387840468e-25
CXCL10	14.5434731758065	84.6850819462121	2.54173600271305	3.62172742447477e-20	2.17848266133821e-18
IGFBP1	2.27306927847849	1.04894460794697	-1.1157031602735	0.00477282380627498	0.016433221626942
CXCL11	3.86546285806452	21.5583337034091	2.47953259222913	1.32529875913953e-17	5.84153723036707e-16
CD3E	4.48084966451613	16.1848491818182	1.85279969284818	5.12741949250013e-30	3.56690051652183e-27
IGKV1-27	27.2388422353226	107.476774445455	1.98028764027063	2.42303343996424e-11	5.39951741496209e-10
MADCAM1	0.936521624139785	1.93641152916667	1.04800137740228	0.0170389118793842	0.0449872260841827
TNFRSF17	1.08189856494624	3.22992235098485	1.57793423876979	3.43546029745248e-11	7.49895835733147e-10
RAC2	17.6630464301075	40.8575130757576	1.20986719949733	1.86002988919262e-16	7.25865322611754e-15
CD79B	1.37487555548387	8.7540554769697	2.67065048531423	8.43541500558707e-13	2.27216565807059e-11
AC132825.1	0.684300038010753	0.244107561507576	-1.487112042588	1.95405680033135e-06	1.98129967080492e-05
LILRB5	0.464292323817204	0.961886756515152	1.05083362576301	2.44198371592547e-12	6.19203477889184e-11
IKZF3	2.91201317956989	7.9495260194697	1.44885195898759	1.92165887833333e-22	1.69870398084714e-20
CRCT1	12.4698113963441	1.65516829310606	-2.91338982583493	0.00305532503297711	0.0114271155978574
TRAV23DV6	0.237613670752688	1.12162094015152	2.23889544219705	2.1695022005367e-18	1.06478635609163e-16
IGLV5-48	0.481074610430108	2.4964284625	2.37553299974014	3.44955158783368e-08	4.87569129022428e-07
IGHV1-69	17.4653406060753	66.1660845565151	1.92159713097667	2.38260107554011e-09	4.07717831108468e-08
FCRL5	0.345778216306452	1.1797047560303	1.77050695381564	2.78270142541778e-15	9.4932244790372e-14
IGHV3OR16-13	2.42982993666667	7.59322440818182	1.6438573024203	1.26520400746872e-08	1.93160917170797e-07
BLK	0.441368670677419	1.95616663512879	2.14797313813325	4.99443917095956e-06	4.64869265476166e-05
IGHV3-21	48.8852986190323	242.341398742424	2.30956830809041	1.04386655028978e-15	3.78727093075657e-14
ITK	0.489281439677419	2.00833952068182	2.03726672336101	9.71142872242561e-28	2.87746036220018e-25
CD79A	10.5014047489247	53.9034984937879	2.35979658429935	2.41645533773556e-13	6.90415810781589e-12
SIGLEC14	1.06820718445161	2.16345066180303	1.01814272748107	1.35076363160112e-06	1.42092163745022e-05
TRBV7-9	1.07409144634409	4.44051128257576	2.04760897154254	7.29860563355129e-23	7.25698260054062e-21
IGKV1-6	20.9955347794624	85.632748305303	2.02808009252	7.27739755602052e-10	1.33842053295194e-08
IGLJ1	0.293213922849462	1.61033384143939	2.45733429271066	1.24749925263637e-08	1.90639809380916e-07
CCR4	0.747300980752688	2.22627787242424	1.57487235281256	1.84962218953026e-15	6.48990241940442e-14
TRBJ2-2	0.427037398387097	1.7661821030303	2.04819977390882	5.83972631484948e-16	2.15786653666493e-14
CLEC2D	0.786276245322581	2.36142116818182	1.58654720049387	8.057539596597e-23	7.90924132181301e-21
IGLC2	316.822238435484	993.571633840909	1.64895038080977	5.1240982594899e-13	1.41354434744549e-11
IGHV3-38	0.493656218387097	1.24610359060606	1.33584540146386	9.89921518531929e-06	8.4835266719394e-05
TGM3	17.1015260782366	0.917436137204545	-4.22037352616415	0.000534665830108996	0.00269441133361022
ZAP70	0.799846089784946	3.15510359204545	1.97989305270379	1.80076223614083e-31	1.60067754323629e-28
PRF1	2.21040705537634	7.82135656212121	1.82310678287171	1.51104702335606e-34	5.80735292388416e-31
CYTH4	1.5233213311828	3.63623348030303	1.25522453935675	4.22998662661298e-22	3.53107744213248e-20
IGLV3-16	1.59499668844086	3.51344407871212	1.13933250762614	4.73475741294351e-07	5.43444179390934e-06
IGLV5-52	0.316087280645161	0.779903981590909	1.30297353417687	7.72576596282096e-06	6.81059258430498e-05
TAP1	33.1819245053763	80.1206101212121	1.27177584434291	7.302338741794e-23	7.25698260054062e-21
TNFAIP8L2	2.11237171064516	4.72920895530303	1.16273516146531	2.22970081896773e-20	1.38814058768419e-18
LINC01943	0.530643726075269	1.10705819045455	1.0609155902385	8.38349865109466e-21	5.56580823309189e-19
RETNLB	2.02740566973118	0.381333873106061	-2.41050819739164	0.00790865275306708	0.0246260758531491
COPDA1	0.462937837150538	1.71064483734848	1.88564987188358	1.04734528065396e-06	1.12845282764063e-05
PYHIN1	0.492884340698925	1.82582934030303	1.88923087201155	9.62633684167647e-26	1.81201634666851e-23
CMKLR1	1.79750417311828	4.02053354469697	1.16139184682436	9.08396472689377e-17	3.66104371864736e-15
MIR7848	0.37592318	1.21058730681818	1.68719734734942	6.39011774859409e-08	8.67191551972056e-07
APOL3	3.41939222258065	8.26251189318182	1.2728405261562	4.2954571600674e-23	4.6753275211618e-21
CD72	0.834600287634409	2.5053772280303	1.58587051963574	5.63784736087985e-25	8.5910055022931e-23
IGHV3OR16-8	1.12205050639785	4.48101536787879	1.99768805745105	1.80082832462819e-08	2.65804918764308e-07
KLK13	9.49988727882258	1.89944091736364	-2.32233555793529	0.000465130126623019	0.00240610476106314
SLAMF6	1.50745196784946	5.87453746674242	1.9623632311084	4.55088784925695e-26	9.216988049128e-24
VPREB3	2.45231547763441	15.4728678168182	2.65752412641308	5.37939430893821e-08	7.40071444049969e-07
FCMR	3.40441763763441	11.4208952393939	1.74619580646142	3.10158756689759e-10	5.99340592637215e-09
CCL17	0.603757060967742	1.5930558425	1.39975677800002	6.98025008812786e-12	1.66444115365195e-10
C1QC	78.7715717419355	204.463842568182	1.37609877175852	2.31870135574986e-21	1.64885429742212e-19
CIITA	2.30461814994624	7.61525577878788	1.72436476266234	5.12003472112819e-21	3.51590367116099e-19
SLFN12L	0.375790709677419	1.01212907174242	1.42939197551442	7.41473580782229e-18	3.35129302048465e-16
TAS1R3	0.851445236075269	2.32617454416667	1.44997370767853	3.30252245984572e-06	3.20050632086805e-05
MTATP6P25	1.29382763532258	0.366930495530303	-1.81806671640963	3.25731505258461e-06	3.1643619211508e-05
C19orf38	0.730168478763441	1.79772315530303	1.29986957231325	1.4177044723361e-20	9.07330862295104e-19
PPP1R14C	2.84763060512366	1.27997700062879	-1.15364412464764	1.34632365251531e-07	1.72882652008387e-06
PIM2	10.500413	24.9563855681818	1.24896293111327	8.71310337051761e-22	6.67031836977425e-20
FTH1P22	0.249913005268817	0.873510136439394	1.80539846459805	1.2672375420455e-22	1.16527590073149e-20
LMX1B	0.636828700317204	0.307392613575758	-1.05082285757842	0.000135204206309787	0.000837501858674639
IGKV1D-12	1.34754688494624	7.86385904515152	2.54490199321759	3.23197362948681e-11	7.10323874612486e-10
TRDC	0.657992651774194	2.23939022378788	1.76696256851377	3.84700799775391e-19	2.07946378256968e-17
LINC02365	0.776867271924731	0.337193162568182	-1.20409285233956	0.00102557858821775	0.00466402644300014
CHIT1	0.76373318	2.24511946978788	1.55565160995168	4.76390799494466e-13	1.32560918120199e-11
MAP4K1	1.37822646505376	6.06160287045455	2.13688637037667	6.16882277096047e-31	5.19479812291408e-28
IGKV2-28	2.76278748526882	7.33023011310606	1.40773389491717	2.41951936765525e-07	2.94390189220411e-06
CD96	1.15872217741935	3.99101488439394	1.78422096126516	7.00447023855071e-30	4.66964682570047e-27
STAT4	0.667042260698925	1.6699132305303	1.32392306966629	1.49237691310759e-23	1.83677158536319e-21
SPN	1.40711779193548	4.34524435454545	1.62669420539676	2.2193656001122e-25	3.81826339804249e-23
AL133371.2	0.464704543924731	1.19340718795455	1.36070071462205	1.053494200912e-07	1.38276515296079e-06
IGKV3-15	60.5618890612903	212.22651565	1.80912280626676	4.64092287772738e-11	9.90063547248508e-10
IGHD4-17	0.420349550537634	8.45332555606061	4.32985757672775	1.56611385936723e-08	2.3331305167482e-07
MIR4420	0.308026433333333	0.838339484848485	1.44448041903533	1.23132047246161e-07	1.59136733112971e-06
FBXL22	1.82725736935484	0.854468702575758	-1.0965802969544	0.00279054814644268	0.0106129713199627
PLA2G2D	0.720970278935484	6.19824541893939	3.10384818685541	2.9526031478686e-27	7.74453284686846e-25
TRAJ1	0.300562200537634	0.994953015909091	1.72696481602533	2.96648380757292e-07	3.52628090053245e-06
IGKV2D-40	2.24077008166667	18.0025277118182	3.00613295655885	8.84159466917582e-09	1.38691681085111e-07
NEUROG3	1.58844989935484	0.550773195393939	-1.52808933299604	0.00369435733762848	0.0133040102187836
AL590004.3	0.690372947290323	0.344529246090909	-1.00274947835205	0.00162807329565145	0.00681202215753745
SASH3	3.99360076344086	13.8388468151515	1.79296170863799	4.0950513672737e-26	8.40010536876656e-24
PLA2G7	5.00964478333333	11.5264482886364	1.20216781985482	1.38331282154906e-17	6.04726916524179e-16
IGKV3-20	231.706078629032	871.158699147727	1.91063966611545	4.17631235604522e-12	1.03118823606055e-10
GPSM3	7.94340244623656	16.4419803939394	1.04955507509384	4.94574433737901e-17	2.0715159528289e-15
AL021068.1	5.64582561612903	2.76025761893939	-1.03238164647707	1.44944325874156e-07	1.84348904132472e-06
MIR4537	0.589524954301075	3.45081550833333	2.54931255654939	2.1026835099489e-09	3.6292272016378e-08
NKG7	7.12652640322581	30.2346451734849	2.0849316903019	1.1295446877559e-31	1.1295446877559e-28
REEP1	2.10327327948387	1.0288813905303	-1.03155963452821	0.000101873715464993	0.000660445481134477
CCR8	0.312501171344086	0.950990896984849	1.60556993405739	2.42724453925377e-23	2.79395054878132e-21
HLA-DOA	3.92228508064516	15.6275734856061	1.99432748369697	6.37484036620153e-22	5.09987229296122e-20
PLD4	0.620657683892473	1.31616404333333	1.08446962190268	3.30252245984572e-06	3.20050632086805e-05
NCF1B	0.547845950268817	2.01926359712121	1.88198707266457	1.66186655185391e-21	1.20863021953012e-19
TRBV5-6	0.314664992311828	1.13167521098485	1.84657137903874	1.54958847030683e-21	1.13731263875731e-19
DOCK10	1.06502954516129	2.63965003409091	1.30945321609957	1.8593590003596e-18	9.26783302359925e-17
HVCN1	1.40299990268817	3.40386793181818	1.27866015345216	1.49899825682125e-15	5.35356520293304e-14
IGKV5-2	2.49702205215054	7.98735683174242	1.67750960459594	2.86623084884188e-11	6.3429728328451e-10
DOK3	2.17927412634409	5.38311158409091	1.3045926491752	7.94286233385803e-19	4.15313063208263e-17
NCF1C	1.4013841688172	4.31544573712121	1.62265707773783	5.70724201540186e-23	5.96835766316534e-21
ST8SIA4	1.22628552043011	2.51244148939394	1.03479507273142	6.64863199044266e-19	3.52245403467161e-17
AC008105.3	0.460295775053763	1.06906064454545	1.21571058948536	2.38359993908854e-17	1.02245573794683e-15
GJB6	3.43096114213441	0.81892421630303	-2.06681093116463	0.012332424939327	0.0349794006433668
SCEL	5.56263607332258	1.79614856664394	-1.63086203653372	0.015651666887317	0.0420960437320848
FCER1G	50.6984256505376	107.216474810606	1.08051375366059	8.70458633657454e-16	3.17251438235063e-14
IGLC7	17.2930395010753	40.1166625006818	1.2140101204334	8.30517832766118e-08	1.10496262694355e-06
SLAMF8	3.62474849946237	10.2876166363636	1.50495598399928	6.01316793481626e-25	8.90839694046853e-23
SIT1	1.6325202155914	6.77046918787879	2.05215495797231	1.65417236340951e-28	6.1550599568726e-26
IGKV3D-15	3.603827235	9.64915967909091	1.42087345618864	2.64104431848654e-07	3.18198110661029e-06
IGKV2D-28	2.37915563983871	5.32651947575758	1.16274348290817	1.49726698519668e-07	1.89827826966299e-06
DSG1	0.943380853978495	0.229989024439394	-2.03627530713831	0.012187452953473	0.0346418986064253
ITGB7	0.785358247311828	2.27802010810606	1.53635767588966	3.98835274081824e-26	8.28748621468725e-24
IGLV2-11	59.9845466784946	209.70474779697	1.80569674084373	5.6865523406711e-09	9.17185861398565e-08
TRAV2	0.405048250483871	1.43901893568182	1.82891989503062	3.43233758132134e-22	2.94623012354969e-20
TFF2	284.296603922419	136.216882812727	-1.06149134230898	0.0120428855533898	0.034365287828471
KRTAP4-1	0.806341286569892	0.221418661424242	-1.86461377410635	0.000810522412120298	0.00384475499375178
NMU	14.690579331129	6.83142665825758	-1.10463248653477	1.66457889991493e-05	0.000134851961512096
PLAAT4	40.9411241666667	107.121135204545	1.3876205329349	3.35408844299916e-12	8.33313898881779e-11
MUC20	14.3088478069892	5.92334769229545	-1.27242282851216	5.44436472069096e-10	1.01882848574334e-08
GPR15	0.413987860967742	1.16844752522727	1.49693257392122	0.0126784377511686	0.0357327821065171
DTNB-AS1	0.589878680591398	1.73389022757576	1.55552239126141	4.32496023651662e-12	1.06460559668101e-10
IGKV3-11	102.764815186559	341.510658709091	1.73258421001945	1.68413874734232e-13	4.8727341695257e-12
ARHGAP45	4.53931033387097	10.2733651515152	1.17836380153304	2.49474631731946e-25	4.246376710331e-23
GRAP2	0.429184111774194	1.25552951681818	1.54862737178958	3.23384006783856e-25	5.27973888626704e-23
AL157871.3	0.69042480672043	1.42553241287879	1.04594463667481	2.96701332878892e-09	5.00234070185698e-08
GBP1P1	0.997924126182796	3.05490375969697	1.6141248963879	1.14942727155438e-20	7.47594973368702e-19
GZMK	1.20041422632796	5.08371733204545	2.08235149317032	8.36024979053748e-23	8.15634125906096e-21
CAPS	5.27741034354839	2.53703643863636	-1.0566859237228	2.98649582333612e-05	0.000225289642495888
TRBV4-2	0.366407131612903	1.36527791893939	1.8976751702735	4.24431592132466e-16	1.59786011155752e-14
SLA	1.51090129301075	4.65850880151515	1.62445880655611	7.9076331174296e-26	1.52436301058884e-23
IGHV3-7	7.13638061741935	35.0211389809091	2.29496153655608	1.19237852257018e-10	2.42414947409439e-09
IGHV3-33	46.4352987327419	218.234764052273	2.23258711499197	5.51800126593124e-14	1.66896068534782e-12
CPNE5	1.92835140268817	4.22177006287879	1.13048002772829	1.48738670540226e-11	3.37562940233137e-10
NPC1L1	6.39373384004839	2.77435187753788	-1.20450790884546	3.17504098195796e-07	3.75189480881295e-06
IGHV3-73	26.3698748747312	59.2067828849242	1.16687173864537	5.78574371962467e-08	7.92567632825297e-07
IGKV1D-42	0.417726085967742	1.69411562416667	2.01990319844	4.46096484005094e-06	4.22090109052721e-05
APOBEC3G	1.72494256129032	5.06799103030303	1.55486564857883	3.76286456715953e-32	4.30041664818232e-29
HNRNPA1P21	0.594575338870968	1.38632231136364	1.22133118303472	1.04278686308308e-22	9.70034291240074e-21
SCGB2A1	3.84788745010753	1.18414685113636	-1.70021859433139	0.00149128579711777	0.00634252332639137
FCRL6	0.247902313983871	1.04535423987121	2.07614826908033	1.46277731453757e-25	2.65959511734104e-23
PRR29	0.375199229946237	0.866474120984849	1.2074997941131	0.00180921837105168	0.00742814830300921
TRBJ2-4	0.383311951075269	1.52727660530303	1.99437048756332	1.25978954541037e-15	4.53978214562296e-14
MIR4645	0.37716256344086	0.763192016666667	1.01685959668745	0.00711499354502562	0.0225828003809581
CD163L1	0.742917688763441	1.54445164409091	1.05582041973327	1.46129189981139e-08	2.1974314282878e-07
LINC00944	0.389143554919355	0.805143373181818	1.04894324605094	1.34632365251531e-07	1.72882652008387e-06
IGHV3-52	0.701491222311828	1.91509381522727	1.44891811080523	7.1904871014245e-07	7.97282007087956e-06
MIR8071-2	1.26676257258065	19.2776105780303	3.92770819068298	2.49867456545803e-08	3.5984512193815e-07
CTSW	2.06382168612903	6.58025955833333	1.67282616466798	2.56186500795512e-20	1.57049195889969e-18
TRBV11-2	0.34614757516129	1.24422147280303	1.84578416273357	5.62344813284184e-19	3.00920301422975e-17
IGKV1D-33	2.07300817209677	8.87994777598485	2.09882538817129	6.69787601518615e-08	9.0283080238398e-07
TYMP	25.978098655914	55.9484762424242	1.10680299650757	2.08377003306721e-16	8.092310808028e-15
AC036108.3	0.894836050268817	0.328368995704545	-1.44630546381635	0.00183215810850352	0.00750307902125834
TRBV4-1	0.397988418978495	1.73424046606061	2.12350559776036	8.77449252294956e-19	4.57302541912681e-17
RNASE7	0.889255682768817	0.189800196492424	-2.22811680290411	0.000753055835165276	0.00361177858592459
IGLV8-61	17.2714319244086	90.9005211768939	2.39590086862173	6.70162259839818e-10	1.24247927664393e-08
CLEC10A	1.06726283924731	2.71334459348485	1.34615676243254	1.11495176148821e-12	2.95351459996877e-11
IGKV2-30	9.32112080344086	48.1354778037879	2.36852526592575	7.91883015537976e-13	2.14022436631885e-11
EVI2B	8.63464271666667	22.3212252583333	1.37020783344367	9.69786575132487e-19	5.00535006519993e-17
ITGB2	6.84696703763441	18.1501488272727	1.40644440585427	6.22183889462089e-23	6.3813732252522e-21
IGKV1OR22-1	0.377863865913979	0.885903744621212	1.22928339110432	2.97464440084426e-06	2.90386274640074e-05
IGHV4-4	6.06034245704301	25.2078922405303	2.05640426746637	3.08011591806613e-09	5.16727375379569e-08
ANKRD44	0.942039115591398	2.09637073409091	1.1540350036611	2.38485543754177e-14	7.49659862488572e-13
FER1L6	7.37384993613441	2.72855813409091	-1.43427927491084	8.29894642841482e-05	0.000552112860102441
CALB1	1.26579562612903	5.01204428239394	1.98535467348276	0.00360624874260554	0.0130513412987307
TLR7	0.706125549086022	1.4683245294697	1.05617424573847	6.23632268254506e-12	1.49596945908127e-10
PRSS41	0.895495008924731	0.371627245833333	-1.26882911460398	0.000519517664073336	0.00263463791606129
IGHV3-60	0.368084316612903	1.22032394651515	1.72915599005582	5.51518779659237e-05	0.000384166324534079
USP30-AS1	1.50618738204301	4.65106875477273	1.62666100251657	3.08189971411831e-21	2.16273664148653e-19
MTCYBP4	0.71073147983871	0.276418568409091	-1.36245006882909	0.00100694745644537	0.00459531069684139
WAS	3.97150437741935	12.0705333886364	1.60373193065164	1.53556208339898e-26	3.46042159639207e-24
IGKV1D-8	3.1278327544086	9.19198850386364	1.55521362001978	1.32525625455604e-08	2.01177420046458e-07
IGHV1OR21-1	0.47317418516129	1.08701871825758	1.19993351130995	6.49989148905947e-07	7.28789515241426e-06
HLA-DQB2	3.34743154983871	10.9258061217424	1.70661326784992	4.69674567057444e-14	1.42595693983285e-12
CD1E	0.380825759026882	0.888551813613636	1.22232484002271	6.44686019572852e-06	5.81457620532827e-05
BTK	0.903924990591398	2.70328405	1.58043814716325	2.64075381232419e-18	1.27265243967431e-16
IGHV3-71	0.760065255860215	2.62092298878788	1.78587977079507	3.02740939233561e-07	3.59070053946403e-06
IGHV3-30	70.1592812285484	287.701877387879	2.0358687625868	1.91163994339152e-14	6.09287631359847e-13
IZUMO4	0.378390214892473	0.803410180984849	1.08626196233014	0.00740657126956327	0.0233415679166855
IDO1	3.01352558924731	45.2084738159091	3.90706899426558	1.15429871125111e-28	4.61719484500444e-26
IGHV3OR15-7	0.700509927365591	1.65978493825758	1.24451891947313	2.37928976224682e-08	3.43591495987957e-07
TRBV2	0.459133096236559	1.89689445075758	2.04665506842826	1.0086756113563e-22	9.54959158680521e-21
UPK1B	5.58332335074194	2.13981572738636	-1.38363754761515	0.00287042413526962	0.0108560132894592
TRAV41	0.38430540983871	1.00035025780303	1.3801800363536	1.72667070478295e-15	6.09861617583382e-14
LINC01480	0.272443857575269	1.01897576378788	1.90308886769758	2.51943962497138e-15	8.6877228447289e-14
APOA1	53.2094354802151	22.9700517710606	-1.21192798914583	0.00265782666307978	0.0102027894935884
HLA-DQA2	7.19913803612903	24.8074271902273	1.78487603334281	4.84516296956284e-12	1.18355125974054e-10
AC130456.2	1.0998355718172	0.540019242522727	-1.02620513243322	0.00114458877617888	0.00510568852272611
CLEC7A	1.45322153709677	3.02078223409091	1.05566753290284	5.8450852978682e-18	2.68739553924975e-16
IGHG3	66.6583353069892	225.865350787121	1.76060577506587	7.03057941543786e-15	2.3193664050929e-13
IGLJ2	0.495388172741935	1.51703554075758	1.61462355495057	5.33540599986893e-09	8.63159716864539e-08
GVINP1	0.583382719569893	2.03351521560606	1.80146122789761	2.53241021918969e-20	1.55840628873212e-18
IGHV4OR15-8	0.409713648548387	1.46036942818182	1.83364551400662	1.2685061985111e-09	2.2551221306864e-08
CCL13	1.68501501897849	3.42619239477273	1.02384471636588	1.03296044507497e-09	1.85700754170781e-08
GZMA	4.84154294623656	17.9738133409091	1.89235772798252	8.31075395352788e-27	2.04572405009917e-24
PTPRO	0.959712117365591	1.9952505080303	1.05589627738128	3.95712097133382e-08	5.54412745545894e-07
PNOC	0.309236654430108	1.0426873805303	1.75352343256421	1.04671033105608e-13	3.10713416928531e-12
LPXN	4.62619873655914	13.8158813030303	1.5784284442885	1.7355197561523e-30	1.26219618629258e-27
AC087491.1	1.54937070860215	0.54015086969697	-1.52024804213928	0.00200842533205028	0.00809764735125889
TRAT1	0.434951079892473	1.78819132734848	2.03957605434734	1.08302513410055e-25	2.01493048204753e-23
ICOS	0.520523730548387	1.82382275113636	1.80892968523653	1.18168341688254e-29	7.00256839634098e-27
SELPLG	6.89068340913979	14.5806171795455	1.08133280867807	3.83634892766164e-20	2.29035756875322e-18
FOXP3	1.84228226290323	4.81734496212121	1.38674411760846	3.29581406741771e-29	1.55097132584363e-26
F7	0.750904968413978	0.374061480863636	-1.00535492605294	0.0188991894344382	0.048602051402491
CX3CL1	4.18589347043011	12.5125492325758	1.57976824450729	1.80630440066068e-12	4.6614307113824e-11
DERL3	4.12089276397849	9.45197935075758	1.19765955599136	1.40898061978309e-10	2.83925565699363e-09
TRBJ2-7	1.07253396989247	4.59298300530303	2.09840810310155	3.91758440137531e-20	2.33016172572509e-18
CXCR6	1.0759993	3.83274219090909	1.83269981929982	3.60035960401101e-32	4.30041664818232e-29
IGFLR1	0.671351217204301	1.40336044318182	1.06374598800386	4.28143139858563e-22	3.53107744213248e-20
VCAM1	3.60694927526882	7.38267967878788	1.033365429362	5.42645714187657e-12	1.31950325638336e-10
IGHV3-22	0.388304410322581	0.889212292272727	1.1953397986726	4.81191938220877e-06	4.50501522032418e-05
IGKV2OR22-4	0.673851540967742	3.25895368681818	2.27390616460836	1.67473902528605e-07	2.10328292029645e-06
TRAV5	0.281789006236559	0.894853404545455	1.66703603131371	2.89200147677929e-19	1.57924995319006e-17
MPEG1	7.47137989086021	18.4296890454545	1.30258510491925	1.24275112792129e-17	5.52333834631684e-16
TLR8	0.618979954354839	1.75320551704545	1.50203053022515	6.35666521773984e-20	3.65851235553372e-18
FCRL1	0.289862553215054	2.06079973634091	2.82976344243019	5.15297863448748e-08	7.10755673722411e-07
IGKV1-33	2.55590481698925	8.54647197878788	1.74149488133886	3.25636234446833e-07	3.84300934518415e-06
AC022559.1	1.54173963607527	0.514859505227273	-1.5823084394846	2.61409519093361e-07	3.15188568612945e-06
MUCL3	76.8059512652903	28.4267263292273	-1.43397013634397	0.00757244089265035	0.0237428365198598
SLC1A3	1.35783289107527	2.77710702121212	1.03227683771207	3.23987860628619e-14	1.00461352132905e-12
IGHD2-15	0.518209613978495	1.64153900909091	1.66344134794933	3.50275516518348e-09	5.80166486986912e-08
XCL2	0.598357893387097	2.07768231181818	1.79589451464849	1.73368163861047e-23	2.05481102772626e-21
PDE6G	0.375916880430108	0.873834176969697	1.21694583225403	5.85183331909804e-17	2.43826388295752e-15
AC142381.1	0.750831524677419	2.62143813007576	1.80379736640402	2.53653590380109e-07	3.06530018586234e-06
SPRR2A	75.1694426127419	15.7583203512879	-2.25403253724833	0.00624271141018968	0.0204051854061358
CXCR3	2.46536603225806	7.3106549469697	1.56819880106803	2.76780129441974e-25	4.61300215736623e-23
IGLC6	1.21269464682796	2.98847021030303	1.30119083220114	3.24670610852751e-10	6.2361701964514e-09
IGKV3D-20	11.5180260191935	47.9405189552273	2.05735204002357	2.15333315341943e-08	3.12927615392469e-07
CCR5	1.18775479768817	4.07895741219697	1.77996341001257	1.27184094936619e-28	4.96328175362416e-26
HCK	4.01201575107527	8.3746043030303	1.06169375531219	4.35376856191308e-20	2.57049066386012e-18
IGLV2-23	69.7376071330108	221.837266650758	1.66949297785458	2.53816889727811e-11	5.64037532728469e-10
IRF4	0.823981626827957	2.86280148227273	1.79674355813798	5.65141349624066e-22	4.54385004722867e-20
LAX1	0.819482948817204	2.92576518045455	1.83602814834643	1.32203007287029e-20	8.52922627658252e-19
AC046185.3	0.619109496935484	1.29448732727273	1.0641143466316	1.67580958588383e-11	3.78179878337677e-10
CD8A	2.1697993311828	9.97529565378788	2.20079797686658	2.21336767600764e-32	2.95115690134352e-29
ANKRD36BP2	0.285670648166667	0.836402039772727	1.54984376915573	3.55133916799689e-10	6.78059984343082e-09
SOCS1	8.99566801666667	20.5442993121212	1.19143580166808	2.50014562410533e-18	1.21587629135822e-16
DOCK2	1.09319215903226	3.38654088484848	1.63126539593499	7.03758130653816e-23	7.12666461421586e-21
IGHV1-67	1.68116308736559	5.37410240659091	1.6765641277264	3.97553580164184e-08	5.56505449048726e-07
LINC00861	0.241467489725806	1.02777626227273	2.08962536864889	2.29499405681523e-14	7.24258479468317e-13
ZBP1	0.734567072365591	1.84089124151515	1.32543826333632	3.51018247140081e-21	2.45252923765995e-19
IGHV7-56	0.430151678870968	1.43703954689394	1.74018239117945	2.13278601578413e-06	2.14350353345139e-05
CD6	1.22910349946237	4.13735005037879	1.75110061914445	2.95163109623308e-28	9.83877032077693e-26
SMIM2-AS1	0.704303012526882	0.312722571060606	-1.17131290264254	0.000547102435988518	0.00275185129701864
JCHAIN	159.417375605914	359.027113469697	1.17128391583415	2.16546808648988e-07	2.66109749491844e-06
AC135068.2	1.21071184483871	3.88504831242424	1.68207700171861	3.06918417231215e-09	5.15829272657504e-08
TRAV3	0.402659543817204	1.34205841840909	1.73681503832044	5.42289017498495e-21	3.6966459128341e-19
POMC	0.586069163172043	1.26239005727273	1.10701491259904	0.000180411255323816	0.00106949984630643
FYB1	4.54780722204301	11.7447449128788	1.36877237349214	7.18978127239043e-22	5.63904413520818e-20
CD70	1.30479374430108	2.82206855606061	1.11293126519448	1.72550883023912e-10	3.44670927388588e-09
IL12RB1	0.866230267204301	2.66977585484848	1.62389613528194	1.36543854320814e-31	1.28511862890178e-28
CST7	8.95185140268817	22.0097583712121	1.29788531359978	8.11112318191458e-31	6.48889854553166e-28
IGHV3-15	74.3449740907527	183.562423192424	1.30396363605244	1.39757803874968e-10	2.81982958638019e-09
CD27	2.70545320376344	11.6786158507576	2.10992710382568	1.23697553182797e-23	1.55839437080689e-21
TRBV28	3.71906383870968	12.7382138560606	1.77615158051402	9.49995578656537e-27	2.23528371448597e-24
OR7E22P	1.36046103951613	0.636657175	-1.09550701256408	0.00240213621110868	0.00939940801607701
LTA	0.369923908010753	1.33352670166667	1.84994626346048	5.86015770507744e-25	8.84420192683391e-23
LGALS7	2.46994045844086	0.321770508333333	-2.94037225597883	0.00299624650467931	0.0112482271409829
SCML4	0.324081926129032	0.783599127575758	1.2737572267848	4.47895477374706e-12	1.0991300058275e-10
BTN2A2	1.27135066129032	2.59730431363636	1.03065305117871	8.88565103234887e-27	2.15409721996336e-24
AC015911.7	0.53425115827957	1.80051398030303	1.75281876572115	1.45130845771599e-22	1.31937132519635e-20
MUC20P1	4.54695397930108	2.03796498938636	-1.15777113496355	1.55073219569202e-07	1.96295214644559e-06
IGHA1	1187.98549654301	2734.93404590909	1.20298881905497	6.78014516777605e-05	0.000462020113647431
PDCD1LG2	1.01960699682796	2.56475822424242	1.33080965294787	1.58089004216682e-22	1.42102475700388e-20
IL2RB	3.62452804354839	12.6532117575758	1.8036385733693	1.8147977887138e-34	5.80735292388416e-31
IGKV2D-29	7.51345526715054	24.9331520766667	1.73051685337869	5.87797885151457e-07	6.61841390740557e-06
IGHV3OR16-11	0.408100541612903	1.58972485340909	1.96178055777799	2.79195305874187e-07	3.34115549288481e-06
PPP1R16B	2.00235067526882	5.79359798939394	1.53276492318117	3.55672283117075e-19	1.92907001012651e-17
TRAV19	0.471171951129032	1.79052983409091	1.92606099408434	5.9104735101718e-23	6.14075169887979e-21
CD244	0.299924035263441	0.883451362121212	1.55855356896353	1.35027126086471e-23	1.6747550522353e-21
CD1C	1.12871861854839	2.59623314205303	1.20173406593268	0.000284937969957014	0.00158574174584773
SFMBT2	0.797523536236559	1.72393621128788	1.11210739219552	5.24480050136886e-18	2.43944209365993e-16
GAPT	0.732502552473118	1.74543361545455	1.25267979566512	7.99276801190612e-06	7.01120001044397e-05
HLA-DMB	6.61450475860215	18.5807121348485	1.49010074816974	2.23754324440435e-21	1.6054121932946e-19
IGHD	5.28053417232258	16.4624313467424	1.6404216406959	0.000142864324840147	0.000874803654501297
TFEC	0.612508560107527	1.3914263825	1.18376266893022	3.89034430797732e-19	2.09580838140192e-17
TRBV19	0.693504960967742	3.18564791712121	2.19960871874561	6.75082715631129e-25	9.90947105513584e-23
FCER2	0.386692186446237	2.72543409485606	2.81722851561348	1.45961944889828e-07	1.85358385637191e-06
IGHV4-34	43.8317415	144.471917035606	1.72074117826765	2.42048290187889e-12	6.14725816350194e-11
OPRL1	0.324849149408602	0.82021309469697	1.33622884885815	1.34576212360517e-12	3.52409066737851e-11
LAIR1	2.33180413817204	5.06112527878788	1.11801157277627	7.2837896829714e-21	4.87617719362102e-19
AC015911.3	0.35388567172043	1.25796867931818	1.82974074711477	8.97565329662587e-22	6.83859298790542e-20
IGLV4-69	24.2791894852151	105.773553272879	2.12318678737339	3.64290220547917e-11	7.89789096038844e-10
IGHV1-14	0.757588990430108	2.32024911272727	1.61479243783153	1.22586209764843e-07	1.58559365904405e-06
CCL19	9.68747445387097	33.2078983570455	1.7773339152839	1.60489038165331e-08	2.38867405641423e-07
MEI1	0.461295639139785	1.14920019757576	1.31686658696064	3.2146763421175e-18	1.53536780519045e-16
MATK	0.428871595806452	0.890023486212121	1.05329763750806	3.04392395922455e-18	1.45816716609559e-16
RNU1-70P	0.832794748817204	0.265346462424242	-1.65008365676619	0.0127993142358401	0.0360036968659356
DOK2	2.2689871827957	6.069264875	1.41947332467963	2.40093837446084e-28	8.53666977586076e-26
IGKJ5	5.30611877473118	19.6913708939394	1.89183467872557	7.02795137190394e-11	1.47762446715457e-09
PRKAR1B-AS1	0.704405636505376	1.62717948871212	1.20789504017007	2.29039796758799e-18	1.11726730126243e-16
IGHV3-20	6.37260176290323	22.7807115221212	1.83785839653861	9.40961812506245e-10	1.70117389831638e-08
CFP	0.411019666075269	0.874561382121212	1.08935222070329	1.09051408573838e-09	1.95388861946406e-08
LRMP	1.06620504634409	3.07653134045455	1.52881977378212	1.24710310621688e-10	2.5257784429709e-09
UBASH3A	0.502469433064516	1.62286036909091	1.69143113574556	7.70276576129711e-26	1.50297868513114e-23
CXCR2P1	0.405967046827957	2.50789038462879	2.62703976113564	1.62790111234438e-27	4.63195241099874e-25
BATF2	5.64649926397849	14.4186776234848	1.35251025435539	9.52315104191512e-11	1.96353629730209e-09
IGKV1D-43	1.00043259806452	4.39657729409091	2.13575686016512	7.77361692118485e-07	8.55418643321579e-06
WARS1	25.6408329301075	106.470449318182	2.05393803550916	2.36667383132238e-24	3.32164748255773e-22
SH2D1A	0.627933133172043	2.54317893295455	2.01795012683675	2.19492584388695e-29	1.14888106216974e-26
CYBB	8.86531239462366	22.0345987060606	1.31352724788777	6.77018800880128e-22	5.36252515548616e-20
AC080037.2	1.8061245583871	0.848603408409091	-1.08973501259347	4.59778544524894e-06	4.32987446285951e-05
IGHD3-9	1.43348695053763	4.39727814469697	1.61708202007603	1.25025370814705e-11	2.87002285944803e-10
IGHV3-11	24.9715458605376	76.725005949697	1.61941171867334	2.95653719330895e-10	5.73389031429615e-09
XCR1	0.239597490854839	0.995402479924242	2.05466718149847	6.1056116813426e-16	2.25091674888206e-14
TRBV9	0.452196429354839	2.1905567130303	2.27627606079979	1.70425104349907e-25	3.06382210067249e-23
IGKV1-17	23.4585724533871	102.988454824697	2.13429549051453	4.79898719089151e-10	9.02277262682305e-09
CLEC4E	0.882680112150538	2.05108261037879	1.21642300211953	1.19017145516731e-14	3.84701884498525e-13
GP1BA	0.580982633817204	1.41778483969697	1.28707166284869	2.67427965528721e-06	2.63800705823646e-05
TRAV17	0.445493303064516	1.87330826469697	2.07211267416607	5.91456003857018e-25	8.84420192683391e-23
TRIM54	2.22531838598387	0.98671545225	-1.17330575629676	0.00013318935682438	0.000826312720865036
FCRL3	0.368954382424731	1.66545951890909	2.17440593052571	1.33525210561241e-16	5.27507004686384e-15
IGKV1OR2-108	3.33584956666667	9.87893963787879	1.56630196701785	1.10141104162622e-08	1.7026644121758e-07
TRGV7	0.932295145483871	1.98744065795455	1.09205312439046	1.0079270264328e-13	3.00873739233672e-12
IGKV2-26	0.513349419677419	1.63974182598485	1.67545562404983	1.11117349132184e-06	1.19080883195911e-05
SLAMF1	0.499680190698925	1.51544924431818	1.6006686037688	3.58842606188115e-26	7.758759052716e-24
IGHV2-26	12.6435974105914	64.3898361237879	2.34842597452444	6.37264993580505e-13	1.72817625377764e-11
ABI3	4.83444400430108	10.9856487893939	1.18419819073424	2.17004351649065e-23	2.51599248288771e-21
FAM78A	1.23429313924731	3.2778282530303	1.40905519516812	1.34612543039135e-27	3.91600125204756e-25
PIK3R5	0.963260396021505	2.35701270075758	1.29096177614981	2.33539496433455e-20	1.44271503588235e-18
IGHGP	4.99131334935484	14.8443309386364	1.57242068720588	8.2101096726329e-13	2.21520665703417e-11
LINGO3	0.558781458408602	1.44654982992424	1.37225996638398	2.48036466344075e-05	0.000191719007802184
TRAV16	0.330848938010753	1.23844519810606	1.9042854761528	1.22783945185538e-21	9.17679025372048e-20
IGLV3-22	0.159916206182796	1.51495271628788	3.2438847094168	4.87722873821198e-06	4.5554967782482e-05
CCL3L1	1.66389849139785	3.59387166818182	1.11097147086405	1.7985647314635e-06	1.84000464680945e-05
HK3	0.775519185107527	1.75209993787879	1.17585069025593	1.62405816332938e-17	7.08036256492373e-16
LCK	4.19590440591398	9.40739031666667	1.16481275383319	7.20868228966441e-24	9.3771476938724e-22
CD3D	4.94301164193548	17.5231929757576	1.82580346903632	1.77781537484422e-29	9.94753505421512e-27
LGALS7B	4.59961974252688	1.85668203219697	-1.30878782998335	0.000221223695915611	0.00127414655674938
TAGAP	1.78583208548387	4.82135645757576	1.4328426604198	1.87239842684424e-19	1.03662196641896e-17
NCF4	4.12937954032258	8.53953202045455	1.04823198422432	1.49899825682125e-15	5.35356520293304e-14
PNMT	1.04861244474194	0.313383330212121	-1.74248122697086	3.27940158848711e-07	3.86256421829921e-06
CD300LF	1.18373897747312	2.80039218106061	1.24227789168796	5.90872022672869e-18	2.70886887185269e-16
AC015911.8	0.680082726236559	1.49357625931818	1.13498874730352	3.1766956794221e-10	6.10903015273481e-09
ETV7	5.5665672516129	11.6551513030303	1.06610789647308	2.57497793187558e-12	6.4983670205062e-11
BANCR	0.225425564301075	7.35004301159091	5.02702965426884	0.000675601037821252	0.00329260329123973
SPRR1A	127.46090644371	15.9152350004545	-3.00157446096222	0.0129594633096085	0.0363519307422398
PHOSPHO1	0.375047933655914	0.815647386893939	1.12087060089515	3.52291493493648e-11	7.66893047061002e-10
NCKAP1L	1.94893095913978	5.37379640757576	1.46325868019118	3.74802786830108e-22	3.1562339943588e-20
IL7R	3.34350250215054	7.78369124090909	1.21909428626022	2.00953452792438e-12	5.14440839148641e-11
IGKV2OR22-3	0.337629664139785	1.39501096924242	2.04676289638861	0.000167884444101969	0.00100642604182522
NCR3	0.331285470645161	1.09026966234848	1.71853817186819	1.54475320806545e-15	5.48027745655149e-14
IGKV1D-39	5.87126179483871	20.5906443087121	1.81024648268409	3.12687675111524e-09	5.23474529311562e-08
KCNK3	1.4017896487957	0.606230148636364	-1.20933236998844	0.00110056850823543	0.00494776513958047
CLDN23	21.6850402247312	10.7784797325758	-1.00854641405946	0.00113965634401867	0.00509201382415491
IGKV3D-11	3.60285188822581	11.0812475401515	1.62090906137958	3.8307966686966e-09	6.29288980484041e-08
IGHD3-16	0.386331132795699	1.91038526212121	2.30595376385506	0.000189412942826126	0.0011143855935869
AC004687.1	0.586318057849462	1.98689095810606	1.76075730299799	6.8490966804798e-17	2.80988581763274e-15
PLEK	5.38490673387097	14.0842939363636	1.38709397863889	3.40193833518328e-22	2.94221693853689e-20
TRBJ2-2P	1.22830267795699	5.32539730833333	2.11622305055924	4.4665804409457e-17	1.88066544881924e-15
TRAV12-2	0.564677499247312	2.35032626901515	2.05736199322184	9.71112673031189e-25	1.39980205121613e-22
IGKV3OR2-268	2.26717031951613	6.1547853755303	1.44081577258338	6.44710234671612e-09	1.03360358263986e-07
PPP1R3C	4.02032145543011	1.66396602734848	-1.27268488176638	0.000199049629941904	0.00115937170697869
BMPR1B	0.835857526032258	0.39589432180303	-1.07814167698806	0.00181683545529055	0.0074479547231998
ICAM3	0.620012181182796	1.5747769644697	1.34477904923949	5.61094863473881e-15	1.8703162115796e-13
NUGGC	0.365785770473118	1.20161596870455	1.71590503194495	6.65546444653149e-18	3.02521111205977e-16
IGHV5-78	1.1400564494086	4.38408864090909	1.94317170753424	7.70768542652375e-07	8.49331727440634e-06
IGKV6D-21	2.2785228438172	14.6530190600758	2.68502720364342	1.79244504915473e-06	1.8372274687044e-05
TESPA1	0.427081010806452	1.29811248159091	1.60383374010039	9.39901799675223e-18	4.20067843430267e-16
TRBV6-5	0.665693672150538	2.90823677659091	2.12721437260985	3.79329064436968e-23	4.18570002137344e-21
LINC01348	0.667282491311828	0.312892774537879	-1.09262930617474	0.00413086129087485	0.014574152294156
SFTPD	1.48016122464516	0.289985272348485	-2.35170279188563	0.0163921575546925	0.043632427362349
IGKC	690.977748010753	2170.74738643939	1.65148069038644	2.00953452792438e-12	5.14440839148641e-11
IGHV3-64	2.74448637430108	14.7863582080303	2.42965868717305	8.61432174955615e-11	1.79231661889335e-09
MMP9	14.3214604456989	30.4948283924242	1.09038597683956	2.69913749338878e-13	7.68437720537731e-12
HLA-DMA	28.657357688172	69.4528739242424	1.27712879937994	1.98356328056739e-15	6.92947870940573e-14
RUNX3	4.69894205107527	9.73373535833333	1.05065757497689	3.44847553401853e-16	1.31058452599279e-14
IGHV3-47	0.737898391397849	2.0486824275	1.47320228915029	5.64651081608168e-06	5.18325720351732e-05
AC145098.1	1.04433618284946	2.44258773992424	1.22582418056499	3.39639964234293e-13	9.58419652160262e-12
CCDC136	1.4758684272043	0.671004053712121	-1.13717072445806	0.0195373073003771	0.0499196609399606
IGLV5-37	2.36837531139785	5.52462392765151	1.22197854077321	1.19215476153669e-06	1.26909355852209e-05
STAT1	42.419357688172	92.5390653787879	1.12533975230438	9.33757467540981e-23	8.89292826229506e-21
IGHV3-74	39.4094103167742	101.671911165152	1.36730909409588	2.07744232727433e-10	4.10866220474528e-09
IGLV2-14	114.652391464516	457.672367931061	1.99704874400931	7.48110863764679e-12	1.77593083386274e-10
ACAP1	1.03083538172043	2.84819189621212	1.46623238951177	4.82914225737742e-25	7.50158020563483e-23
TRAV4	0.486044718172043	1.88951448765152	1.95885462124876	4.2524854352675e-22	3.53107744213248e-20
FPR3	6.80051251397849	13.7319220810606	1.01381819328322	8.10977181334362e-16	2.96247372176936e-14
C11orf86	3.81879653188172	1.77135258060606	-1.10826665090167	0.000396863325200032	0.00210328360490246
KRT23	19.8572820577419	9.54561589060606	-1.0567579796249	0.0158175361313765	0.0424275906290065
IGHV3-35	1.08897859806452	2.5020718294697	1.2001476062516	4.82036626965665e-06	4.5102842289185e-05
SCIN	1.50897696833333	0.699775194545455	-1.10860735572671	1.2245313212591e-09	2.17936608900396e-08
IGLJ3	0.264673786935484	1.07851525659091	2.02675936114849	1.46956382981044e-14	4.72149021625844e-13
LAPTM5	43.3599884516129	99.1398779393939	1.19310111012102	2.05894071273923e-21	1.48392123440665e-19
ITLN1	47.2837430226882	9.06523928657576	-2.38292723799873	2.26266721422017e-06	2.2570246525887e-05
TRBV20-1	1.44459306026882	5.4316439055303	1.91072575579112	1.31689169405907e-23	1.64611461757384e-21
IGKV2-24	17.6194396456452	58.0714467272727	1.7206609334979	1.06213808891682e-07	1.39190296688662e-06
PRKCQ	0.84043344344086	2.17901211969697	1.37446874321217	5.15837004056913e-17	2.15493265402366e-15
MTND4P7	0.671950530860215	0.303717833484848	-1.14562340328026	5.98460964429612e-05	0.000412909677916076
LINC02084	0.284688574032258	0.964842154848485	1.76090834958115	1.54471600167056e-15	5.48027745655149e-14
ARHGAP15	0.669172836989247	1.53199546674242	1.1949612383417	2.33399669445447e-16	8.99854147259555e-15
CD48	3.1031696172043	9.84485316136364	1.6656271323211	1.1206101650159e-21	8.41772893908657e-20
IGHV5-51	85.4387215870968	296.197156460985	1.79359582522863	9.86021079175109e-10	1.77861750471271e-08
MIR4728	5.3362167188172	1.02330274242424	-2.38258423245374	8.47697131955058e-05	0.00056231982219241
CD180	0.884426016774194	2.73876852765152	1.63071396899707	7.16956066768649e-15	2.35550247809002e-13
NIBAN3	0.21487138872043	1.06763735128788	2.31287638608193	6.89803823848961e-07	7.66981319081541e-06
PPP1R14A	12.7285934231183	6.23868606515151	-1.0287588836235	0.000683996028379214	0.00332743583279642
IGKV1-9	37.4337833503763	115.035906800758	1.61967147719067	1.97008666574457e-09	3.41140548180878e-08
C1QB	76.0361506021505	213.979823431818	1.49271736732915	6.86885676996422e-21	4.61771883695074e-19
IL18BP	3.88437070645161	10.3010891136364	1.40704408213517	2.46801088502343e-28	8.58438568703802e-26
AC136428.1	1.12377966801075	4.65216746939394	2.04954382840593	2.17791639350576e-06	2.18200765786426e-05
AC243960.1	0.373942085397849	1.29461202545455	1.79163305613271	6.21902237320356e-19	3.3057926236298e-17
TRAV13-2	0.318708637795699	1.27853579204545	2.00418252337882	1.39648221240701e-21	1.03443126844964e-19
CD37	5.56215379784946	19.0045285780303	1.77262769650083	6.29800443814501e-17	2.61057178783213e-15
PIK3CD	2.39111640107527	5.87698625378788	1.29739216080523	1.66001164220411e-22	1.48380928912099e-20
U62317.4	0.353763417849462	0.804914050984848	1.18604987116401	7.77580612157595e-14	2.32982954953586e-12
EOMES	0.689809659870968	2.20337351242424	1.67544384208542	1.10727948441097e-21	8.35682629744128e-20
HLA-DRA	374.958165322581	1027.22858545455	1.45395570915508	6.70950804069256e-21	4.52962568148021e-19
CCR2	0.452606566451613	1.22625863481818	1.43793387475401	6.77769159079669e-17	2.78773947179298e-15
IGKV3-7	1.63728766596774	4.19695103621212	1.35803381132374	1.07987954153788e-06	1.16116079735256e-05
BACH2	0.345051870091398	0.865730184015152	1.32710420844391	0.00035637483706569	0.001915993747665
IGF2	125.779507772581	57.052611619697	-1.1405320614238	0.0122986147667826	0.0348958744934424
IGHD2-2	0.795938999462366	2.58434433181818	1.69906853167084	9.26750036893453e-13	2.47133343171587e-11
TNFSF13B	3.82765952903226	9.35006028030303	1.28851315859572	8.78144062290798e-23	8.4640391546101e-21
APOC3	7.53298461494624	1.8316693780303	-2.0400624668015	0.0187028168834692	0.0482593049861767
GNGT2	0.575686240860215	1.41479489090909	1.29723827754762	5.01983833630964e-25	7.72282820970714e-23
ZFPM2-AS1	0.94133752033871	0.403560568272727	-1.2219268835723	1.33690844422889e-05	0.000110774392064538
AOAH	1.90673191236559	4.65501784545455	1.28768468437017	1.09700133143843e-20	7.16409032776118e-19
ZC3H12D	0.994922203225806	2.12375128931818	1.09395919792888	2.21557846513684e-10	4.36567185248638e-09
CCL18	16.9536156935484	46.1846920837121	1.44582176019507	7.44201949078491e-11	1.55853811325338e-09
TRAJ19	0.670262074731183	1.35010382121212	1.01027314327791	0.000894234974060987	0.0041682870340836
P2RY13	1.18980409763441	2.99611494295455	1.33236892042223	1.88583629028207e-17	8.1549677417603e-16
PKP1	7.42487167596774	2.06126892304545	-1.84883335395364	0.000705953089083993	0.00341770337338533
TRAJ3	0.434384896774194	1.59669383712121	1.87804185761314	2.5809720437781e-12	6.5032366457401e-11
PLAC4	0.897734977634409	0.258877588106061	-1.79401953483042	0.000199049629941904	0.00115937170697869
TRGV10	0.316631110268817	1.15545411674242	1.86758505321396	3.51651465285058e-22	2.99277842795794e-20
TRAV8-2	0.353044794623656	1.29988366984848	1.88045936770213	8.07937578156313e-21	5.38625052104209e-19
AC103563.3	0.877272224139785	2.00679933166667	1.1937998664182	5.96655278889688e-06	5.43030970548066e-05
AKR1C2	4.55294382752688	1.72612300037879	-1.39926438805048	5.12876107606743e-06	4.75987106827604e-05
IFNG	0.238018134677419	1.50696915909091	2.66250648950439	3.00788278831659e-29	1.5039413941583e-26
IL21R	0.407037442741935	1.85065043659091	2.18479899793146	1.59809630946889e-37	8.52318031716741e-34
IGHV4-28	7.51337540123656	23.7776955561364	1.66207580877964	3.15122608480291e-10	6.06780152602143e-09
IGLL1	0.458581653548387	4.81961374977273	3.39366698823441	5.86490727969566e-10	1.09241579132864e-08
JAK3	2.8075316688172	7.48007585681818	1.41375060457576	1.83438534263186e-24	2.62055048947409e-22
BPIFA2	0.842753782204301	0.263776985954545	-1.67579249925771	0.00849444291816942	0.0261016106569446
F2	0.938402997424731	0.455842825780303	-1.04167115149396	0.00560768094776358	0.0187940710440338
FCRL2	0.224909393677419	0.94752280930303	2.0748167543782	4.93979131183132e-11	1.04823157810744e-09
NAPSB	2.18746566145161	5.75751352272727	1.39618552460816	4.1296030385439e-11	8.8689461230473e-10
SIGLEC8	0.447675251241935	1.3455438080303	1.58766489352636	3.88346834567613e-14	1.18805914972884e-12
PGAP3	42.2971671451613	9.25341567424242	-2.19250313703105	0.00128124957200049	0.00560568584960564
SIGLEC7	0.773802221290323	1.58770011045455	1.03690166233319	4.0056214368551e-17	1.69102751951666e-15
IGHV4-61	7.79859724768817	29.0846387370455	1.89897083300951	1.40664093639507e-09	2.48139525714676e-08
TRAJ2	0.42639046344086	1.24373234393939	1.54442896870313	5.28615068550987e-10	9.91540574069847e-09
SP140	0.673994155913978	2.21852716977273	1.71879423439175	1.93037301672672e-24	2.73327152810863e-22
IGKV3D-7	0.640429533494624	1.84620678060606	1.52745240355624	1.77334648477534e-08	2.62698177887165e-07
RCSD1	1.83168209623656	4.59119969772727	1.32570205117658	3.34684707366355e-17	1.42041255115694e-15
HAPLN3	3.43762830806452	8.35677435378788	1.28153261879487	3.04656210520421e-20	1.85342181305199e-18
SCIMP	1.12861426844086	3.4089479219697	1.59477406579262	1.21742765618582e-19	6.85874735879335e-18
CLECL1	0.247379993870968	0.860231415272727	1.79799598751677	1.27419916051983e-16	5.05885522787029e-15
SIGLEC10	1.98258889569892	6.53134208181818	1.71999391677737	2.49021203528257e-24	3.40541816790779e-22
IGLV2-5	0.511551713978495	2.18324964893939	2.09352511027442	1.92148016359741e-08	2.82052134106042e-07
DUOX1	3.40727107176882	1.53081405757576	-1.15431767372719	2.54930296497372e-05	0.000196288967466696
IGLV2-18	5.48000286430107	22.1101476736364	2.01246010857394	9.46838064712339e-07	1.0284731184927e-05
IGKV6-21	5.87311689811828	15.6539931695455	1.41433246194708	1.57100750908294e-07	1.98704507077684e-06
IGHV3OR16-9	1.43150578822581	6.13348550454545	2.09917365020591	1.12733592138846e-09	2.01534913320842e-08
SERPINA9	0.0933752874784946	5.23284474810606	5.80841086682704	5.66998109691078e-05	0.000393919659359846
SPIB	1.43763211752688	8.12014399674242	2.49781076638845	0.000512958624546771	0.00260550412468201
IGHD3-22	0.806644967204301	3.928007525	2.28379195593939	6.14569840852414e-12	1.47866427874265e-10
TRBJ2-3	1.47731841935484	5.8496832	1.98537767880073	1.41169273572387e-18	7.14781132012086e-17
SPI1	10.8598617849462	24.4585596742424	1.17133370647794	2.87052039588339e-21	2.02327428784732e-19
IGHV4-31	20.377061246129	76.5556823643939	1.90956346323379	6.54481848311952e-09	1.04403884077679e-07
MIR4538	0.395654384408602	2.56613328030303	2.69728345381325	1.47489498798457e-12	3.84337456152331e-11
APOBEC3D	1.70054310806452	3.85385517651515	1.18030677958509	3.65837036389519e-22	3.09703311229222e-20
MIAT	0.298287138655914	1.02372945477273	1.77906081973585	9.75730537217069e-27	2.26256356456132e-24
EGR2	2.56481117360215	5.43937784318182	1.08458902952536	3.44010634160299e-10	6.58393558201529e-09
PPP1R1B	73.1131541652688	24.6550888585606	-1.56824553983178	0.000977615499390401	0.00447421281185538
CYTIP	3.06820220053763	8.14790822121212	1.40903616734142	2.84266895593351e-20	1.73598104179146e-18
IGLV3-12	0.504902004892473	3.37063685568182	2.73894589195096	3.16883007691553e-11	6.9740414347522e-10
AC007991.4	0.149967051827957	1.44636521106061	3.2697144060254	2.28253375872368e-18	1.11683608989538e-16
CRTAM	0.22724946016129	1.05159777293939	2.21023421938466	7.51832011212963e-30	4.75949671994213e-27
GPR171	1.03525578360215	3.48360876242424	1.75059534410726	3.68099882575258e-25	5.9490890113173e-23
TRBJ2-1	0.552667415591398	2.21261707348485	2.00127033163963	1.02189788136111e-20	6.70096971384334e-19
GAB3	0.694767781075269	1.43245844772727	1.04389053271364	4.8087495041345e-18	2.25630475267308e-16
INHA	1.20108515152688	0.332890519295455	-1.8512187469523	0.00246423286720984	0.00958845473622506
AC008760.2	1.46168624548387	3.029719315	1.0515504764859	7.12139554411416e-07	7.90717062497061e-06
CD8B	1.37230044569892	4.32511338939394	1.65614158199117	1.56571135358182e-21	1.1438987058132e-19
ERBB2	107.20922088172	25.5018656924242	-2.07175429259973	0.00263627584839823	0.0101370856943936
CXCL9	13.1853356607527	95.8551839759091	2.86192215833142	2.22595705795388e-29	1.14888106216974e-26
CD22	0.866137403172043	4.86322092477273	2.48924431541309	9.71273068996795e-07	1.05144581217515e-05
SHISAL2A	0.399723172505376	1.31409374287879	1.71699508085657	8.08632141242732e-12	1.90827643951087e-10
LINC02195	0.509416745215054	1.82916646113636	1.84426808298678	1.75863090631513e-16	6.87972970685625e-15
CAMK2N2	1.09321188107527	2.80593533030303	1.35990871454445	0.00998094387901112	0.0296445335185034
IGLV2-8	20.9176692780108	70.6661598893939	1.7562974025418	3.27226670500658e-09	5.44810273466236e-08
TRAV6	0.265054717903226	0.962415311287879	1.86036937443994	8.36133922038432e-20	4.76090489416901e-18
CD247	0.686337926075269	2.27652143265152	1.72984005857931	1.21293066651219e-30	9.24137650675954e-28
AL139352.1	0.418351877688172	1.2994720894697	1.63513683195759	2.26788866243896e-09	3.89337109431581e-08
IL2RA	1.4668905688172	4.30609240606061	1.55361803032611	1.96807272540748e-27	5.42916613905512e-25
MIR155HG	0.810093596505376	2.06932345636364	1.35299866209315	1.09535299922213e-18	5.61719486780579e-17
IGHV3-41	0.561821587204301	2.03610341318182	1.85762687322405	4.32925678934451e-07	4.99409579160145e-06
IGKV1OR2-6	1.18681537747312	2.59645784204545	1.12944927604528	3.47936956064561e-07	4.08436632210783e-06
IGHV1-18	90.0222872586021	354.753186117803	1.97846151565734	9.70352281459136e-15	3.15561717547687e-13
STAP1	0.479936109930108	2.05594107243939	2.09888464524038	3.12776031263658e-09	5.23474529311562e-08
IGKV2D-30	0.993274820752688	4.22213760151515	2.08770875247912	3.08234262727533e-08	4.37988295172338e-07
IGHJ2	3.67597815	10.4706234613636	1.51014725207019	1.43761878861782e-07	1.82990458376174e-06
GPR174	0.340970677150538	1.53075338977273	2.16652229728393	3.87186066977534e-25	6.13364066499064e-23
TRAJ31	1.34794771612903	3.269432975	1.27827590892508	9.49733196505641e-08	1.25480851726592e-06
LAG3	1.57046211075269	6.18520448363636	1.97763215497574	1.89581607017353e-33	5.05550952046275e-30
IGKV1OR22-5	0.365169369247312	1.40356741848485	1.94246070255977	9.152040290206e-09	1.43140415096086e-07
SLC16A9	1.22757464493548	0.490590826681818	-1.32321858992366	0.00011862463384438	0.000749306806754868
IGHG1	243.057192145161	980.577544522727	2.01233589931931	7.06779326997594e-17	2.88481357958202e-15
KLRB1	1.83896124784946	4.47502041787879	1.28300318650375	1.30780701504497e-16	5.17943372295038e-15
MYO1F	1.98988168817204	4.3818788530303	1.13886694289481	1.01751790617436e-22	9.57663911693515e-21
CR2	2.66020781169355	11.1444123417121	2.06670968700663	0.00107441767221569	0.004852013196571
MS4A6A	4.08718577849462	8.32372344393939	1.02612121131497	6.03909743265216e-17	2.50975477720609e-15
POU2AF1	2.01316007837097	7.33959876068182	1.86623930222654	1.48738670540226e-11	3.37562940233137e-10
CASS4	0.415273392204301	0.830609281818182	1.00010855657063	7.52605162450636e-17	3.05626461908888e-15
PCED1B-AS1	1.39826035268817	4.50732373257576	1.6886380613964	6.61727723786631e-23	6.74372202585102e-21
LINC02560	0.734908122473118	0.259199689621212	-1.50349990616866	0.000137651109010568	0.000850354341378026
TRAV9-2	0.541361843387097	1.87490090386364	1.79214923403344	1.3733371581516e-19	7.68300508056839e-18
NLRC5	4.5602538811828	9.68554925757576	1.08671971969871	3.4434064568987e-22	2.94623012354969e-20
AC022784.1	4.60406069048387	1.84415359151515	-1.31994803457169	0.0142758801140079	0.0392343186294818
CD80	0.344723116806452	0.900364316590909	1.38507083304674	2.3924681409162e-22	2.09177542375187e-20
CD38	1.25166707322581	5.17851420431818	2.04868735017341	1.73374680464403e-23	2.05481102772626e-21
TRBV29-1	0.948873752688172	3.42000971606061	1.84971236866416	4.72825378266017e-18	2.22506060360479e-16
SIRPG	0.992994971935484	4.24981221590909	2.09754077734622	1.02481997821111e-32	1.49064724103434e-29
HLA-DOB	1.11899009666667	4.02121628378788	1.84543466636552	7.18699894794259e-19	3.77022895629775e-17
GZMM	0.830804560268817	2.73256682954545	1.71767573963721	2.00000291974654e-25	3.47826594738529e-23
IGLV5-45	6.86155795172043	31.6002175227273	2.2033263993778	1.87926928046185e-11	4.22307703474573e-10
HAVCR2	2.44573720322581	5.48669528257576	1.16566806108707	9.04001556444065e-24	1.1571219922484e-21
TRAV12-1	0.547171117258065	1.95268145666667	1.83539263593907	5.97657229225371e-20	3.4646795897123e-18
STRA6	1.8142736094086	3.65561616795455	1.01072255422528	0.000683996028379214	0.00332743583279642
GPR65	0.740884932741935	1.58242026772727	1.09481141018793	1.47573413460263e-18	7.40180130208216e-17
KLHDC7B	1.3497028472043	3.84588828856061	1.510675041227	7.48429758153982e-23	7.39189884596525e-21
PARP15	0.67997719311828	2.2118296805303	1.70168203338459	1.02044334591263e-11	2.37657838931617e-10
ADA2	7.55507753763441	18.6658991863636	1.30488654186583	2.42713462546024e-19	1.33450701056233e-17
IGLV4-3	0.437014508763441	1.72206953840909	1.97839031825795	1.12350238177814e-07	1.46265566382834e-06
IL10RA	2.57588813548387	7.62325985151515	1.56533811151619	4.08799163480252e-23	4.4799908326603e-21
RHCG	57.1972960034462	5.84207062804545	-3.29139524042034	0.0113031114095501	0.0327052487260395
CRABP2	29.6470649876344	11.0980006411364	-1.4175894958751	1.85474226022324e-06	1.89380192492481e-05
ITGAL	2.40966101451613	9.10771316590909	1.91825865086152	5.52587093271906e-29	2.38956580874338e-26
PSTPIP1	0.78069633983871	1.86475542424242	1.25615301233763	3.66366958299278e-27	9.30455767109278e-25
IGLV6-57	34.6535838210215	131.756772093258	1.92680064952919	3.60801387476748e-09	5.95136309239997e-08
CD69	1.52333904731183	3.80803257204545	1.32180874274671	1.9679945273526e-17	8.48730793467429e-16
DUOXA1	1.84182213278495	0.764061927848485	-1.26937226544182	9.93088570664218e-05	0.000644862708223518
TRAV21	0.634235545268817	2.13240847507576	1.74939318146814	3.13158210712299e-20	1.89792854977151e-18
SNX20	0.771270340215054	2.25253910083333	1.54624361222157	3.92703269391076e-25	6.1600512845659e-23
IGHD3-10	0.366781107526882	2.13508714545455	2.54130372151434	9.36015056857011e-08	1.23975504219472e-06
AP002761.4	1.42233269295699	0.670185649318182	-1.08562626070957	0.000822336281825566	0.00389156477645935
KCNJ10	0.202013194037634	1.12760113477273	2.48073540734206	2.57211987904077e-28	8.75615277971326e-26
UBE2L6	30.0033547741936	65.9907365681818	1.13713969851956	5.49981653453726e-23	5.7892805626708e-21
POU2F2	1.98390842096774	5.96343431287879	1.58779797995474	8.44301613694991e-12	1.98951779368481e-10
AC103563.1	0.737076363172043	3.1776271530303	2.10806385653833	1.53228314099069e-08	2.28698976267267e-07
FAM83A-AS1	0.663468557258065	0.287105649280303	-1.20844637755033	0.00243678791875972	0.00951173620399012
LINC02362	0.400420550698925	0.86148772030303	1.1053142131309	1.00143637209016e-09	1.80236017474045e-08
TRAJ18	0.276851934946237	0.924740967424242	1.7399346985862	1.55231175231207e-09	2.72335395142468e-08
LINC02384	0.274576978548387	0.873404193863636	1.66943878840616	1.81301740229642e-15	6.37544581027313e-14
WIPF1	6.12076592634409	12.6248861371212	1.0444862743828	1.98601670413906e-18	9.83785364279411e-17
ITGA4	1.66467109516129	3.79702251136364	1.18963139374605	7.25633752364722e-18	3.28899151213472e-16
MMP25	0.803251140322581	2.04303611515152	1.34679167819112	2.25334897376151e-27	6.00893059669736e-25
PLA2G2A	150.32992675	442.5838234	1.55781848044161	0.00892638472131361	0.0271215639082829
CLEC17A	0.341561247408602	1.96800405050758	2.52651698482738	6.73910922639221e-09	1.07105214598002e-07
AC034105.1	1.07967535317204	3.76487660174242	1.80200500501446	1.77419845874971e-08	2.62698177887165e-07
LINC00460	0.843185874301075	0.419801108257576	-1.00614472274916	0.00517914492173422	0.0176026039445995
TCL1A	0.564992255037634	3.93168693479545	2.79884545377094	1.0641020703315e-09	1.91084546860875e-08
ARHGAP9	1.45134911236559	4.47347269318182	1.62400061812291	1.46063057294728e-28	5.56430694456107e-26
SHISA8	0.243054108505376	1.00863404852273	2.05305340609692	8.07952823081651e-08	1.07727043077553e-06
TRBV30	0.520441476989247	1.68606939454545	1.69585606689043	2.08978350211213e-15	7.28464837337562e-14
TRBV5-4	0.326713236989247	1.17038215386364	1.84088286360245	1.57137620047711e-20	9.97699174906102e-19
LTB	7.69726426827957	18.6115652454545	1.27378170718493	8.77555548317947e-10	1.59013462888869e-08
SLC34A2	6.75842767081183	3.28185414384091	-1.04217652433453	0.0122128421551415	0.0346955743043793
TMEM156	0.518687736075269	1.60039362848485	1.6254886261891	1.3395731359263e-17	5.88823356451121e-16
IGLC3	169.630752068817	594.925243746212	1.81031065840048	6.78288231515257e-10	1.25608931762085e-08
BEX5	4.8389063444086	2.15952928227273	-1.16396413756057	0.0172406565523259	0.0453776122449769
LINC00426	0.267360334623656	0.87127258969697	1.70433871240674	2.83671271214832e-21	2.00829218559173e-19
LCP2	3.71359780752688	8.01456674545455	1.10980695668012	3.24095081701476e-22	2.81821810175197e-20
P2RY8	1.30169148510753	5.41334932651515	2.05613393422384	2.52766282978802e-18	1.22183097512412e-16
CTLA4	0.800691128763441	4.03701396969697	2.33397085203393	7.40304070959314e-43	5.92243256767451e-39
IL10	0.342570709784946	1.57618445856061	2.20196267154829	1.05656235471979e-13	3.13055512509567e-12
FGD3	1.47613609569892	3.25140065984849	1.13923560568661	9.47920296018113e-20	5.37827118308149e-18
IGHD3-3	1.37028849139785	5.60127602045455	2.03127586280953	1.02290994813907e-12	2.71869753658225e-11
SSTR5-AS1	0.716658088935484	0.32697408925	-1.13210867110594	0.00386102300058144	0.0137986079985041
HLA-DPA1	34.4165353064516	99.9514076515152	1.53812501572732	1.61165778944009e-18	8.05828894720045e-17
TRAF3IP3	0.459597863763441	1.61035231159091	1.80893235715399	3.21046312160083e-24	4.31658907105994e-22
WDFY4	0.789070247204301	2.89143095378788	1.87355800414633	4.63837049320384e-16	1.73397027783321e-14
OR2I1P	11.1512755849462	40.9886678962121	1.87801635588255	1.44356176883868e-18	7.2861161834129e-17
MTCO1P42	2.9317282961828	0.404987059469697	-2.85580368951475	4.16711872093672e-06	3.95690798427226e-05
IGKV1-39	6.25442580129032	23.5841717222727	1.91486958781521	2.81774332778624e-10	5.49133900664797e-09
TRBC1	0.363975687419355	1.42916148378788	1.97325494794404	5.94082826960739e-28	1.8637892610533e-25
TIGIT	0.477061858494624	1.84651277857576	1.95255499524261	2.44673834391042e-33	5.59254478608096e-30
CD86	2.42060746612903	5.10575295909091	1.07675458889171	3.85814638554492e-21	2.68392792037907e-19
LILRB2	1.53490004892473	3.28942580606061	1.09969106082861	7.10753159154074e-19	3.74080610081092e-17
IGLV1-40	107.986461268817	365.229587302273	1.75795319620296	5.71235562839851e-11	1.20736710771963e-09
PTPN22	1.59610917043011	3.48342452045455	1.12594697085419	1.23313119034369e-21	9.17679025372048e-20
TRAJ34	0.263516586021505	0.877349884090909	1.73525852968075	2.15126703827502e-08	3.12911569203639e-07
PNCK	1.2925687687043	0.443119364704545	-1.54447375812232	0.000208013089144956	0.00120239437071761
FMNL1	3.21415765322581	7.53102065151515	1.22840470689904	8.668123742263e-26	1.65107118900248e-23
FASLG	0.331792084403226	1.50498190060606	2.18139476347926	3.40158224408556e-33	6.04725732281877e-30
AL157871.2	0.505335946827957	1.61887696833333	1.67967863350962	2.12880446186851e-12	5.44103376835402e-11
ARHGAP40	0.721515012596774	0.32921018175	-1.13202045740442	0.00466712329888072	0.016118604722508
TRAV8-4	0.374422645268817	1.3266002419697	1.82499409654298	5.56973694787075e-22	4.50079753363293e-20
PSCA	157.670917676774	69.5807490693788	-1.18015646483362	0.0104552545381057	0.0307903686010843
HCLS1	3.94773564247312	10.2245748356061	1.37294356439037	7.12476045959421e-23	7.16957027380549e-21
TRIM22	6.71407911075269	14.8939594325758	1.14946589187021	4.23127477741617e-16	1.59670746317591e-14
CCL5	16.5181857505376	65.1736634242424	1.98023385212789	1.80299072857649e-29	9.94753505421512e-27
P2RY10	1.09476931698925	4.3111669505303	1.97745152607578	1.73374680464403e-23	2.05481102772626e-21
IGHV3-62	0.895071952795699	3.57595377371212	1.99825251983006	1.40160144356353e-07	1.79013864439367e-06
TRAV29DV5	0.427882803494624	1.50316738439394	1.81271806505046	6.1092379113602e-20	3.5288016816521e-18
MS4A1	1.53617368123118	10.0976156119773	2.7166014213343	1.14638007811781e-08	1.76876386209112e-07
CCL8	1.68490170231183	3.48815136424242	1.04979821894869	6.84112398630374e-09	1.08481648940396e-07
IGLL5	19.9937041396237	62.4424331871212	1.64298097756693	1.28632596587445e-11	2.94437989327485e-10
THEMIS2	3.78485129623656	7.60373656818182	1.00647193161674	1.91780388772967e-20	1.19862742983104e-18
IGHV1-3	3.96741339258064	19.4456761424242	2.29317876443162	3.35183702260364e-10	6.42268171995907e-09
ARHGAP30	3.24275568333333	8.50647150909091	1.39134049305399	3.78566035823813e-24	5.04754714431751e-22
IGHV2-70D	4.67048479284946	11.2657655953788	1.27030114563087	0.0047629532166078	0.0164027661355413
IGLV1-47	58.8073726440323	233.495880479545	1.98932815568319	7.61164135379768e-12	1.80424091349278e-10
FCRLB	0.371497656715054	0.95030852780303	1.35504286508437	0.00685138764717261	0.0219639756270811
GBP1	10.0989812311828	30.0259718075758	1.57200117674251	5.49981653453726e-23	5.7892805626708e-21
DSC3	2.65108846559677	1.07728009078788	-1.29919141643779	0.00983890879403181	0.0293315708411606
RASGRP2	0.94785379983871	2.05669761962121	1.11759324587987	1.79860454225624e-06	1.84000464680945e-05
AC108451.2	2.00220629564516	0.795498144242424	-1.33166015858641	0.00576918536419006	0.0192306178806335
MTATP8P2	21.8062238333333	10.8602267212121	-1.00568573966702	1.1292522270824e-06	1.20856425640926e-05
KLHL6	0.749807807849462	2.45330622348485	1.71013456959572	4.11054296625794e-20	2.43587731333804e-18
TRAV26-1	0.407262776129032	1.55537207636364	1.93322788042278	7.81260532017862e-22	6.06804296712902e-20
KHSRPP1	0.211089162311828	1.27120008712121	2.59026671347066	0.000172570791792482	0.00102797195408776
AC133644.1	0.311712785591398	0.783784959166667	1.33024055637352	4.30773878300894e-13	1.20707216336503e-11
TPM2	90.0706240268817	38.0399093787879	-1.24354284743027	4.01848263744195e-05	0.000292919007740643
GPR25	0.605171211935484	2.51872613310606	2.05727899791531	1.45756735912895e-21	1.07470404359738e-19
TNFRSF9	0.563219727258064	1.43453683257576	1.34881523901028	1.84971262717785e-25	3.25224198185116e-23
IGHV3OR16-6	0.627870251451613	2.45912072401515	1.96960419793508	8.66846225617455e-10	1.57251015985026e-08
CCL22	1.72780258586022	4.98732895984848	1.52932897663271	2.64785061003666e-15	9.09133256664948e-14
IGKV1-12	7.05575376032258	32.5432388854545	2.2054857251663	4.05874522905381e-13	1.14129918567418e-11
SERPINB3	7.98326748332796	1.72077237084091	-2.21392308432158	0.000207411703151458	0.00120021238713321
IGHV3-49	21.0943572911828	126.542289860606	2.58469057075535	7.74426697284977e-12	1.83296259712421e-10
TRDV1	0.20659611483871	1.241050365	2.58667663607028	1.92959640831684e-23	2.27011342154922e-21
LSP1	7.91698615107527	18.3549100325758	1.21314281017863	5.23174373024109e-20	3.06622343164313e-18
TERT	0.444309987145161	0.961542677295455	1.1137843214071	0.0146738354673794	0.0400787585315928
IGHV4-59	44.2696344145161	187.357840084091	2.08140698463882	1.63780601803093e-12	4.23342427923988e-11
GZMH	1.90564277263441	8.20546734575758	2.10630780503328	4.00858887694105e-29	1.83249777231591e-26
IGKV1-5	137.819890452151	451.515244381061	1.71199058202564	6.09015254230067e-13	1.66000750727105e-11
DOCK8	1.81369605967742	4.44589785909091	1.29354209561072	1.47638081621027e-19	8.23069444577154e-18
TBC1D10C	0.877474484408602	3.27757304090909	1.90119885153472	9.90997981877228e-29	4.06563274616299e-26
TRBV6-1	0.442920756827957	1.52795729636364	1.78648370953096	4.27891948740449e-18	2.01954902060389e-16
PRSS1	9.91824933363979	4.10143665783333	-1.27395614573944	0.0173859531018055	0.0456326974731139
LINC01857	1.04794857860215	3.70412062825758	1.82156315457001	1.45440329303848e-15	5.21759028892728e-14
IRF1	10.2135388817204	23.3445990757576	1.19260598049386	1.54940234154573e-23	1.87806344429785e-21
IGHJ2P	0.385607285483871	1.61196743333333	2.06361838276909	5.5858885352701e-10	1.04409131500376e-08
TRBV3-1	0.532357282043011	2.15293854765152	2.01584042576513	8.66474728995508e-23	8.40217919025947e-21
TLR6	0.506184173602151	1.06754676848485	1.07656496886188	1.60597608060098e-11	3.63445789103475e-10
PIK3CG	1.02981111241935	2.94125833818182	1.51405376228311	5.24173471428154e-16	1.94588759694906e-14
IGHD6-25	1.09542955698925	3.72577415984849	1.76604351411434	2.94732220077199e-11	6.50941148201296e-10
TRBC2	8.2490193172043	27.7356574765152	1.74944740490595	3.37904822998758e-27	8.72012446448408e-25
PADI3	1.07204160697849	0.206287304613636	-2.37763395692172	0.0023632595387861	0.00927450395402933
C11orf53	5.16776439650538	2.09053157416667	-1.30567046446702	0.000454599514508832	0.00235626595195707
IGKV1-8	4.59365532967742	13.7864864884848	1.58554031234858	7.04577563716295e-09	1.11616247717433e-07
STX11	2.18219980215054	4.76474626818182	1.12661618909551	1.28423296348245e-22	1.17415585232681e-20
CORO1A	5.95556277365591	20.35628275	1.77316438791032	5.18122482179774e-28	1.65799194297528e-25
CD84	1.60118374946237	4.08336392272727	1.35061927209738	4.34140904293152e-21	2.99407520202174e-19
SELL	4.51197633172043	12.5285929257576	1.47339299107675	1.49936825394292e-13	4.36974354518884e-12
FAM25A	1.7732544222043	0.373957177954545	-2.24545456457273	0.0194998183430516	0.0498477541921754
CCL4L2	3.36401691489247	7.21143875984848	1.10010216166517	3.55565617524734e-13	1.00159328880207e-11
AC022706.1	0.564960686451613	1.31151681462121	1.21501391988454	6.8743003893184e-19	3.62999360492061e-17
TRAV8-6	0.331519927419355	1.29431758	1.96502414997818	7.65731028680368e-25	1.11379058717144e-22
TRBV10-3	0.48154885688172	1.81641623295455	1.9153407517598	7.49586297958398e-16	2.74448072479047e-14
LIMD2	3.56251911075269	9.16056286287879	1.36253849282859	3.66368010037729e-20	2.19546373056317e-18
AC006262.4	0.984033164354839	0.393255014545455	-1.32324177666414	0.00954329343158903	0.0286639186982212
TRAV13-1	0.819917776774194	3.31057979598485	2.01353275916097	6.94011203672519e-24	9.10178627767238e-22
MIXL1	0.34549300827957	0.889239554469697	1.3639156074635	3.72480084645097e-10	7.10331508262402e-09
ARHGAP25	1.60116796182796	4.33387819090909	1.43653395136559	3.61173089270201e-23	4.01303432522446e-21
LILRB1	1.08094023655914	2.78491746969697	1.36534781331001	6.32504949184389e-26	1.24939249221608e-23
IGHV3-72	11.1242055083333	32.8948487488636	1.56415937684826	3.95700611376494e-08	5.54412745545894e-07
FCRLA	0.57520157155914	3.87041769689394	2.75034974833826	2.03105494133806e-09	3.51317611474692e-08
IGHV3OR16-15	0.195540909892473	0.951824692878788	2.28322541126705	3.15787295221244e-09	5.27410931475982e-08
CD53	13.6495785268817	36.7256342590909	1.42793100248625	1.14739411471288e-23	1.4570083996354e-21
IGHG2	139.320581924731	384.792346166667	1.46567169900584	1.84075136801266e-10	3.65409700846186e-09
HCST	6.29198332580645	16.677446380303	1.40631165027163	5.51679358198937e-22	4.48335728764553e-20
CD4	8.02050977419355	19.6927779545455	1.29590079813367	4.87571006733468e-24	6.44721992374834e-22
IGHV1-24	23.5703563104839	107.041532210152	2.18312519928683	5.17045949713568e-11	1.09427714225094e-09
GUCA2B	1.09363609639785	0.472861561893939	-1.20964298876334	0.00660919406036163	0.0213501120463933
IGHV1-69D	36.5608515469892	150.320373034621	2.03966897402951	2.84074031142741e-10	5.52942153075895e-09
FOLR1	11.2229069412419	4.07427313186364	-1.46183180483767	0.000129230200411492	0.00080552714574688
DLGAP1-AS5	0.413369847752688	2.61187661486364	2.65958168166254	7.32297626832943e-05	0.000494795693806043
MIR8071-1	0.726715166129032	2.4201609	1.7356410456791	1.88180138905984e-06	1.91653865212969e-05
MYO1G	0.930486494086021	3.04464891742424	1.71021876362851	7.73418216990596e-30	4.75949671994213e-27
AMBP	2.11060114751613	0.997356420212121	-1.08147289953114	0.000141798738009909	0.000870264598449767
LINC01871	2.78427183725806	9.86996900583333	1.82574548132714	1.39889070417291e-26	3.19746446668094e-24
CD52	16.5989510483871	55.3727323378788	1.73808363764079	5.18822940882657e-18	2.42724182869079e-16
FCGR1A	1.01093490145161	2.171172175	1.10278403815406	1.77712630523228e-15	6.26300019465121e-14
GZMB	3.75000838978495	17.6335072575758	2.23335372297083	2.0301315222316e-26	4.44960333639803e-24
S100A2	34.4551858123656	10.192630844697	-1.75719466063616	0.0186503826975806	0.0481455506875266
SPINK4	107.486956431774	46.0829180225	-1.22185762117603	2.91030277155957e-06	2.84812386813434e-05
TMC8	2.74497714784946	7.5395552530303	1.45768528487294	1.01088490885545e-20	6.65603232168198e-19
IGKV1-13	1.21564332983871	3.33394663939394	1.455511010177	6.10694844752784e-09	9.82021860908999e-08
TRBV24-1	0.266222961344086	1.0925258655303	2.03696052382703	4.6415215365922e-20	2.73030678623071e-18
PTPN7	1.61371773924731	4.45622298787879	1.46543317237166	9.37381628512517e-27	2.23528371448597e-24
CXCR4	25.9930543763441	53.4509884545455	1.04009045643781	2.39254353143344e-11	5.33900927516528e-10
IGLV2-28	0.585835083763441	1.33404218545455	1.18723778930457	3.72111376451447e-05	0.000273863018547523
IGHM	120.371601660753	442.573020000758	1.87842043631262	6.03512296023491e-13	1.64781514272626e-11
IGHV3-66	5.27793635715054	21.2254164124242	2.00774699822001	1.92217480655112e-12	4.95246326969693e-11
SFTA2	26.7345719889785	10.6213968337121	-1.33173307056491	8.41886803399682e-06	7.33698833818157e-05
HLA-DRB1	166.652843666667	459.141022348485	1.46209140167217	1.34836617586438e-19	7.56977502239652e-18
IGHV1-58	7.04067338822581	15.4458042136364	1.1334296657769	2.51743854193066e-07	3.04452129031675e-06
LY9	0.262227049784946	0.973482771083333	1.89233893294339	1.39659767407345e-18	7.09382945561118e-17
SAMSN1	2.82038562311828	6.76080995757576	1.26130366279909	4.34893175825978e-23	4.70154784676733e-21
CD5	2.18165880376344	6.50247596590909	1.57556366991844	2.51963899299268e-23	2.87958742056306e-21
HLA-DRB6	8.96664498924731	20.8099582106061	1.2146338836763	1.14943878099906e-10	2.3428051587242e-09
CCL21	26.1487062110215	83.2776963832576	1.67119059515662	3.83549539853021e-06	3.66813666326858e-05
IGLV1-36	5.08784456155914	24.6560364219697	2.27681439740371	2.1284861273738e-06	2.1405265894394e-05
IL4I1	3.00538806129032	7.59541205	1.33757694641846	7.91526297474997e-22	6.11807766164249e-20
S1PR4	1.55290184354839	4.05833166287879	1.38592013049268	7.04581972971719e-20	4.04061346507079e-18
RIPOR2	0.872461422580645	2.50606506431818	1.52226062492221	6.9985943011367e-10	1.29304282699985e-08
IGHV6-1	2.95399405026882	11.1452711142424	1.91569288585488	2.26364544343549e-07	2.77322565811392e-06
ANKRD33B	0.399454328387097	0.955656077878788	1.25846095155655	5.72979661031131e-07	6.46815588508305e-06
TMEM61	1.32081707935484	0.611106583075758	-1.11193475334252	1.34048124113312e-05	0.000111012939224275
IGLV1-50	1.10649666822581	2.35204550666667	1.08791686622886	6.85326790065815e-07	7.62635226666836e-06
IGLV3-19	70.9347917075806	301.423447398485	2.08722633564531	6.03512296023491e-13	1.64781514272626e-11
IGHV3OR16-10	0.303363336021505	1.09270189424242	1.84878122590132	2.29557046496221e-05	0.000179163111800473
CEP250-AS1	0.391223186236559	0.817484817348485	1.06320006095629	2.45451421192904e-14	7.70043674330679e-13
NLRP7	0.650107516102151	1.52276317044697	1.22794134358636	7.88290013009999e-07	8.65658216071379e-06
RASGRP1	1.30113826129032	2.86403081166667	1.13827273984249	1.3661298762982e-18	6.96117134419465e-17
RGS1	12.3474647086021	25.5236620151515	1.04762048983598	9.14836827440272e-13	2.44363760251158e-11
FGD2	0.716449631075269	1.80368561060606	1.33201070653025	2.52766282978802e-18	1.22183097512412e-16
EBI3	1.3535784044086	4.59888055143939	1.7645042701539	8.88997932016552e-23	8.51734545644601e-21
