# Supplementary material for: A Signature Based on Costimulatory Molecules for the Assessment of Prognosis and Immune Characteristics in Patients With Stomach Adenocarcinoma
Source: Front Immunol. 2022 Jul 22;13:928742. doi: 10.3389/fimmu.2022.928742 (PMC9353527; doi:10.3389/fimmu.2022.928742)
Supplement: Supplementary file 4 [file DataSheet_2.zip › Raw date/7.Cluster analysis and difference analysis between clusters/diffGeneExp.txt]

ID	TCGA-R5-A7ZR	TCGA-FP-8099	TCGA-MX-A666	TCGA-CD-8534	TCGA-BR-7717	TCGA-BR-4256	TCGA-CD-8527	TCGA-BR-A44U	TCGA-CD-A48C	TCGA-BR-8369	TCGA-IN-7806	TCGA-CD-A4MG	TCGA-BR-7901	TCGA-CD-A487	TCGA-BR-4267	TCGA-CG-5724	TCGA-CD-5800	TCGA-D7-A747	TCGA-BR-7197	TCGA-R5-A7ZE	TCGA-VQ-A91D	TCGA-FP-8211	TCGA-BR-4279	TCGA-HU-A4GT	TCGA-VQ-A8PX	TCGA-BR-6564	TCGA-VQ-A91V	TCGA-IN-A6RI	TCGA-VQ-A94R	TCGA-BR-8680	TCGA-BR-A4J8	TCGA-VQ-A8P5	TCGA-VQ-A8PU	TCGA-D7-6822	TCGA-CG-5720	TCGA-IN-A6RL	TCGA-VQ-A8E7	TCGA-VQ-A94T	TCGA-BR-8687	TCGA-CG-5719	TCGA-CD-A489	TCGA-RD-A7BS	TCGA-BR-8380	TCGA-IN-A6RJ	TCGA-VQ-A8PH	TCGA-BR-7851	TCGA-VQ-A927	TCGA-BR-A4J6	TCGA-VQ-AA6F
GBP5	0.6334653	1.615712	1.254832	2.069204	0.378056	17.66413	1.050692	0.2937904	1.382439	0.6106834	0.3174395	0.9024304	2.52771	1.600643	1.511331	2.21974	0.7202288	1.464702	0.312883	0.1452457	4.244613	1.301296	2.649398	0.796529	1.967013	1.525771	0.3164313	0.1926887	3.625525	0.4306311	0.5774844	4.157626	0.2074884	12.56589	2.168104	0.7842594	0.639411	0.4353006	0.4320825	0.9031902	1.320176	2.451718	0.5484863	0.6855649	1.144021	4.823078	1.096836	0.3650512	2.524712
IGLL3P	0.829221	0.376975	1.263662	0.2857318	0	0.406343	0.7992074	0.03909428	0.2652172	0.2318103	0.1280863	0.06425809	0.4306289	0	0.2467743	0.2947804	0.1683915	0.1522534	0.03692151	0	0.07194244	0.3118236	2.409754	0.3490343	1.030546	0.1092654	0.02924678	0.03476304	0.2697008	0.07622445	0.05486152	0.2412126	0	0.03081957	0.5826956	0.4768686	0.02842905	0.2024976	0.02854586	0.09135451	0.3398326	2.015499	0.05577815	0.7016198	0.8459072	0.8915649	2.826675	1.97629	4.2188
IGSF6	1.596305	3.037911	1.086921	6.67085	1.261801	7.379133	2.684239	1.705339	3.646707	2.140373	1.57388	4.050552	4.328381	2.2035	3.498146	2.3958	1.794976	3.461048	1.637781	0.7492555	1.697288	3.302822	4.149663	2.269172	1.681804	3.255844	1.063748	1.811142	2.555455	1.156725	2.814449	2.20517	1.347583	3.230313	8.135507	1.791362	0.9536611	0.5667614	3.837332	5.242228	5.395992	3.088435	2.330301	1.149502	1.801664	4.186468	2.062814	2.225477	2.819154
MZB1	16.09679	6.040196	15.83558	4.173594	2.504031	4.891999	2.738292	0.2985819	4.238552	1.738832	0.6542094	3.637833	3.760333	0.5798717	3.405373	1.519682	2.853506	1.642501	1.149099	0.1561023	0.9523959	4.143892	13.50756	2.35676	13.10976	2.054988	0.8823186	1.500087	3.547494	0.5748859	1.251774	3.380543	0.5257665	0.4884217	10.87549	8.832034	1.139914	0.7174376	3.897081	22.25722	1.54286	10.43578	1.980922	1.890399	7.894048	16.51258	16.21126	20.94018	23.9072
CLEC12A	0.09842924	0.306239	0.190951	0.3815618	0.02753586	4.26674	0.1660166	0.114853	6.385631	0.09728901	0.1667684	0.5792126	0.552053	0.1223097	0.3145596	0.3149161	0.1461638	0.315141	0.04437398	0.02729389	0.2081535	0.07911683	0.9286081	0.2330475	0.1118142	0.2261626	0.07030026	0.1160551	0.3721594	0.09161006	0.1465225	0.3929762	0.01901964	0.2880919	0.3355654	0.245624	0.1556512	0.3635542	0.04574364	0.4147776	0.6403725	0.7757754	0.2346286	0.145745	0.08942757	0.6675764	0.3360402	0.09761084	0.1738803
KCNA3	0.6148236	0.7642217	2.646024	0.7240614	0.1184396	1.60416	0.1200142	0.08585829	0.4122068	0.4363701	0.1190121	0.2822454	0.8535917	0.02443138	0.5230125	0.177855	0.09245473	1.183179	0.1559356	0.02301937	0.1823065	0.9271441	1.070085	0.1768948	1.175159	0.4983933	0.1828123	0.06460052	1.397251	0	0.1019498	0.3667484	0.08020478	0.3176011	1.267403	0.6099611	0.1152655	0.1140314	0.188076	1.01859	0.6251356	1.542233	0.7868215	0.2502295	0.3215369	2.054868	2.603126	0.539679	1.500216
CD19	0.5309951	0.4375329	8.485857	1.252198	0.6602107	0.3731865	0.6823677	0.07510256	0.2462578	1.410187	0.7638167	1.373312	0.5009549	0.1311929	0.2406259	0.2224717	2.850761	4.314201	0.265982	0.2944841	0.1382059	0.2995163	0.2920861	0.2387445	0.7269368	0.8746071	0.2481499	0.8792958	0.6668294	0.4881064	0.777269	0.6487383	0.2432119	0.1085449	0.9619797	0.752506	0.2230071	0.07564094	0.1233863	0.1828101	1.710682	3.62516	0.9152678	0.349444	1.997446	1.126542	0.4138886	0.4290652	3.998091
IL18RAP	0.1550402	0.105725	0.209235	0.2874417	0.06637945	1.530265	0.1364347	0.1487323	0.1823972	0.1211416	0.09371115	0.08932438	0.2772518	0.3809022	0.3512446	0.1170773	0.1663192	0.4567088	0.07023304	0.06479923	0.3719532	0.3057048	0.6749912	0.09285899	0.3628496	0.1598827	0.2567721	0.1220808	0.2718629	0.0390374	0.144497	0.6564953	0.104204	0.4193997	0.7407218	0.3389208	0.2412731	0.1481523	0.1253092	0.3341863	0.4751597	0.5898357	0.1795583	0.1825147	0.5466834	0.1770505	0.5044064	0.09111174	0.6249371
IGLV1-51	325.2433	102.5953	268.5499	42.89887	22.68611	167.0015	67.6851	3.011628	20.51734	10.4558	4.4819	33.67477	98.64832	1.255284	56.20319	12.74778	10.50552	9.994292	80.6004	2.254589	14.67482	35.99816	461.1005	83.89975	274.5389	19.97618	7.964922	12.89952	23.27997	1.736774	19.58364	20.67554	3.605806	15.14797	223.0568	98.97169	21.99286	16.55148	20.5346	19.92305	11.71705	125.6776	25.32732	3.975456	70.97725	203.2813	322.8518	203.2949	368.0284
MCOLN2	0.6796143	0.3525333	3.014775	0.4143193	0.4783977	1.677291	0.1623543	0.4929378	0.8427158	0.6430346	0.1413154	0.2025567	0.7348298	0.3646962	1.097534	0.6424876	0.3981074	0.8734884	0.08845288	0.6099231	1.989613	0.6998546	0.3689543	0.1360295	1.295349	0.24799	0.2655152	0.2498454	2.093285	0.2306664	0.1314318	0.4683814	2.023346	0.3575142	0.2892951	0.3092303	0.09319972	0.1531969	1.709683	0.2937305	0.7046333	0.8221956	0.2637389	0.2162524	0.5910742	0.4536827	1.230063	0.1775048	1.579421
TLR10	0.1280111	0.113158	3.908404	0.62489	0.275881	0.2245047	0.03655637	0.08851606	0.1910671	1.169001	0.4350135	0.6613235	0.2275038	0.1537974	0.2516633	0.01733591	0.255622	3.799835	0.1785926	0.03505855	0.03208436	0.51347	0.3082337	0.1306236	0.401041	0.4723003	0.2167189	0.04651009	0.3299967	0.1451283	0.4065243	0.1539139	0.0830634	0.1205303	0.3785552	0.5047999	0.01755496	0.0393652	0.1997736	0.0846172	1.484472	1.354387	0.599883	0.5696444	0.7073465	0.7045625	0.2944599	0.1894624	2.079801
IGHJ1	3.075914	1.048764	5.273357	0	0	4.105381	0	0	1.549481	0	0	0	0	0	0.7489515	0.3514689	0	0	0	0	0	0	20.68682	2.913094	7.525957	0	0	0	0.2501071	0	0.6868241	0	0	0	3.951404	8.528611	0	0.1877862	0.4764962	0	0	1.979019	0.2327665	0	0	0.5315099	2.301645	1.807608	3.042905
ATOH1	0.967133	0	1.193996	2.417643	0.06473169	0	0	0.2454527	0.02081452	0.4288281	8.2869	0.4475698	28.78309	0	0.05281936	0	2.618328	1.269581	1.622677	0.1136217	0.02823058	0	13.05603	1.120605	0.7708711	0.1822243	3.282303	0.006820595	2.445894	4.307164	1.743763	0.1987714	2.151747	0.1693126	0.5144686	0.454448	0.1338684	0.07504658	7.493829	0.09858193	0.04445068	0.3721844	0.4979436	0.04588653	0.726115	0.2561435	0.4599128	0	0
CLDN10	0	0.01613483	0.3885632	0.9172158	0.1006118	0.1235733	7.120696	0.0100396	0.01021636	0.07653856	0.127461	0.04125446	0.06266627	0.03713859	0.04320874	0.02703607	0.729738	0.1661724	0.02844486	3.424859	0.003079193	0.008007777	0.03536208	0.03666831	0	0.2034341	0.3229606	0.03570925	0.02308681	0.0146811	0.1127096	0.08672237	0.06705642	0.04353036	0.009352436	4.373647	0.02190215	43.97376	0.01099607	0.1173014	2.768418	1.765894	0.07878251	0.07006973	0.03167981	0.01226561	0.1991808	0.5839965	4.942212
IGLV9-49	16.08274	3.233474	30.69961	2.00868	2.056774	197.5034	0.2355719	0.3733552	5.150143	0.03513995	0.7475354	4.807102	27.6303	0.05115258	8.355662	0.5362264	0.8487508	0.4038995	0.117535	0	0.02544663	0.7610325	34.04529	4.343417	12.19978	0.5217491	0.03103448	0.1475517	3.752219	0.04044182	0.3492895	0.5119134	0.2518901	1.308136	1.816293	1.518051	0.03016677	0.04775005	0.1514536	7.464267	0.8814784	11.82573	0.2663441	1.075398	1.570823	8.58213	12.43676	1.321454	60.26928
PARVG	0.2124996	0.7843919	1.243823	0.8255472	0.5231369	2.1553	0.5854843	0.2802992	0.7326994	0.5280005	0.5346375	1.285503	0.9356162	0.563157	0.7952418	0.7115459	1.50284	1.271024	0.6979002	0.07344273	0.7033836	0.5440774	1.361834	0.292729	0.5796746	1.306603	0.2947451	0.2475019	0.7377236	0.2675253	0.5542624	0.8586791	0.2666031	0.8962456	1.157667	0.7275331	0.2665486	0.2357741	0.4193563	1.241286	1.105625	1.497982	0.6250491	0.3713261	0.7192475	1.002599	0.603198	0.3203409	1.079821
CD1D	0.4880778	0.399396	3.497586	1.093942	0.4130991	1.833276	0.6158118	0.1506162	0.4598041	0.446541	0.4317867	0.594152	1.034146	0.6593074	0.471045	0.5110573	0.648752	1.862384	0.4480728	0.1378021	0.341841	0.4324839	0.9217605	0.2995022	0.5397158	0.9261131	0.2760595	0.267859	0.704252	0.1761993	0.7661863	0.5018251	0.2377807	0.653052	3.220053	0.8661102	0.3176281	0.2383793	0.3904181	0.730309	1.301979	1.598675	0.8434558	0.1952231	0.5703209	0.9261907	1.082376	0.4745673	1.464823
IGHV3-43	1.750578	48.62977	27.53452	1.21436	1.443412	1.390121	2.797226	0	1.829999	1.688904	1.184798	5.076389	5.311089	0.72309	2.983726	4.000591	0.5051745	0.9896469	0.7015088	0	1.77458	1.870941	26.7827	16.81711	17.71251	0.8741235	0.7896631	1.390521	2.277473	0.4192345	0.1920153	0.2894552	0.1899042	1.047865	69.30435	5.722423	0.7675844	0.1124987	1.056197	2.420895	0.1510367	3.556762	16.31511	0.6236621	2.361491	7.164361	16.6498	21.57676	21.97943
CXCL13	2.542841	2.048424	44.47704	11.51468	8.467615	15.70305	12.25402	0.7469713	4.810088	10.39502	8.585094	26.8064	5.711706	1.462013	4.755921	2.043481	11.8739	64.13857	5.957187	0.0723196	9.614915	2.931708	5.429104	5.235093	0.7130012	5.699823	1.091021	0.5166113	11.11517	4.288331	11.91327	8.266632	0.1439875	1.710518	5.522578	15.49573	0.8018542	0.1296526	1.203394	8.61669	57.98032	115.8176	10.84357	3.357359	18.31129	21.91187	1.871393	3.98217	25.47935
IGHV4-55	5.59599	3.371433	11.80472	0.9688092	0.5350039	6.002858	0.5236353	0.3688461	3.440617	0.429605	0.4909395	1.401979	3.622743	0	3.783426	1.936899	0.5957764	0.08977984	0.6531496	0.08034887	0.5656344	2.647789	10.96176	1.683952	15.83782	3.801428	0.3449213	0.1229931	3.145369	0.04494757	0.3558545	1.308579	0.4479263	0.6542459	9.835561	3.374363	1.877554	0.3980252	0.4713169	1.72382	0.8015617	5.313236	7.663585	2.574301	1.704265	7.210047	5.122411	9.003657	16.00124
AC133065.3	0.2522301	2.740546	1.887494	2.757317	0.2333253	0.5503465	0.6644751	0.2354535	0.6147285	1.045583	1.279867	0.8971543	0.5396684	0.9765668	0.6059641	0.3919662	0.6684321	2.264657	0.3099668	0.2922023	0.6477441	2.73736	0.1005247	0.3879967	3.88505	0.8176069	1.249027	2.848668	1.892316	0.5634134	1.296628	1.267857	1.187061	0.3431107	0.4320291	1.516835	1.193351	0.4927612	0.4272035	0.7085929	1.964017	1.493003	0.7024106	0.9532615	0.5339093	0.7903359	2.258574	1.581087	3.008538
TRAV14DV4	0.2352169	0.1283193	0.44146	0.5106195	0	1.397719	0.04534066	0.03992216	0.379167	0.1690852	0.03269968	0.1968566	0.1465827	0.09845366	0.1145455	0.172013	0.08597872	0.8551265	0.03770338	0	0.1959091	0.6050111	0.527311	0.2916209	0.09865961	0.4463172	0.1194645	0	0.5814256	0.1167579	0.2801165	0.5911696	0.04848143	0.2517778	0.7066041	0.2782668	0.02903108	0.0229762	0.3789546	0.3731563	0.4627054	0.7264164	0.170878	0.07960863	0.2519477	0.3901908	0.1056049	0.1382289	0.7712101
SIGLEC1	0.4893145	5.688007	1.026699	2.885543	0.5083974	14.77827	1.307295	0.4518201	0.6378465	1.250235	0.7895028	1.683324	4.207421	0.817118	1.187724	2.639716	1.283521	1.604607	0.4754757	0.07124009	1.63123	0.3157619	2.489448	0.5256236	1.130761	5.186506	0.4860914	0.3941104	5.691381	0.2181376	0.3200418	2.182402	0.3083114	2.099811	2.553431	0.8060687	0.4474674	0.1832618	0.9473127	1.596271	1.248907	0.9069458	1.588574	0.1630331	0.2696244	1.457979	1.291939	0.221997	1.229686
THEMIS	0.1020784	0.2056638	0.4086206	0.6331322	0.09968891	1.9494	0.1833513	0.06693841	0.232399	0.2768382	0.09353064	0.177981	2.509833	0.1942112	0.3931604	0.1357262	0.1017618	1.295797	0.1115614	0.01029301	0.1618274	0.5841644	2.142774	0.2109272	0.6000705	0.467719	0.2179832	0.03851444	0.8541603	0.09212739	0.1740571	0.4518832	0.09085346	0.5090772	0.3558006	0.2264268	0.06585723	0.04532321	0.1811327	0.2806358	0.9431646	0.5970584	0.2893241	0.0392593	0.7064441	0.6542419	0.3923319	0.4280956	0.6504873
KLK11	1.342316	12.24995	0.8252353	1.90712	0.2702283	18.06553	22.46387	0.1635103	0.8134578	8.6058	6.080375	0.1119821	0.3522128	28.95931	26.82584	21.41149	6.497083	0.09551906	0.09780109	58.20118	0.6552855	19.83673	8.696481	0.924554	2.078782	1.485245	63.90588	17.35532	0.2047135	1.461193	0.02294562	2.757557	0.2581368	2.87021	0.1370869	26.6881	13.8245	1.148072	23.41276	10.07435	9.738788	65.02473	0.5443432	88.83919	0.4520744	1.931056	2.326044	39.11703	25.80667
CD74	405.3193	1838.833	375.2093	906.4452	251.8299	1441.006	809.3247	121.3049	344.7742	179.9283	342.3055	529.5438	889.7802	99.7972	694.4533	1018.966	424.0311	599.3503	96.59656	65.73487	356.3582	1253.941	839.1208	397.6892	1303.33	1064.348	172.5409	931.2813	783.4632	53.42481	529.9199	579.9831	336.9151	210.789	1032.091	707.0733	428.6985	54.51958	451.9031	1283.294	511.0383	694.1508	430.2192	244.2315	239.3972	425.9187	480.18	1261.35	2010.595
GIMAP4	3.181811	6.049162	8.09475	14.10848	7.671871	20.91246	8.479406	4.471901	6.833825	8.034823	6.558947	11.91567	12.23795	8.528835	5.696198	5.692097	7.214881	13.67961	5.122107	2.555043	5.187226	8.997411	19.41649	4.71592	4.87562	22.92133	3.559625	4.767624	9.684496	1.862998	12.30124	8.191594	3.175722	4.232891	10.81816	6.511768	4.979168	2.199659	3.982752	13.42386	14.33998	8.470165	7.235823	2.406773	7.770479	10.93946	8.800408	6.177437	9.52932
VAV1	1.021732	1.494823	3.442978	1.825547	0.619477	5.862259	2.023215	0.2877085	1.144358	1.458924	0.8683834	1.499669	3.695893	1.030276	2.501376	4.143496	1.616969	2.494232	0.9528752	0.7452195	1.09758	1.273153	2.03371	0.7837148	1.46748	2.401352	0.6250727	1.888961	1.625319	0.4264851	0.6249753	1.638991	0.4163998	1.618754	2.26896	0.7073827	0.2751378	3.828833	3.741132	2.795151	4.103533	3.90839	1.768485	0.6837466	1.431967	2.779902	1.223267	1.053493	5.736433
SPRR2D	0.2269832	0.09029091	0.1228866	0	0.05079937	0.008781202	1.020915	0	0.06533829	0.0135972	21.74668	0.910252	0.01178763	0.07917277	0	0	0.6741236	0.2500585	0	1377.378	0.009846426	0.1280335	0.01413479	14.22698	0.09256144	0	1.8133	0.09991495	0	1.549224	0.7208296	0.2178901	0	0.02530879	0.2093459	0.1678289	37.52823	0.0184766	0.09376652	0	0.2325565	199.7817	0.04580457	602.5402	0.2604946	0.2614807	0.6510803	0	0
FEZF1	13.12739	2.881289	0.1436604	0.7418141	4.454021	0.3766705	0.2803413	2.565824	1.216263	3.273921	5.187569	8.573535	4.679478	2.178645	0.2012879	0.006997084	1.350001	0.3541698	4.183892	0.486769	1.183415	0.253876	0.366076	4.433921	0.2782513	0.4448007	1.103114	0.02888047	2.808248	0.2406381	2.201413	0.4248371	2.500636	0.2560431	4.61098	0.4188118	0.06613129	0.7738634	0.5027655	0.637523	0.01882177	0.3939854	0.3938851	0.01295317	0.1054145	0.3650569	1.042437	0	0.1774085
IGLV3-1	16.57748	561.0806	49.86049	8.646257	32.9185	52.47209	29.48567	0.8099786	17.0632	4.875006	2.304588	15.34541	18.09449	0.4205307	24.65895	9.643318	3.075683	5.312801	3.341675	0.9286553	6.040634	45.22382	282.6678	25.74275	61.63127	7.029776	4.783833	5.003781	56.40105	0.4155956	4.426967	14.72973	2.277896	4.839447	33.04089	33.50301	4.836082	4.293605	3.922115	10.50967	2.388126	26.24438	9.184335	2.635286	12.37582	405.2028	137.2023	48.56244	200.4866
ADAMDEC1	2.099393	8.349243	1.941677	1.729392	1.747251	15.00381	4.125851	0.5706675	1.303067	0.8665789	1.339574	5.467789	6.091779	0.3775807	8.370562	0.1424328	1.363916	2.127613	0.5981043	0.1091532	4.798287	2.098248	13.25523	4.04431	1.083516	2.450809	1.036065	0.6621517	6.84953	0.7870065	1.831155	4.671808	0.4563777	3.423475	9.108651	5.808877	0.7540579	0.6368403	1.966573	3.415115	1.841744	2.806992	3.023482	0.3053079	0.8909552	5.299838	2.448448	0.8867512	8.36772
TRBV18	0.1868546	0.03185497	0.5058065	0.1810858	0.2509109	0.4337257	0.2701371	0.1585693	0.08068057	0.23506	0.2922343	0.1954767	0.3202215	0.09776357	0.4094735	0.3416146	0.4695683	1.543878	0.2246346	0.06908501	0.2188529	0.4742924	1.501029	0.5791537	0.2285922	1.163371	0.1186271	0.2820029	0.9723792	0.07729301	0.08344592	0.2445941	0	0.1562581	1.034012	0.4144746	0.2017931	0	0.1447302	1.018987	0.7274818	0.2404416	0.2828004	0.2371519	0.4646231	0.6780476	0.2796391	0.08235598	0.6601762
NLRC3	0.3408992	0.8503362	2.842866	1.551022	0.2382515	1.346587	0.6398281	0.4618575	0.4665459	1.392942	0.5757657	0.671548	0.8385863	0.3942711	0.4645381	0.3170895	0.5683906	2.278039	0.3786692	0.1614188	0.8328006	1.064677	0.4379799	0.4222334	1.218735	1.007151	0.5011934	0.268527	1.676758	0.4848905	0.4967815	0.9488467	0.3420747	0.6781873	0.5153492	0.4289392	0.2601985	0.5360025	0.6207421	0.5099784	2.066205	1.123595	1.288954	0.3289244	1.251475	1.670051	1.402985	0.9190792	1.752976
PPL	5.408062	40.34479	12.28233	6.796538	7.884945	2.947789	11.31968	3.984555	7.258788	20.73372	62.94858	2.572548	10.96328	11.09493	9.686966	14.50744	11.84515	1.551792	13.60971	156.2266	11.05764	11.07513	0.769767	2.236039	10.35984	4.075163	9.639558	9.03345	12.87189	10.75813	11.75006	8.591739	5.549251	12.76834	3.859894	10.73233	35.39971	5.653622	7.12934	17.43815	28.90943	54.29969	4.048793	516.0537	3.068917	8.944939	6.244328	18.17298	4.152675
IGHV1OR15-2	4.757646	2.510497	3.270787	0.6147685	0.354924	1.787982	0	0.04806493	1.206475	0.1221437	0.1181079	0.7900287	1.058883	0.05926743	1.434253	0.3624212	0.4140618	0.5615691	0.3177551	0	0.08845048	1.188463	8.126265	2.418701	4.592935	0.06716884	0.2157468	0.1709593	3.868513	0	0.3035257	0.2965617	0.11674	0.1894574	3.223809	1.256339	0.1747622	1.272478	1.263457	3.313348	0.2321173	1.894925	1.508696	0.2875383	0.6066728	3.914803	1.780026	2.263351	8.516685
CD40	3.069828	1.936913	11.49676	9.035574	6.162062	8.52876	25.62949	0.8057104	2.277489	2.303426	1.2264	3.564633	14.62405	7.144903	14.64501	4.028471	9.999236	4.066135	9.29604	1.895559	3.043637	1.633403	7.934357	1.18255	1.709072	7.900406	0.9543686	4.722573	2.784335	0.5694663	6.736873	3.05732	1.377989	2.392486	6.567431	4.785292	1.513591	3.215031	2.485624	11.75943	5.369544	7.208109	3.774373	3.347217	13.39607	4.221791	2.379976	3.719653	12.32197
SAMD9L	7.425735	13.27278	3.386089	40.08956	1.981733	20.07508	13.16071	5.414671	3.894348	3.085953	0.9602523	4.809558	6.190474	3.744447	3.639369	2.77924	2.35839	6.362377	1.156598	0.6837819	17.62522	4.66405	7.261889	4.70935	4.464341	29.98136	10.6864	1.862899	15.61945	0.9898922	2.954964	4.577732	2.301594	3.378136	3.4779	3.936588	1.015071	1.95024	1.366512	2.786742	5.712078	8.567335	2.293541	4.69451	2.182504	3.511466	13.39019	2.043598	21.45124
GIMAP7	2.355915	2.84402	7.721765	14.67407	5.258342	14.2847	3.881572	2.701739	4.627999	9.074193	6.096694	6.994207	6.715845	4.980493	2.782927	1.891664	4.494887	11.33742	4.988344	1.271252	1.823	8.587512	11.0983	3.47564	3.661115	20.70902	3.072216	3.25527	8.356287	0.9613626	11.39311	3.100581	1.722519	2.07664	8.267747	3.177858	3.752544	1.072893	3.758098	8.680861	16.37444	4.260563	8.702058	2.208886	6.284363	6.766594	9.505281	6.88503	7.531812
BCAT1	0.3175179	1.699754	1.809099	0.7200865	0.8405747	5.404292	0.7593357	2.008653	2.562109	1.579421	0.5027836	3.84748	1.611538	3.988837	1.146866	1.313106	0.9620124	0.5639775	0.5701936	0.7985347	3.014027	0.332151	7.42012	0.6116541	0.2041618	0.4550824	2.298233	0.6265495	1.065849	1.352756	0.979694	2.846756	0.6247002	0.7656235	0.6765207	0.4645166	1.118036	0.5954299	2.554586	2.830066	0.9157507	4.352329	0.9960628	0.3160682	0.3975225	2.011567	1.251489	0.6695442	0.5355955
IGLV3-25	122.8018	120.6244	164.2249	19.94727	26.32936	74.25384	6.592293	2.902236	6.482189	9.87146	4.242353	90.78282	36.98513	6.276421	64.2088	114.3717	15.38566	8.520579	21.59015	0.3890577	6.545878	68.09308	485.0937	65.12228	71.46547	15.03751	4.509392	6.114269	73.96063	4.309289	20.23842	36.03412	3.253359	24.95623	227.7257	130.401	9.708222	13.90211	29.73336	6.990544	17.20686	81.10853	45.64429	21.99188	37.27594	337.699	51.77187	276.174	301.4123
GPR18	0.282926	0.6216728	2.360006	0.7474252	0.1500907	0.5594334	0.3332823	0.1422802	0.2956032	0.8059904	0.2767819	0.4531071	0.4701709	0.3289529	0.3725131	0.07663054	0.2968474	1.471862	0.4367111	0.1007309	0.1581879	0.5035918	0.7360613	0.2381775	0.6885834	0.6337739	0.3060182	0.1739609	0.6339194	0.3987801	0.5303568	0.3182288	0.3239718	0.3014438	0.5798707	0.170453	0.2457295	0.2507753	0.1493421	0.2181879	0.7386392	0.7820651	0.1776248	0.2837205	0.7696514	0.3331687	0.2822772	0.2771097	1.066247
MTATP6P2	1.680864	0.542944	1.617785	5.441336	0.7127646	0.8077022	1.222125	5.680665	0.9846679	0.6571378	3.218121	12.44266	0.6799448	2.036597	1.249357	0.2965195	0.4850569	3.459834	1.819828	0.806807	0.5833209	2.295445	0.859408	1.584273	0.9482769	0.3497139	3.856607	0.3782916	3.606265	0.4879264	24.7932	0.9573082	1.12444	0.8285828	0.6527394	1.221009	3.239235	0.7489292	0.8039995	0.5847767	1.281028	4.705278	0.714092	1.14775	1.669565	0.4891772	17.10109	2.252845	1.400275
IGKV1D-13	12.54907	0.8702507	25.14145	0.2885815	0.2380095	4.739607	3.638708	0.1353744	0.8571595	0.07644809	0.1108832	1.223809	2.849786	0	12.42941	0.729111	6.365512	0.1757393	15.81085	0	0.1383999	1.115764	9.774887	21.93836	1.895786	5.80153	0.4388573	1.605017	0.8301429	0.04399124	0.2849589	0.1670526	0.6027944	0.1422946	11.81218	1.022224	0.7547309	0.9089653	0.2635936	0.1054464	0.04358373	1.505318	0.4828667	0.08998316	0.2847813	1.470134	3.222915	0.9062078	31.68228
DUSP27	0.1393595	0.03167734	0.08383101	0.03961673	0.00415853	0.004313072	0.09402076	0.007884256	0.02674356	0.07346405	0.02583153	0.006479557	0.02315898	0.0923575	0.01583517	0.03821734	0.04244999	1.565974	0.0111691	0.01373996	0.8197493	0.009432953	4.99173	27.58677	0.03572132	0.06610762	1.64857	5.934609	0.03323915	0.1037637	0.0138301	0.2675532	0.378198	0.01864641	0.0403954	1.078494	0.03440021	0.009075172	0.02878462	3.076762	0.03046001	0.2630109	0.01124894	0.03930491	0.04620323	0.2729175	0.5735396	0.02456902	108.5186
KCNH3	0.3656479	0.1054911	0.4162201	0.1344748	0.01678622	0.1153415	0.2168697	0.003978176	0.1079524	0.1684905	0.02932621	0.07519628	0.1285391	0.06867518	0.248831	0.1371264	0.3684082	0.1936634	0.06387032	0.04852959	0.05368553	0.1142305	0.007006086	0.2131032	0.1802398	0.2334924	0.02976109	0.3360563	0.7166024	0.05817364	0.09769596	0.7118177	0.1256084	0.3387045	0.05558834	0.04852543	0.04917926	0.03663263	0.4328127	0.2231064	0.1152695	0.2654159	0.1277078	0.05553005	1.269654	0.126366	0.1578502	0.04132281	8.782074
HLA-DRB5	60.23421	312.7147	6.334196	214.7127	11.19355	35.69783	57.54935	3.312589	30.8041	6.615793	82.47975	112.0279	168.085	22.63164	253.0683	185.4038	7.424194	108.3731	7.872077	1.54882	13.00133	58.85843	129.8992	16.42682	115.6301	42.45326	7.716601	114.399	18.38327	3.216248	160.2822	8.840175	129.1713	8.004185	33.00363	65.49071	23.22717	4.549196	14.64054	36.18654	46.53525	84.36903	74.63086	11.73438	41.09503	16.56117	33.38847	149.7309	523.6066
CALHM6	12.42473	0.9020773	1.861458	2.46665	2.458395	36.79265	1.9528	1.179442	3.229475	1.131483	0.3724586	2.83785	5.061031	6.378049	3.490089	3.153212	16.66378	4.371992	0.6978599	0.4086083	4.358322	1.258106	8.371172	9.7804	2.376286	6.712046	0.6591059	5.483942	4.204481	0.9420167	2.382984	10.18806	0.5522173	3.831229	6.261354	2.129534	1.188353	0.08996125	1.992185	1.776516	5.435045	5.472965	1.236743	1.133456	6.482573	4.10874	0.9522719	1.357977	2.498983
SUSD3	7.392666	1.111872	12.43261	1.362316	4.57732	5.372086	1.693543	0.9672353	4.520327	5.632826	5.435707	1.589815	2.841128	2.236255	1.703672	6.164481	4.600168	5.493417	0.6470473	1.311029	0.7333989	2.700199	1.880868	0.7850445	1.848077	3.792194	2.371791	1.684314	1.379847	0.1571563	1.083982	1.707472	0.4894206	1.736828	2.290125	4.23707	0.8010555	0.402038	1.147665	2.856655	3.049136	4.562869	1.389596	1.473358	9.410634	1.947607	1.326681	1.637295	3.59738
AC134879.2	0.9765433	0.3855352	1.855057	0	0.04601109	1.407769	0.09907341	0.04361676	0.3550775	0.1108399	0.03572587	0.2509204	0.3202964	0	0.4505261	1.221558	0.04696781	0.08493311	0	0.07601127	0	0.3826853	8.103961	0.424812	2.946262	0.1828581	0	0.2714913	1.036434	0	0.3060399	0.05382328	0.1059363	0	1.340836	0.5320333	0	0	0.1273923	0.05096126	0	1.05819	0.2489225	0.260928	0.6291752	0.8170769	0.8076467	1.057149	3.312218
PDIA2	2.765996	1.261502	4.545419	0.737812	21.87925	0.673008	0	1.88689	2.345096	4.878122	1.582618	40.88918	1.075244	0.4188003	4.352781	0.06504051	0.7802339	0.07348528	0.4419413	0.05918938	40.6353	0.294984	0.5981508	0.7841132	0.6403951	2.00401	30.84627	2.187906	3.424955	0.1250854	0.1800571	0.307353	3.308836	0.5950041	1.195265	8.982863	0.3073575	0.3822553	3.37829	0.9700321	0.08018787	2.746681	2.029873	0.2257585	0.3674503	0.04303149	3.587106	1.374602	0.2413285
IGHV1-46	59.61403	43.71183	82.36353	11.4778	7.213976	53.74901	5.324931	0.8807256	12.42423	3.181641	1.782257	21.45887	14.28566	1.437348	17.03493	12.08194	6.108755	7.011326	6.042614	0.1128564	11.51994	11.15709	70.07198	62.40045	77.80051	13.68337	1.976636	6.334303	13.42254	0.6818306	3.035308	13.39345	1.289754	10.57803	137.4003	40.03803	13.31773	10.06305	4.482702	6.022843	7.305566	18.38222	35.70176	1.446325	4.250415	121.0187	62.51514	20.23417	131.0712
IGLV2-34	3.391114	0.2408821	5.711741	0.328642	0.1264898	1.443096	0.1361822	0.2398151	0.6100934	0.4062824	0	0	0.2641596	0	1.99544	1.162455	0.25824	0	0.3397301	0	0.1103287	0.3825623	5.912839	0.2919644	3.012662	0.1675661	0.1345559	0.05331151	0.2297804	0	0.2103348	0.4438994	0	0.04726393	0.949454	2.298405	0.04359791	0.310544	0.3939933	0	0.0579063	3.454542	0.2566189	0.3586608	0.3243142	1.318445	2.537503	6.601283	3.23491
TBX21	0.1453234	0.1825507	0.2981433	0.3913782	0.06162388	0.7740693	0.1769222	0.1363065	0.1937486	0.2914035	0.09569722	0.1386932	0.4528138	0.1120504	0.1676116	0.2237354	0.1467789	0.417095	0.08582063	0.05090196	0.3384285	0.3831112	0.1085957	0.08429067	0.2726915	0.6530846	0.1359628	0.01154335	0.4627078	0.1518657	0.150292	0.4084928	0.1103537	0.3070167	0.3506985	0.07917405	0.09440099	0.1083327	0.1184861	0.3109339	0.3510708	0.5511575	0.3009758	0.1294325	0.4154837	0.7242686	0.2232085	0.1842875	0.5274944
IKZF1	0.6947843	1.017249	4.311708	1.821963	0.625636	5.878872	0.4372333	0.2028955	0.9623396	1.308837	0.7485599	1.140148	1.789211	0.3742074	1.176246	0.5323762	1.221269	4.589122	0.3603093	0.1178625	0.7371747	1.493846	2.440197	0.5249978	1.452819	1.836941	0.7654263	0.1742486	2.323563	0.1825834	0.6765283	0.8966385	0.2843032	1.271402	2.255176	1.042541	0.3152649	0.215578	0.6318542	1.69792	1.760348	2.040509	1.807414	0.4184254	1.324244	2.614416	1.333373	0.8117978	2.885623
IGLV7-46	6.906825	7.542926	69.01285	0.1610488	9.948672	20.80554	0.6506679	0.4406992	64.21922	1.082584	0.6858439	2.426619	93.5921	0.05434131	7.966121	4.082517	33.78852	2.917728	0.04162062	0.76801	3.973839	24.67602	36.63327	7.117991	65.49119	6.158597	1.780331	1.253997	9.357256	0.5585173	2.22638	0.5982073	0.8562954	3.7174	87.2388	12.05672	1.18575	2.485607	16.12166	4.737147	0.4682138	271.9737	4.998737	3.163668	23.08429	19.16749	61.24169	8.239876	52.51861
TMIGD2	0.2059546	0.4969577	0.3430827	0.2947882	0.1560075	0.7134135	0.2290386	0.201667	0.127691	0.2391577	0.2753043	0.2651792	0.3554224	0.1989357	0.2854562	0.188267	0.2461158	0.4450576	0.101578	0.02342978	0.1814333	0.7399262	0.4735492	0.632898	0.3433281	0.6200078	0.3822012	0.09563967	0.06183315	0.05242696	0.2924354	0.3981729	0.1959234	0.2119761	0.3757278	0.2811333	0.1075438	0.3791437	0.4712102	0.502667	0.7012077	0.4892662	0.1630472	0.428953	1.248473	0.2190056	0.8298324	0.3910277	0.179116
IGHV2-70	4.802893	27.91528	16.73023	0.4329874	4.999529	18.38197	0.4844358	0.379149	2.347098	2.85036	1.086945	4.284471	41.79859	0.2921984	13.13594	3.318338	1.480011	2.399479	1.700865	0.1238899	1.918733	15.68786	6.927707	22.34901	11.6343	8.411302	1.134579	0.5478577	5.921531	0.04620309	4.788583	1.345131	1.20865	1.681302	33.73042	1.73431	1.171785	4.145985	0.9689644	2.270338	2.883831	7.617565	3.211918	2.457194	1.025485	103.9532	11.53394	5.382431	75.10607
CCR7	0.7971866	0.3479152	5.063981	3.096481	2.526317	3.264149	0.1843998	0.338256	0.5277908	2.56729	1.446257	1.278757	2.364727	0.1501536	1.257809	0.9400532	1.828505	6.652586	0.2555652	0.2593718	0.3029347	3.070318	2.210095	0.4447568	1.738738	3.22381	0.880622	0.5714832	2.784686	0.07914213	0.906637	0.4007131	0.05750888	0.5279879	4.342133	1.072764	0.4624369	0.1051244	0.5186741	1.193546	2.456816	3.344132	1.33683	1.025263	2.092029	1.823833	0.8709175	0.267033	2.933709
CCL4	2.046573	1.851852	1.498634	2.41058	1.805686	19.14814	6.410615	1.569774	8.876398	1.181183	0.3488019	4.748648	6.309476	1.81209	9.650122	8.004912	2.121965	3.154312	0.4889193	0.7712226	8.374284	4.781888	19.97701	3.246212	2.379904	2.812133	0.6683868	1.158266	2.387342	1.351258	1.980253	3.760875	0.7706448	2.369709	11.69087	1.847866	0.8925771	1.062027	1.194992	3.297484	3.798477	6.127946	2.626871	0.2830573	1.912103	9.058686	1.332621	1.763574	3.832297
FDCSP	0	0.7708228	64.0531	19.28033	24.79201	0.8855361	0.3064099	3.08762	4.168971	9.217532	6.678591	72.79954	8.078882	69.23284	13.72725	0.03229043	18.78696	102.9695	1.642029	0.2873253	0.07355246	2.295374	2.87723	0.9002236	0	3.225647	1.390411	0.07996726	1.194858	3.974445	19.87664	0.295933	0.2548273	4.277386	9.271139	60.22867	0.1743916	0.1035147	0	0.7705414	135.6455	466.8177	15.63237	6.276564	18.02647	10.74288	0	13.20257	45.8878
AC008083.3	0.3136226	1.149527	0.7923641	0.7294564	0.3509473	0.6369815	0.5667582	1.131128	0.9027787	0.9863302	0.2452476	0.3007531	0.5619003	0	0.229091	0.9317372	0.1791223	0.7773878	0.2513559	0.1449431	0.1224432	0.2122846	0.3515406	0.1620116	0.3288654	0.3254396	0.04977687	0.05916532	0.4080179	0.259462	0.1867443	0.4515879	0	0.1311342	0.1859484	0.1159445	0.2419257	0.07658733	0.1214598	0.6219272	2.056469	0.8071293	0.4746611	0.3980432	0.3299314	0.4335453	0.1760082	0.1382289	0.4432242
BANK1	1.051087	0.834368	5.771529	1.841747	1.363348	1.194962	0.2069996	0.08008474	1.212117	3.579025	0.8934665	1.000864	0.7138272	0.9125873	1.907973	0.996515	0.452004	4.436387	0.1147548	0.170846	0.4167135	2.422926	0.5617269	0.7284458	1.353545	0.7486745	0.9937146	0.2062697	0.9716077	0.3472902	0.9940169	0.4157463	1.780769	0.4245215	0.6894377	1.174165	0.1767191	0.6945401	0.3609397	0.9389263	2.976633	5.075101	1.000775	0.3854747	1.274735	0.7534914	2.004012	1.843501	4.815951
IGLV7-43	23.62861	2.620547	45.47126	0.6441952	4.462956	22.75832	0.3003082	0.7491886	7.563996	3.173092	0.2165823	1.629819	9.3851	0.05434131	3.540498	12.01019	4.033742	11.0702	0.2081031	0.460806	5.163287	4.429028	82.19203	3.719955	14.37611	4.43419	1.022042	94.716	1.013421	0	0.9585804	1.413945	0.5887031	3.7174	39.20614	14.66773	2.115122	0.3297234	1.383695	9.834729	1.702596	12.69656	6.319157	0.08787966	21.69367	45.72918	9.870171	13.70261	42.09709
TNFRSF13C	0.2433279	0.9299002	9.517883	1.037589	1.052842	0.284759	0.1221462	0.2452116	0.2422326	2.292124	0.849205	1.707646	0.5717989	0.1060923	0.4172024	0.2687703	1.653793	5.218886	1.799849	0.5547821	1.46193	0.7205781	0.1553143	0.2688555	0.7725501	0.8416542	0.2285016	0.2065686	0.979375	0.6877981	1.038363	0.4777772	0.1776259	1.536306	0.7373817	1.394333	0.3065782	0.05694532	0.2701434	0.2663966	2.322668	2.97455	1.611188	0.5061325	0.9890186	1.313951	0.5348524	1.060549	4.335764
C1QA	31.8449	59.18754	13.26369	52.25477	30.28079	352.6766	46.87162	23.34285	64.73711	18.67713	14.01754	112.8566	93.3681	23.91487	41.26476	107.9628	53.34635	58.9351	16.6916	6.067098	71.74912	23.71492	147.1144	39.58077	25.14062	146.8491	11.29606	20.10435	56.4086	14.51213	35.59318	56.58985	17.2029	40.40048	171.3394	65.57018	18.35212	8.083666	34.53698	97.85727	82.59447	45.62946	41.08841	16.94343	24.92949	68.44443	21.2296	23.59128	45.30661
CARMIL2	0.1662008	0.2921935	3.591684	0.35234	0.423106	0.3857843	0.2953415	0.09696642	0.2870506	0.5506963	0.5072294	0.3477399	0.3770711	0.07608771	0.1681955	1.163194	4.22886	1.386101	6.173139	0.238114	0.1784404	0.6257694	0.1125533	0.1162637	0.4647428	0.6220991	0.2077323	0.08230427	0.5253582	0.6531204	0.1901947	0.3344957	0.1204322	1.831144	0.3633711	0.3993828	0.3557712	0.09512487	0.1383875	0.3218588	0.6726127	0.9958072	0.3836007	0.2812514	0.8364673	0.6731031	0.4916295	0.1556623	1.366718
IGKV1D-16	9.362008	9.558177	7.788885	1.148218	2.509552	3.732336	0.407826	0.1795441	2.344717	1.178676	0.147062	0.9960004	5.438683	0	5.048488	3.142764	0.483346	0.5244283	0.04239137	0	1.541877	8.055442	11.06702	6.958357	9.428779	1.129076	1.040969	0.1197393	2.546064	0	1.795191	0.5538957	0.5450955	0.495396	9.742616	5.396941	2.023727	0.4133285	3.638011	0.9439966	1.430653	7.350642	1.793164	1.879648	0.5260812	9.980574	2.572606	6.558557	10.55472
CR1	0.02964575	0.1890793	1.479111	0.4596879	0.05463942	4.616173	0.03025347	0.02959777	0.1445706	0.4675836	0.1284885	0.2639206	0.2477778	0.07299225	0.354127	0.18651	0.09561523	1.077765	0.02935043	0.01805309	0.1007633	0.1192191	0.6176874	0.06245891	0.1255655	0.119949	0.06974841	0.01184339	0.2450243	0.0779065	0.1349885	0.1333118	0.03414632	0.2414975	0.8188868	0.1444124	0.05703664	0.05536132	0.05835156	0.2749241	0.4059351	0.9918398	0.4180661	0.02360832	0.1721143	0.6074928	0.1357097	0.04919091	0.8842642
TRAV12-3	0.1503266	0.9225966	1.012796	0.3107959	0.1345738	0.8839743	1.062494	0	0.2596337	0.2521446	0.2089829	0.1747369	0.6557647	0.2097384	0.341627	0.4580547	0.1831627	1.324871	0.04016024	0.1111593	0.130422	0.8479413	0.5616721	0.2415963	0.3502952	1.010226	0.03181229	0.1512497	0.7496946	0	0.08951091	0.472269	0	1.944336	2.297558	0.2963995	0.03092283	0.07342019	0.3415487	1.341469	0.5339281	0.9027104	0.7280517	0.1695923	1.380164	0.380982	0.1874774	0.1472362	0.7648117
CSF2RB	1.595477	2.601353	9.877498	3.007184	1.464082	13.36012	0.7553753	0.5157943	1.480241	2.092598	1.097892	3.368872	6.097693	1.703002	3.536249	3.081398	1.582223	5.947016	1.054375	3.010062	2.114839	1.67811	4.401465	1.426674	2.971463	4.775315	1.279465	0.6849569	4.577961	0.2778838	2.88576	1.771292	0.9642957	6.029762	10.20411	1.868562	1.806314	0.6601062	1.565957	7.68772	4.565553	6.966938	6.11729	0.9473427	1.566395	5.820671	9.85012	1.539178	4.724327
IGLV4-60	3.976596	20.37557	19.25642	2.397937	2.274371	3.71782	1.330786	0.5624393	1.08109	0.3176186	0.03839051	7.087561	1.617674	0	3.873031	0	0.1514128	1.73409	2.434576	0	0.6900114	3.476747	84.48386	0.2662898	38.14656	0.1309978	0.7363402	2.834052	6.287224	0.1827702	4.735671	0.5205395	0.3415128	2.845106	5.938022	7.023932	0.5453352	0.1348741	0.1026705	0.4380979	0.6790394	28.99645	3.276735	0.560779	0.4225641	0.2290484	19.21746	5.93964	48.95546
ZNF683	0.1092538	0.2922784	0.07279872	0.4039759	0.1128519	1.658149	0.4049975	0.2567504	1.272485	0.3020647	0.1343587	0.1758387	2.660547	0.09673621	0.2987621	0.4071662	0.3302356	0.9860309	0.1077692	0.03107228	0.6518467	1.882921	0.7912989	0.515182	0.5052555	0.9667626	0.2294256	0.05073445	1.481509	0.1251504	0.8557152	1.293727	0.3291194	0.5228833	0.1328761	0.2982684	0.0311178	0.9112251	0.333287	0.2999838	0.2273169	1.427489	0.3714089	0.1991052	0.3343568	1.423168	0.2201027	1.061846	0.2612955
IGLV3-9	5.117627	12.42137	14.90195	0.87424	6.173171	75.32094	1.379398	0.9937241	11.46049	0.4364672	2.683005	9.588394	16.54063	0.04538265	6.948515	5.153861	0.4755873	0.8600168	1.494641	0.577257	1.128815	11.36079	96.7404	9.588909	6.882274	1.182958	0.7709477	0.06545404	12.1028	0.3588005	0.413187	9.582996	0.3128682	0.5802904	14.87991	3.07844	1.819953	0.08472785	2.23054	2.236105	1.919575	24.22044	2.59931	0.2935676	3.882274	29.91674	32.06326	5.47968	49.9406
IGKV2D-24	0.7689785	0.5942994	4.55174	0.1192381	0.7342897	0.2141938	0.3952775	0.08700984	0.5607645	0.4422228	0.03563426	1.787693	0.4153176	0	1.298183	0.9841129	0.04684738	0.3388613	0.2054351	0.03790819	0.1868044	2.637228	1.953755	1.235858	4.372223	1.884689	0.1627321	0.07737004	1.767424	0.1272362	0.3052551	0.1610558	0	0.8574162	9.48337	4.321163	0.1581822	0.05007633	1.016525	0.5591365	0.04201919	0.659673	0.2793198	0.08675299	1.843463	1.629964	26.69908	11.32768	7.071131
LINC02446	0.06910175	0.109951	0.03325425	0.1964406	0.1031009	1.208336	0.5106047	0.13683	0.2784781	0.1655788	0.08005394	0.09638714	0.8469034	0.144618	0.2243403	0.04211148	0.08419575	0.3045067	0.03692151	0	0.8872901	1.122565	0.7573514	0.2379779	0.4830683	0.4370617	0.2485976	0.05214455	0.5993351	0.1143367	0.3017384	2.339763	0.02373803	0.6780305	0.2913478	0.5449927	0.1137162	0.2699968	0.1427293	0.06851589	0.2831939	0.7706318	0.06972269	0.03897888	0.3700844	1.623922	0.2068299	0.3790146	0.4296926
TRGC2	0.101791	0.1041199	0.3673911	0.8615291	0.07593684	1.961095	0.4741821	0.03599262	0.2197579	0.1951259	0.112028	0.1715639	0.380605	0.4704431	0.2478499	0.2558849	0.1937895	1.079339	0.06118601	0.02508985	0.5519555	0.8153187	1.121962	0.1635926	0.5574107	0.5834598	0.269264	0.032005	0.6014456	0.08421233	0.1666794	0.3819695	0.05245127	0.2610445	0.409055	0.250877	0.04187767	0.1284308	0.2207611	0.3111945	1.21672	1.921084	0.2310877	0.2870909	0.6684653	0.6625269	0.5458717	0.2592158	0.5562398
TRAV1-2	0.3481445	0.4069829	0.2513095	0.5012744	0	1.523866	0.04793477	0.04220627	0.3435949	0.1787592	0.4494172	0.1387463	0.3719262	0	0.2421982	0.04546364	0.04544895	0.4931191	0.1594422	0.1103298	0.1035589	0.8079488	0.6318112	0.1027686	0.3824491	0.7077791	0.2841739	0	0.3235217	0.4114603	0	0.2604136	0	0.4325473	0.6290793	0.2941876	0.09207618	0.02429076	0.06163633	0.3945061	1.386006	0.6399812	0.2709819	0.1683267	0.7229841	0.7562777	0.5954505	0	0.5622993
LILRB4	1.083715	2.958183	0.7982492	1.567732	1.021064	9.402006	1.537806	0.5442928	1.749847	0.7177035	1.251817	2.957152	2.811664	0.3405349	2.680271	3.916368	2.442608	2.359927	0.4633977	0.1098067	3.047632	0.6822175	3.980665	1.884588	0.5455537	3.454673	0.3750964	0.4649171	2.503285	0.3554892	1.068586	2.620466	0.3093296	1.60855	3.619207	0.6821451	0.4757464	0.2962797	1.219704	3.937844	2.216765	2.171041	1.090265	0.1603998	0.4810473	5.734729	0.7423606	0.5885867	0.8698135
RNA5SP38	1.176085	4.23912	0.3638407	0.3907802	0.300812	0	0.4857927	7.128958	0	0.8454259	0.2335691	0.4687061	0	0	0.08181823	0	0	0.555277	2.693099	0	0.5247566	0	0	0	0	0	0	0.2535657	8.852532	0	4.40183	2.287263	0.173148	0.1124008	0	1.242263	0.725777	1.14881	0.3123252	0	0	0	0	0	1.928171	0	0	0	0.6648363
IGKV2-29	7.094447	0.6230558	7.410156	2.750168	0.09622748	0.3243615	0.4144038	0	0.06188402	0.1931753	0.149434	0.1874194	0.1339734	0.1124807	0.3140764	0.1965202	2.062796	0.6217012	0.0430751	0	0.5035971	10.0771	1.847478	0.2961503	0.5635797	0.5736435	0.1706062	0.04055687	26.0461	0.3112498	0.2560204	0.6191124	0.1661662	0	1.529576	0.3179124	0.03316723	0.3674957	0.0333035	0.4796112	0.8369952	0.4149556	0.2277608	0.4547536	3.988687	3.974894	4.584728	1.38972	25.21731
AC004847.1	0.1255475	0.4566046	0.883613	0.4542402	0.149855	0.4031311	0.2924247	0.3640208	0.2830927	0.4136437	0.07999529	0.3137584	0.5672313	0.2736971	0.1426574	0.5738268	0.3059421	0.881731	0.04192553	0.1083091	0.4411415	0.6373537	0.2110899	0.1585357	0.5997361	0.5211121	0.106274	0.1026337	0.6057017	0.1298328	0.1744315	0.493028	0.09703897	0.2799726	0.4300848	0.2784853	0.03228207	0.1021966	0.05186353	0.3215813	0.8832605	0.5923594	0.5447053	0.1593422	0.688397	0.441117	0.5480107	0.2951197	0.7747726
MTND4P24	28.05125	4.945304	13.08727	26.35552	8.115104	5.494223	9.319389	11.24005	5.160847	9.41255	7.246232	31.11937	5.649157	38.52279	18.41817	0.6905434	2.116982	29.71012	7.547799	4.431534	2.595364	18.88504	3.913878	52.48238	6.477902	2.747324	44.3779	3.990306	63.68471	4.791388	63.03326	6.117687	5.293879	4.447334	2.946135	11.17098	14.79342	23.48984	3.058217	2.296979	7.017311	46.9182	5.487896	10.99381	39.49431	3.202447	44.05302	13.28842	67.92718
SLAMF7	3.826595	4.028398	7.125094	2.11362	0.825848	10.45707	1.148292	0.2246809	1.864818	0.9872923	0.8684055	1.840736	4.805413	0.4934906	3.612106	0.7147189	0.861922	2.269593	0.5603239	2.153543	2.801652	2.37733	11.23086	2.168368	5.364561	1.285367	0.7432543	1.317356	4.418611	0.3319777	1.054277	2.352355	0.3964884	2.178082	6.370648	2.893575	0.6509918	0.8991048	1.089444	3.228105	1.458022	3.492049	1.68297	1.799142	2.145923	8.395062	7.231156	5.535589	9.255985
MIR4539	0	0.4544642	3.608087	0.5166983	0	0.1546955	0.642326	0	0	0.2395373	0	0.2324001	0	0	0	0	0	0	0.2670656	0	0	0	0.4980159	0	0.4658926	0.7903533	0.2115517	0	0.4335191	0	0	0	0	0	0.5268539	0	0	0	0.2064817	0	0.2731247	0	0.8069239	0	0	0.4606419	0.9973795	0	1.506962
NDNF	0.02811226	5.39836	3.875953	1.569275	0.2315305	0.9735898	0.5635706	0.190854	0.2168725	1.042755	1.027842	0.2039056	4.842258	1.347301	40.30901	0.1079314	0.4521378	1.542315	0.3785182	0.2494521	0.1229253	2.085535	9.928107	0.1355412	0.2829944	2.987162	1.359975	0.7339927	0.6254085	0.7023753	4.616684	0.4533658	0.1100921	0.4965105	1.337877	1.006037	0.3400294	0.4887934	3.762658	0.9198392	1.520773	3.574033	3.155309	0.0951453	0.4602812	0.3575286	2.356015	11.52477	0.5307847
IGHV3-48	44.19846	34.3373	56.25942	6.09991	8.327687	135.509	3.657689	0.9033313	17.79853	4.358249	5.565379	6.681503	17.3049	0.1937167	3.560987	10.36508	4.144692	7.724391	1.112773	0.1368907	1.493694	9.867916	13.21126	40.13351	59.07777	3.567567	11.01832	1.431883	10.26597	4.364908	6.834323	3.344145	2.241705	2.415056	92.16285	28.19706	2.341975	6.080449	5.305432	5.873757	3.300257	46.69019	7.032566	55.84122	3.57634	116.3441	8.450021	63.99644	63.8366
ARRDC5	0.09764806	0.3079703	0.6167669	1.126137	0.05463465	0.3173241	0.1882274	0.05179157	0.1967595	0.807232	0.1527183	0.3660514	0.3270816	0.1660429	0.1069931	0.1673661	0.1673121	1.2909	0.2054351	0.1083091	0.1779089	0.4791955	0.02736351	0.07566477	0.5887654	0.1881794	0.2479727	0.05526431	0.3969955	0.2019622	0.4215428	0.3195552	0.1509495	0.03266348	0.1833374	0.5775991	0.07532484	0.1848055	0.03025373	0.08471765	1.420649	0.910977	0.428586	0.4131095	0.1867744	0.4893265	0.5114767	0.8822849	0.4830007
CD3G	1.042411	0.6077689	1.282959	1.620407	0.387268	2.523682	0.7233702	0.2698076	1.113235	0.8692283	0.2644702	0.8215186	1.744204	0.8071866	0.7056076	0.3144529	0.4381866	3.066183	0.2506351	0.1348923	0.5480578	2.328434	1.713715	0.9190232	1.359056	1.520544	0.3540568	0.3264427	1.213763	0.4570685	0.5927647	1.009748	0.1450272	0.6799427	1.302027	0.9480187	0.2862619	0.1196427	0.5684168	0.7700119	2.101836	1.636457	1.094901	0.4762821	2.181273	1.714798	0.971119	1.255807	1.440767
TNFRSF4	2.021417	2.384551	1.995874	1.792382	3.806381	2.507847	2.698441	1.390085	2.474642	1.135749	0.6944644	2.64134	3.945638	2.443464	1.352116	3.791208	3.057465	1.727779	1.610773	2.817673	2.11661	2.563512	1.918562	1.968427	1.518685	3.210093	0.4130237	1.385108	1.473612	0.4901662	1.812375	2.506145	0.8500449	1.041454	4.527699	1.90692	0.8961511	0.7376148	0.7414624	5.736384	0.799854	5.202255	0.8228655	0.5897792	3.022033	2.649828	1.29526	1.269842	2.561223
CD7	1.615558	2.113633	8.838823	2.068682	5.45784	6.889182	4.023051	1.290354	2.950205	1.029967	1.697155	1.993458	5.298147	1.369262	1.345648	3.294427	6.419718	4.530025	157.3217	4.675805	6.963818	3.859543	3.228454	2.457127	2.882231	4.646757	1.610423	1.003972	3.518875	0.5201099	2.563808	5.687891	0.7609014	5.135092	7.160205	3.610601	0.9022456	2.456395	1.019197	4.5229	1.815506	4.552829	1.703834	2.041154	3.747302	4.370624	4.124447	5.262552	3.462983
NELL2	1.023948	0.03395748	1.1997	0.1375395	0.1170189	0.6342901	0.155982	0.01320588	0.141551	0.1566091	0.06490051	0.04558283	0.1551622	0.1595811	0.0939687	0.1678559	0.03697326	0.6428818	0.05238211	3.182836	0.1004477	0.480317	0.2255956	0.08574713	0.08485279	0.2509839	0.07903551	0.133868	0.386685	0.3373027	0.07968756	0.3259224	0.01924465	0.5142896	0.05166842	0.2991563	0.4475098	0.01976082	0.03471361	0.08023384	0.2959135	1.105342	0.510608	0.2001369	0.2119267	0.2796549	0.3959087	0.03475087	0.3219654
TOMM20P2	0.1424711	0.5505386	0.651341	1.030942	0.1275414	1.12439	0.1373143	0.04030147	0.2734068	0.6486284	0.1980622	0.1656058	0.7990672	0.09938909	0.1618874	0.04341184	0.216989	1.177161	0.3044929	0.03511685	0.3213771	0.9322117	0.7452495	0	0.5643829	1.013755	0.3014989	0.1791824	0.7414103	0.4321799	0.6221114	0.4475898	0.09788413	0.5401111	0.4505164	0.4213661	0.08792073	0.1623615	0.1765639	0.329614	1.012054	0.6110985	0.5750052	0.32146	0.3270104	0.6236719	0.7462578	0.3628097	1.127537
TRAF1	0.7843604	2.894223	3.880553	2.564663	1.19063	1.878223	0.6723058	1.760098	0.9977251	1.905453	2.685085	0.990286	2.492292	0.7234413	1.328579	1.122259	1.841496	4.892577	1.18024	1.033908	1.454072	2.16354	1.436362	0.7431081	2.472865	2.529523	0.6495153	0.6831214	2.4785	1.795394	1.388203	1.305129	1.472899	1.358517	2.558701	1.072788	1.742923	0.6510933	0.8875287	1.770598	2.698637	2.632964	2.531882	1.56341	4.485392	2.320709	1.66565	1.215209	3.056453
IGHV3-53	2.451035	20.3912	89.93045	1.601674	4.074922	23.71637	5.062113	0.4457159	2.681063	2.214986	0.3894182	6.886532	33.47271	0.1465597	8.900849	3.776906	1.791851	3.645282	0.3928811	0.07767527	0.5285858	9.954326	35.27104	8.248123	8.90989	3.197401	1.11148	3.064992	17.4015	0.4634873	1.084164	0.8800248	0.6495323	5.739133	42.40666	27.13223	0.08643229	3.215058	1.562173	1.66646	1.836776	11.89491	6.634865	1.481334	4.473852	27.03347	16.87336	8.498291	35.29221
IGKV1D-27	1.313002	0.284888	2.36949	0.1388145	0.3739946	1.052853	0.05752173	0.1519426	0.2061569	0.4290221	0	0.2081195	0.8182377	0	1.336934	0.2182255	0	0.09862382	0	0.04413192	0.09320304	0.5251667	16.99201	1.109901	1.668869	0.4246675	0.1515594	0.04503629	0.582339	0	0.213223	0.4374949	0.1230126	0.07985488	1.415428	1.676869	0	0.2040424	0.1109454	0.5325832	0.1956715	14.59157	0.3974401	0.3029881	0.6392702	5.692709	4.242585	1.473066	18.42093
UBD	20.76596	13.03188	5.045346	25.3976	1.416058	84.0906	68.76492	21.10329	12.17755	1.520522	1.713198	1.14169	17.65195	9.430991	90.52047	39.07481	2.57165	5.957351	4.437171	2.38016	11.51834	57.66837	8.260558	5.49826	34.17689	34.7261	0.74734	4.191648	14.0106	0.7304083	90.51924	40.54547	10.95627	52.70294	6.717751	19.55644	5.618596	7.024968	2.553003	27.77539	8.653557	17.41974	1.525509	3.548333	7.064402	2.809619	3.275662	0.8322979	20.85763
HLA-DPB1	22.65828	95.86248	29.13876	70.64567	37.98341	100.9118	89.53439	20.04297	42.25164	16.72556	27.62045	56.36056	74.24826	10.16461	52.20871	67.50016	36.14164	83.57406	10.66731	5.318284	41.18321	97.83526	140.0476	32.30829	123.1819	136.8945	11.27417	89.46344	73.15925	5.244903	47.98237	81.25096	14.45497	17.79432	66.575	85.4772	24.4156	4.418864	35.11594	98.33124	73.34148	56.34	39.83735	31.3122	24.50999	41.7598	35.00834	96.49622	104.753
CXorf21	0.6790225	0.8305304	1.338201	0.7854928	0.7815436	2.867079	0.4155208	0.4390362	1.154145	0.6120792	0.3895757	1.616152	0.886608	0.6315895	0.6403434	0.4827724	0.5318629	0.9795924	0.6392298	0.1195487	0.426406	0.7295495	2.762579	0.3266434	0.8815542	0.6518817	0.2258072	0.2195974	0.8273086	0.3031719	0.4299901	0.5869204	0.1443989	0.3605308	1.175836	0.3825231	0.1729345	0.1263381	0.6077574	1.057989	0.9805988	1.359175	0.3849745	0.2918268	0.808134	0.9684654	0.8226365	0.6650634	0.9809471
PLCG2	0.5081815	2.159518	5.593933	1.817456	1.027259	2.105962	0.5788403	0.8372168	0.82965	1.630482	1.792072	1.051829	2.334769	0.4226074	0.7300826	0.4427418	1.43402	2.147435	0.8898206	0.9091353	1.267601	0.5063832	1.184904	0.731866	1.517901	1.376756	0.575239	0.1900514	1.283496	0.2342527	0.9326254	1.061221	0.5329308	0.5304017	2.552979	0.7426723	1.075087	0.7351322	1.121982	1.784981	2.154705	2.002031	1.407425	0.7616106	0.628246	2.601926	2.741009	0.8670213	2.944339
GFI1	0.3391798	0.4212846	0.9443765	1.056563	0.07590923	4.926262	0.5078675	0.05139933	0.509095	0.3874975	0.4336348	0.215433	1.238026	0.3422465	0.3008512	0.4761493	0.6586449	1.251097	0.1116482	0.1388397	0.5296846	0.6108568	2.593424	1.23067	0.7663728	0.883491	0.3268445	0.1965307	1.485338	0.6514061	0.2993368	0.913349	0.2746449	0.5915938	0.7756771	0.5015715	0.2541649	0.2277783	0.5629613	0.3242933	0.4815468	0.7793773	0.8910141	0.2664875	0.9824072	0.8833272	0.9517557	0.2384772	1.075097
KLK12	1.028492	0.1618499	0.187645	0.8937799	0	0.01049376	0.3485771	0.06713874	0.03253371	0.4793455	7.3297	0.1024715	0.4366822	0.3548005	0.02201553	0.5785627	2.024315	0.05602993	0.02717457	93.519	0.01176673	0	6.967718	0.07006156	1.272053	0.08042035	0.9040876	0.02558591	0.08087128	0.2805094	0.03364881	0.3195624	0	0.9073393	0	1.487485	1.101999	0.01656001	0.3431635	0	0.2408562	4.712056	0.8415911	51.31472	0.1470017	0.07811903	0.06765718	0.1726884	0.08305756
CD40LG	0.4291382	0.2551203	1.771279	0.6654232	0.394019	1.180011	0.05302636	0.224109	0.2027153	0.5062319	0.2065101	0.560216	0.726863	0.2302851	1.007395	0.3017565	0.4122672	1.981975	0.1851969	0.07322935	0.2806692	1.862017	0.7729251	0.51537	0.607686	1.879101	0.2794299	0.07473	1.209654	0.1365496	0.2686312	0.4839652	0.2721577	0.5152991	0.4523347	0.5044256	0.1290181	0.02149672	0.2931881	0.9164612	1.352847	1.04778	0.6061922	0.148965	2.028913	0.7909756	0.8974769	0.9570275	1.219171
PTPRC	1.540529	3.428434	13.85995	4.820089	1.434687	19.24315	1.807045	1.072214	3.075956	3.45957	1.57551	4.863994	6.534145	1.667014	6.229602	2.0261	1.639127	12.49569	0.930311	0.1995716	3.921371	4.282558	11.91704	2.5762	3.928725	3.342314	2.00609	0.6145885	7.863003	0.7113432	2.218579	2.866336	1.053491	4.918216	6.818072	3.436575	1.342744	1.237671	2.08825	4.002203	7.280499	6.761431	4.438997	1.13978	4.500785	7.796959	4.627074	1.831685	9.497049
IGHV1-2	47.03493	51.39696	66.34726	22.63807	5.408123	63.77016	2.171894	0.6510089	10.24069	5.3422	5.232341	0.3009498	3.047654	0.4515411	6.350821	23.5796	4.206153	1.901524	0.4226938	0.5672592	1.797008	21.06237	175.5954	21.99395	56.91263	8.528993	2.800397	8.574715	83.99042	0.951983	3.739925	18.92889	0.6423499	0.6415201	13.56933	10.8479	4.34944	0.5620078	3.891957	9.080025	4.51933	33.31586	49.11206	1.298174	3.484887	127.9524	122.1252	5.268939	243.0925
IGKV4-1	305.0672	291.5582	407.9686	203.558	35.99623	264.4776	42.69438	8.420386	151.0476	21.79879	16.63551	99.70742	391.3404	4.27761	124.4373	50.92249	58.41119	36.6008	4.110229	2.170913	29.65606	120.0626	917.2565	239.4821	343.9898	47.1127	9.319286	44.47627	292.8671	37.84685	36.31231	88.96388	5.47669	14.94199	606.7536	624.6748	15.84703	15.51854	16.74114	53.72359	37.34397	254.212	116.719	451.8493	35.00072	907.6529	832.3484	295.6145	527.8219
MIR5195	0.521568	1.541227	6.023936	1.347909	0.1556375	0.0807107	0.1675633	0	0.1000907	0.874832	0.9667731	1.455027	0.5417186	0	0.5926486	0.3178501	1.906485	4.596728	0.8360315	0.1285582	0	0.706077	0	3.712179	0.2430744	0.2061791	0.6622489	0.2623853	1.130919	0.2876644	1.035213	0.3641262	0.358341	0.1163104	0.1374401	1.799661	0.2145775	0.1698241	0.1077296	0	2.279998	6.264025	1.15776	0.2942058	0.9311109	0.9613396	0.5203719	0.6130149	2.358724
HLA-DQA1	2.9296	42.13783	11.69881	13.06851	5.438999	33.3684	12.94667	3.715723	2.828172	3.211813	5.192201	10.88828	22.00158	2.307486	16.14435	18.27638	8.274071	23.85751	0.8929175	0.7555369	17.35213	11.39582	13.67872	6.089294	11.05511	19.9625	1.590532	8.222032	22.35374	1.148561	6.979357	19.66174	2.421272	7.038314	22.75808	10.84978	1.759802	0.3383243	8.776143	18.124	13.11567	12.51636	13.70967	1.777892	5.211563	20.05757	4.511749	3.249885	7.35207
TNFRSF18	1.313438	1.164357	1.80141	1.108827	0.9537057	0.934948	2.616189	1.027923	1.268668	0.3986461	0.6086436	1.160304	2.237258	0.5039462	0.4690514	2.52134	2.81392	1.133454	1.228112	1.64029	1.519368	1.43234	0.7742875	1.246425	1.224243	1.246105	0.4632519	1.04619	0.9018462	0.7002634	0.8081463	1.956182	0.4963154	1.884313	2.584276	1.208531	0.8195453	0.7626589	1.347406	1.823223	0.6937767	2.065691	0.5124261	3.432759	1.674834	1.482796	1.288585	1.68952	0.8827279
IGHV1-12	2.438224	0.7315766	1.619239	0.3024575	1.135015	0.3169371	0	0.08276546	0.2807422	0.140217	0.06779202	0.5441563	0.3038909	0	1.139868	0.4457654	0	0.644663	0.07816555	0	0	0.3300766	3.93554	0.9404577	2.590817	0.3469844	0	0.1471918	0.6978599	0	0.2903646	0.2042659	0.1005103	0.06524728	4.317632	6.345841	0.1203728	0.09526717	0.06043367	0.3868084	0	2.760973	0.5904321	0	2.313178	0.6066991	0.9487269	2.349891	3.418231
CNFN	2.122023	1.921864	9.43009	18.97131	7.183071	1.000518	21.66652	14.09689	6.280151	3.098493	132.8892	10.75284	6.901298	14.01699	1.792267	10.79004	35.45018	3.068297	3.268564	4088.258	1.277227	1.997429	1.263622	7.056775	0.9503282	2.477227	2.210242	3.002419	5.305756	3.017376	15.16252	4.374949	1.025105	27.57212	7.627586	9.070784	27.19317	0.8420796	0.698545	2.301285	3.261191	513.1796	1.605819	4531.523	9.132431	0.8250302	2.034456	21.64783	0.3373796
ARHGDIB	30.78914	18.49207	37.52273	48.03671	44.65212	134.6337	30.86648	17.05571	40.18246	19.65756	23.64271	44.89015	40.31861	22.97174	31.07115	99.3724	35.64568	40.06487	15.19301	20.36871	23.43954	45.24782	85.21474	20.91199	23.69802	54.99009	11.12307	14.92207	26.19676	43.64165	30.05689	88.77915	22.52588	12.45938	60.6283	23.53172	18.5484	17.04442	15.90754	86.14261	56.81047	50.79356	22.80846	19.89458	38.91156	27.92778	23.69369	21.91703	38.18128
TM4SF4	9.118504	53.13409	10.74333	2.19476	4.491305	0.2342119	0.6123107	4.725366	0.6615807	1.30962	10.37756	0.3779217	1.059642	0.5572523	163.7166	0.1281055	0.7427717	1.049837	0.09734167	3.060466	0.3307111	15.32281	1.375362	1.975558	2.906386	1.99435	484.6571	19.02815	8.502241	0.1623153	5.023444	2.993832	12.27611	0.07500389	69.44131	12.79345	7.287615	0.296597	19.97855	47.281	78.99686	13.68112	10.88216	0.2055316	0.1715531	4.714045	35.43028	5.281763	181.5485
IGKV1-16	207.6567	25.24801	31.76643	8.119544	6.629005	51.7125	5.046847	1.526125	14.79912	10.68413	1.102965	5.71778	56.52934	0.442781	33.94851	11.50735	7.878539	4.020617	0.2119568	0.07822324	11.64668	24.38114	194.4238	24.04458	181.6611	7.025363	4.734729	0.9579147	19.47395	0.6126187	7.08628	6.535969	2.45293	1.875428	65.02046	46.69527	7.017764	3.92662	9.373613	2.307547	5.462495	35.5281	14.21723	5.638945	5.139408	144.4807	25.56774	33.22795	81.71682
IGLV1-41	0.5909391	0.2686488	1.848478	0.03817967	0.3967606	1.074486	0.18985	0.04179044	0.1701049	0.6017933	0.06845992	0.1717242	0.9820318	0	0.2877745	0.04501572	0.2250059	0.1627536	6.038577	0	0	0.2999958	7.175845	0.06783738	5.335962	0.116801	0.0625276	0.3344444	0.09610028	0	0	0.3609872	0.05075027	0	1.284693	0.8010452	0.4862348	0.04810288	0.1220581	0.1464822	0.2421796	1.394087	1.848373	0.08333416	2.411322	0.884977	5.195709	1.504856	1.670278
SLA2	0.2755715	0.702219	0.7799853	1.000787	0.2986298	2.508121	1.020453	0.04307887	0.6345974	0.62556	0.186508	0.2579413	1.798655	0.3187156	0.7168963	0.5966175	0.5169014	1.270269	0.3080409	0.1823223	0.9022248	1.178076	1.316843	0.60938	1.069677	1.711429	0.3867322	0.1258631	1.127433	0.2819779	0.3756731	1.101162	0.3662045	0.7277309	1.175245	0.7506745	0.3087909	0.786291	0.480817	0.9707038	1.147183	0.9518241	0.7199974	0.282254	1.1818	1.34333	0.7976866	0.626467	1.061761
TRBV5-1	0.5826309	0.2300202	1.52735	0.6656849	0.3019654	1.024976	0.6797621	0.1301144	0.6355451	0.352693	0.2131497	0.4918898	0.8981562	0.09626413	0.4181263	1.261407	0.4483553	1.570872	0.02457659	0.06802543	0.1915523	0.6642033	0.5499562	0.422423	0.4072987	1.672834	0.0389359	0.09255925	0.8377822	0	0.1825913	0.4816854	0.03160216	0.4513271	2.157515	0.6348496	0.1135418	0.01497682	0.09500691	1.945907	0.5529519	0.7102614	0.5940544	0.1037843	0.8211484	1.504858	0.458917	0.198227	0.5720447
IGHV2-5	12.37689	29.61231	18.47951	0.820156	2.083401	3.069355	0.6627173	0.1346581	6.760093	0.9125232	0.4779516	2.36089	62.62726	0.1660429	1.596971	1.015355	2.706737	1.311071	1.441307	0	1.40421	2.685147	14.38713	4.553898	13.27424	1.442708	2.081938	0.5188705	25.70149	1.268996	2.834512	8.862331	0.7086241	0.1415417	10.62071	3.597961	0.4569707	5.295771	3.801885	0.6817754	1.127181	1.088984	1.729123	0.3580282	7.12233	14.00205	8.232339	18.33909	48.67727
ITGB2-AS1	0.2624242	0.1342142	1.290505	0.540435	0.1541692	0.3236042	0.110655	0.1043904	0.2360629	0.1296921	0.18241	0.3145695	0.2044221	0.3604179	0.2595833	0.9295617	0.4946068	1.029927	0.2891933	0.1152173	0.2305227	1.187897	0.1777169	0.07343021	0.4930282	0.4084681	0.1405717	0.06188334	0.5067799	0.2035362	0.1416093	1.090661	0.135223	0.7351693	0.3436004	0.4244482	0.08097266	0.1722273	0.07114217	0.2195431	0.5847872	1.815048	0.2184454	0.1942869	0.3199909	0.6235103	0.5829638	0.1975913	0.579482
C16orf54	0.5491428	0.727846	2.998131	1.289247	0.5192934	2.218998	0.4919943	0.1050177	0.6322943	1.134212	0.3763309	0.7390053	1.026646	0.461323	0.4821104	1.67563	0.5654306	2.313368	0.2975431	0.1201037	0.2858587	1.162227	3.675878	0.3675815	0.9029485	2.338957	0.3191689	0.1225649	0.9005792	0.140772	0.2809292	0.4535731	0.1115917	0.6985372	1.522475	0.4574987	0.2100121	0.09066044	0.5415651	1.058299	4.298149	1.074871	1.268915	0.2748577	0.822537	1.667933	0.8797003	0.804508	1.62647
TRGV3	0.1489269	0.2285016	0.6181452	0.490719	0	0.9679272	0.5023778	0.09478726	0.4929979	0.1873476	0.3105556	0.2077319	0.3944357	0.07791957	0.1269173	0.1701712	0.3742556	0.7998263	0.2685576	0.08259325	0.3876228	0.4284235	0.6399087	0.1538658	0.3904128	0.3973844	0.04727413	0	0.3632841	0.03080206	0.1108468	0.1949465	0.1918492	0.1743573	0.5297972	0.3854022	0.02297618	0.07273657	0.2999175	0.2214964	0.5798179	0.09581842	0.3606364	0.1260099	0.2563713	1.080836	0.4457562	0	0.3367513
REG4	285.4145	65.74964	22.46868	20.84396	254.3425	26.56972	4.970533	35.74565	170.7946	30.43557	14.88406	330.9915	141.7989	0.2994761	216.3213	42.45479	62.8927	0.6337279	1.073462	35.5701	106.5677	3.049122	579.6375	401.6335	17.38594	32.69117	1965.876	195.8566	217.4049	12.16521	1.50303	11.75435	827.9891	5.736269	492.49	27.36513	15.84928	0.03634226	453.3778	58.07566	2.022046	423.0817	212.3876	13.14408	1.694781	14.23466	375.859	0.1076388	837.901
TRAJ35	0	0	0.4892321	0.5254559	0	0.3146349	0.9798193	0	0.195092	0.4871946	0.2355485	0.2363391	0.2111785	0	0.1650232	0	0	1.119965	0	0	0	0	0	0	0.2368945	0.4018746	0.2151373	0	0.6613003	0	0	1.419475	0.3492307	0.68012	0.2678918	0	0	0	0	0	0.5555079	1.74422	0.6154505	0	1.296341	1.171123	0.7607132	0.1991433	1.149378
IGHJ3P	19.59357	8.998392	91.21243	0.9300569	0.7159325	3.898327	0.3853956	0	2.302086	8.335899	3.05742	2.509921	3.987049	1.255284	2.726183	0	1.461638	7.268576	2.243351	0	1.040767	2.165303	0	3.029617	20.68563	2.37106	1.015448	0.3017431	9.1039	0	1.190495	4.606197	0.8241843	1.337569	9.48337	1.773951	0.7402925	0.5858931	0.4955561	2.378872	1.310999	11.31999	3.631158	0.6766734	3.977174	31.23152	73.3074	10.33952	26.89928
RNU7-61P	0	0.894028	0.9463834	0.2541139	0	0	0.947694	0	0	0.7068315	0.2278256	0.2285903	0	0	0	0	0	0	0	0	0.1706176	0	0	0.2257539	0.458255	0.7773967	0.2080837	0	0.2132061	1.355795	0.1951631	0.6864674	0	0	0	0	0	0	0	0	2.417826	0.8435163	0.3968478	0	0.2507676	0	0	0.7704559	0
IGHJ3	20.40147	9.460276	33.87183	0.9490376	0.7305434	25.00384	0.3932608	0.6925273	5.872667	4.106354	1.134479	5.691431	8.645387	0	7.749355	2.237924	8.575938	2.022795	0.9810574	0	3.186022	1.65712	155.5029	8.712258	69.02817	4.355008	0.5180858	0.6158023	5.308397	0	3.158456	26.06475	0.8410044	0.5459467	19.03125	18.70493	1.762601	2.3914	0.7585042	17.80108	2.006631	14.70128	3.705263	1.380966	2.18526	10.15292	154.7974	17.74407	29.52416
IGHG4	67.59176	181.4811	60.33469	113.7429	304.8951	38.38771	203.3573	12.19071	296.2264	42.98828	105.5777	720.702	48.84714	45.95604	9.484042	30.44431	101.802	6.584176	1.990462	0.7134463	53.72182	78.92519	67.93311	170.7898	224.865	17.62933	16.37966	29.85073	140.6787	20.177	71.46162	624.3007	3.222347	21.94618	571.0927	230.7669	37.34541	17.48778	34.08885	68.27652	42.74805	270.1476	87.77731	64.43212	100.2017	1183.652	63.63977	34.68136	232.1752
PAX5	0.4070239	0.1197881	8.048898	0.7407503	0.5062846	1.688672	0.09497587	0.02726924	0.1245637	2.040418	0.4020452	1.162374	0.3724642	0.01120829	0.199255	0.5659354	0.6009897	3.203716	0.08069485	0.03009747	0.01895751	0.1928542	0.05602879	0.5238081	0.286035	0.6579926	0.1577628	0.02101501	10.77875	0.2853373	0.4005309	0.2512561	0.01545401	0.8140355	0.3962836	0.3452992	0.1189798	0.6068395	0.08097321	0.1996624	1.243152	1.868967	0.9013374	0.2030093	0.5998754	0.6574252	0.2596842	0.1145613	3.333869
RDH12	9.462091	0.225689	0.453308	0.2302772	0.3494577	0.10243	1.00602	0.2592568	0.2833637	0.4148185	0.348024	0.08877763	0.3649013	0.3552021	0.09091686	0.05430165	0.6824287	0.1121867	0.1972386	18.46142	0.07509781	0.8443854	2.555608	0.1695071	0.6051067	0.06038353	1.276853	2.599909	0.3256913	0.1404135	0.4244549	0.3021506	0.638428	1.498804	0.08721266	0.3764752	0.4137175	0.05388094	0.4154173	0.2692554	0.2434473	1.90006	0.1643988	9.535465	0.2856792	0.02932779	1.162057	0.3740276	0.6428256
AKNA	2.074595	5.381035	9.248083	6.135457	2.240455	4.999404	3.393706	2.52079	3.389827	6.205239	6.735652	2.216362	5.744946	2.255746	2.950944	2.011937	4.089788	5.930873	5.27682	1.488042	2.227621	3.624242	1.345925	2.708472	8.767623	9.854627	4.243407	2.641427	8.028343	5.596784	3.200557	3.839452	5.809563	5.240001	7.52187	4.328479	3.868711	2.666667	4.984309	5.610017	3.762582	4.446025	6.049075	1.541521	4.334653	6.716046	5.605497	3.297295	7.024838
NFAM1	0.439945	3.218048	1.104073	1.353701	0.3692277	4.630494	0.7718512	0.7496129	0.7044374	0.6077997	0.9747506	1.447856	1.758513	0.615018	1.66541	1.621216	0.9799534	1.187063	0.8098741	0.2287394	1.678253	1.616905	1.045345	1.032173	0.929863	1.5	0.3011257	0.5291009	1.594116	1.202805	1.631124	0.7846522	0.6694638	1.800441	3.570325	0.8691354	0.9926563	0.3827392	0.7156044	2.774055	0.9465695	0.6545698	1.45238	0.3024498	0.3471172	2.82942	0.7021264	0.4221481	1.635975
IGHV3-19	2.748239	0.3279639	6.44744	0.05326786	0.3690374	0.5103357	0.06621917	0	0.593321	0.04938914	0.09551452	0.09583509	0.9847737	0	0.8364579	0.3768326	0.2511406	0	0.1651952	0	0.0715304	1.255652	7.906644	1.088429	2.161357	0.4073986	0.08723782	0.1555377	0.5810049	0	0.2863734	0.431696	0	0.2298229	2.824371	0.8128069	0.8055875	0.1006689	0.5960296	0.4087408	0.6757725	1.768196	0.4159402	0.2325338	1.31416	2.706865	1.388106	2.866705	4.03928
P2RX5	0.2004116	0.04880881	3.671809	0.2663647	0.5595892	0.8617167	0.9060015	0.04859261	0.4779987	0.8438117	0.2752938	0.5923707	0.1932862	0.399454	0.0883012	1.936686	0.6627954	0.8831422	0.09943255	0.8221281	0.07451794	0.1195051	0.08201217	0.0920257	0.3535891	0.2772839	0.1454102	0.03960829	0.1831333	0.327656	0.2585562	0.3248023	0.1376919	0.1468453	0.1131667	0.218745	0.212017	0.07457669	0.1212279	0.2081749	1.53706	0.7245382	0.2859862	0.1291978	1.624603	0.4056727	0.2070931	0.1261874	1.003443
HLA-DQB1	15.3987	59.0229	11.16564	21.77529	3.149723	41.33625	10.97874	5.829784	6.428846	3.543238	17.93565	16.38648	44.66019	2.760226	54.12183	60.77717	9.232105	27.91201	1.862489	0.6903711	13.61869	11.15436	11.36378	7.845869	56.95879	17.34297	3.121509	8.946463	16.57521	1.01187	19.35526	56.23259	20.94074	3.624856	21.80041	9.495558	9.84742	0.9876392	7.859273	29.40442	13.15944	22.01295	11.1857	4.857036	14.93811	28.17956	5.22587	6.394635	34.29153
CD8B2	1.105482	0.1507701	2.71319	0.3183449	0.5089567	0.05865232	0.2130939	0.02680398	0.3818625	0.1589347	0.1097738	0.02202845	0.6692322	0	0	0.1443632	1.212259	0.3131657	0	0.186846	0.01644182	0.4917256	0.3540398	0.02175512	0	0.44949	0.2807321	0.7150311	0.02054593	0.02613066	0	0.1323049	0.03255072	2.746983	0.1747857	0.1401225	0.09745821	0.1696899	0.1370021	0	0.129443	0.3251469	0.05736426	0	0.6524711	0.02183137	0.1181729	0.07424615	0.4820851
TRAC	8.157893	5.272062	14.26368	12.79931	6.739151	25.54834	11.69112	5.59529	11.56892	5.681709	3.311922	12.64738	13.21292	5.549275	6.406808	6.426452	8.206861	33.25723	2.173979	1.509971	6.790372	21.09052	17.05097	7.494273	11.17148	21.60219	3.508663	2.039219	17.03677	3.387146	4.899903	8.702579	1.497184	5.389697	15.81365	6.114482	2.206834	1.617557	4.866169	10.6876	23.35716	12.26227	7.564912	4.882501	23.59815	12.82916	8.354574	10.28674	18.68771
PDCD1	0.3783054	0.4192078	2.266575	0.9532276	0.4148615	1.39182	1.030031	0.06420783	0.7786146	0.2447496	0.2826805	0.8508878	0.6895766	0.2375183	0.4697775	0.8386041	1.426031	1.547237	0.3107765	0.2098041	1.314498	1.024268	0.3321677	0.8663867	0.7669377	2.26563	0.2341679	0.1926931	1.427291	0.3364476	0.3716777	0.8814645	0.05848044	1.107259	1.383178	0.3916007	0.3093307	0.08314471	0.3340432	0.6282892	0.4263537	0.7058563	0.7443243	0.3841098	1.172226	1.712699	0.4812333	0.4613077	1.379362
RAB33A	0.2383956	0.3359712	0.3441736	0.2834037	0.384145	0.6714129	0.2604024	0.1618466	0.4757888	0.3541649	0.2982741	0.376865	0.5744457	0.266091	0.3328012	0.5084844	0.6099841	0.4727358	0.1655892	0.1175214	0.2399225	0.4087913	0.795717	0.3612421	0.455523	0.6785227	0.1917082	0.3717821	0.1860893	0.1972262	0.3406822	0.5325852	0.09827317	0.2232826	0.5025633	0.1410136	0.06865458	0.1552446	0.2166581	0.3624407	0.5210647	0.9407419	0.2116732	0.134474	0.5836625	0.3405381	0.1308169	0.1681162	0.3144496
RASAL3	0.7901701	1.197083	4.519936	1.715337	1.410912	3.709916	0.9673997	0.5255722	1.258992	1.719388	1.330062	2.013704	1.951043	1.090541	1.243826	1.245496	1.947654	4.0937	0.8421039	0.5716597	1.425191	1.942805	1.273499	1.044371	2.693239	4.113012	0.9029702	0.6284973	2.947856	0.6219107	1.531036	1.578904	0.7350928	1.363001	2.279169	1.130589	0.7854702	0.8010501	0.8680965	2.752735	2.559122	2.715074	2.047908	1.301017	3.506407	3.005341	2.566425	1.305216	4.319518
AL365361.1	1.085539	0.5130837	2.014973	1.117707	0.2673692	0.8052521	0.2546423	0.05848981	0.7010086	0.5656412	0.2555103	0.9133104	0.76239	0.1923255	0.2797004	0.06825423	0.3149177	1.812825	0.2255596	0.05096533	0.1016549	0.85141	0.7253492	0.2334066	1.080078	0.456366	0.2078445	0.1300243	0.6500918	0.180565	0.5984965	0.3127657	0.04143415	0.1191171	0.5539458	0.4671422	0.1134222	0.08696105	0.2491305	1.036471	1.492339	1.108614	0.4346401	0.4082201	0.795382	1.7547	1.727721	1.502013	2.230573
PTGDS	1.017328	1.771608	33.81102	28.27717	11.27488	24.71095	2.747037	4.095463	7.10084	22.48307	11.34347	19.63185	10.77241	2.47221	3.156746	4.726651	11.87043	35.06745	2.998592	2.505479	7.6285	4.512945	37.64648	2.044222	1.71624	26.36284	4.174099	4.016052	23.3969	1.44679	11.15901	1.954614	0.3725812	5.011666	27.1713	37.23706	1.136277	11.60453	24.47042	17.35636	18.84767	38.86134	11.68648	13.23184	10.15071	14.58054	19.92452	5.924135	6.924865
ICAM1	5.405674	27.92637	10.09797	6.650434	8.596599	61.20532	6.395528	3.1544	20.11374	11.6343	6.198689	5.847001	53.89267	5.295272	55.16838	31.93189	30.38835	6.677333	7.986026	8.365475	27.86706	17.98089	16.77075	5.662975	13.73918	10.99158	3.63394	5.105045	10.40867	3.168888	10.39515	21.32143	11.04176	28.65343	33.22762	10.80199	11.48925	2.64806	5.124713	22.24709	8.887977	29.6148	19.0964	2.930547	4.709572	22.08993	7.920367	3.452551	16.27629
GNLY	0.4849278	1.814282	0.7048245	0.8992684	0.9092882	3.735813	2.103191	2.32454	0.4942203	0.3532999	0.4145067	0.9369129	1.898945	0.4731487	0.5137842	1.563466	0.7844748	1.234495	0.2626014	0.6638592	5.638769	1.388356	7.149491	1.263808	0.48101	1.033599	0.3536263	0.3560391	0.6990868	0.1789063	2.801624	9.271136	0.7833938	1.981584	1.165606	1.230699	1.116141	4.832834	0.7471511	3.749068	1.192403	5.244952	0.4601926	2.062623	2.737484	4.384477	1.353376	1.236176	1.611427
LCP1	31.85282	12.37856	31.38272	15.95425	7.999601	89.79859	7.923416	4.351524	10.86224	8.792028	5.986218	19.96685	23.01111	8.284231	25.04407	10.59171	13.22723	23.31856	4.514945	2.643686	16.45157	14.47172	56.14856	7.044673	12.77545	12.76653	5.562794	4.036359	16.08415	2.833588	7.230946	11.03746	4.099751	16.45731	29.69994	10.19411	4.744152	4.678887	7.005935	25.61325	15.04696	18.36135	13.67514	4.499122	14.89181	23.87037	11.27447	5.936248	23.37935
GMFG	3.663228	2.86404	6.102267	5.191257	5.261383	23.80234	3.129722	2.755701	4.820475	3.92584	2.247829	8.09501	6.647869	5.995597	4.195134	7.298287	4.782205	6.696491	2.591791	2.897305	3.303912	4.786554	14.45917	4.001905	4.36188	8.720409	1.984895	3.82748	3.6049	1.509756	5.345243	4.32797	2.392347	2.52253	7.754299	5.813956	1.805188	1.677725	3.1679	10.82999	8.028767	10.46356	3.761132	3.247124	5.923669	4.702257	4.729185	4.510528	6.394476
CEACAM21	0.4681086	0.3830552	0.6157401	0.2984053	0.1862467	2.177971	0.2205698	0.008827742	0.3114164	0.2617213	0.2169203	0.406277	0.3370944	0.2830159	0.4508517	0.209199	0.2946851	1.272052	0.2251021	0.2692231	0.232846	0.3309353	0.5130445	0.3654112	0.2254319	0.9252315	0.04622878	0.109896	0.5278016	0.3786634	0.3097021	0.5882476	0.0857632	0.6332924	0.485188	0.5076343	0.1861644	0.06604761	0.3803045	1.000479	0.6991539	1.20471	0.472315	0.2112404	0.5411987	0.913135	0.4436834	0.8986314	0.6056859
PSMB9	29.65824	18.12087	8.517527	33.64089	19.32575	45.83156	82.16001	16.20473	17.78271	8.603695	14.84285	11.88327	18.57979	23.50934	14.14816	62.0695	27.4414	9.99128	8.361449	8.600049	33.06943	31.93416	24.78894	29.70714	13.02133	27.73183	9.441322	20.03763	15.44835	2.681403	19.31067	40.22516	6.445647	19.82842	31.20477	22.13589	15.58743	7.04394	4.629707	21.4372	26.62966	32.3768	7.761915	14.40574	25.57437	6.018934	13.63605	10.03217	14.36691
TRBV7-6	0.153011	0.06956085	0.2209033	0.03954323	0.1369769	0.7103365	0.1966304	0	0	0.2199833	0.1063574	0.03557144	0.2860606	0	0.1490261	0.2797406	0.4660836	0.3371325	0.1226322	0	0.02655019	0.2761866	0.1905673	0.2107804	0.2139303	0.6048622	0.09714109	0.07697529	0.2322424	0.04219568	0.3340675	0.3204682	0.05256278	0.3412167	1.128973	0.1508462	0.1259001	0	0.1264174	0.7079975	0.3344385	0.9188302	0.2161403	0.690483	0.390225	0.5640513	0.1144951	0.08991928	0.05766437
CD274	0.4866952	0.806486	0.6885929	0.7244844	0.3311275	5.262208	0.3940266	0.173469	0.7593296	0.3183724	0.260491	0.8010675	1.246559	0.5754914	2.280036	1.534896	0.1601113	0.7962169	0.1209207	0.7017813	3.321436	0.9322978	1.611157	1.223566	0.4729241	0.5829529	0.4480282	0.4039891	1.035254	0.2214554	0.5245365	1.065211	0.1554876	2.116407	1.454363	0.4894055	0.4835569	2.588598	0.2472955	0.511523	1.041172	1.953968	0.3948192	0.9224369	0.5436553	1.745909	0.8412658	0.3317762	0.9244267
LAT2	0.5542736	1.802858	3.566012	1.742791	0.8978691	4.697025	1.475442	0.6122277	1.653753	1.328128	0.8500477	3.067988	1.943632	1.565077	1.855159	2.477063	1.885336	2.689642	1.378517	0.5952711	1.38998	1.015358	3.596234	0.9362454	1.036342	2.738848	0.4356709	0.7568475	1.376387	1.000813	1.262527	1.768956	0.7933568	2.642766	2.263907	0.9497501	0.7003868	1.894968	0.9431375	2.041276	3.847183	2.026481	1.382157	0.6848619	1.568387	1.961149	0.9809211	1.075417	1.753149
CD28	0.2905904	0.3349174	1.305854	1.742072	0.2784589	2.299057	0.1854001	0.2396556	0.2851099	0.6119603	0.2389721	0.428168	0.7422155	0.218422	0.6138796	0.2207383	0.2692885	1.744945	0.1344895	0.08776696	0.3153195	1.049961	1.773895	0.2170657	0.6866789	0.4805219	0.1844852	0.1698656	0.9105231	0.1557569	0.231519	0.4928935	0.2362043	0.2957164	1.963973	0.3268282	0.3637056	0.1059445	0.2764361	1.010473	0.7615064	0.7478544	0.5624516	0.1454467	0.7859779	0.8967665	0.4532615	0.2309002	1.344235
IGHV3-13	3.115257	25.58739	23.52808	3.604872	3.288295	0.410123	8.066419	1.025907	1.097506	0.902443	0.5494306	1.783536	5.041763	0.1946177	4.460616	1.955148	5.268696	3.841742	0.2981198	0.1375274	0.6777089	2.549266	15.39217	4.579654	21.48523	7.885153	0.2656696	0.4912098	1.391294	0.03846676	0.5260327	0.3895304	0.1437531	1.057613	880.6669	5.569381	0.6886442	0.7039801	0.2593026	10.7418	1.524417	1.794924	1.491871	1.022878	2.241162	44.09307	1.739615	2.322566	36.66649
JAML	0.5960546	0.3429519	0.6874146	1.023528	0.3376647	1.414904	0.2715318	0.1244807	0.5227748	0.3481339	0.4256442	0.3767334	1.292819	0.8503051	0.8866707	0.6768243	0.5617103	1.296627	0.1922051	0.2220986	0.3054307	0.7044736	2.242725	0.3447959	1.26958	1.209415	0.4390185	0.3180127	0.9117683	0.3081999	0.2994607	0.5047179	0.2423507	1.004696	2.234543	0.9812819	0.254322	0.06254439	0.4501383	1.177385	1.751917	1.12053	0.9119828	0.7131587	1.054585	0.9591565	1.28578	0.5815206	0.7133809
IGLV1-44	159.9475	62.8854	89.43728	15.00306	10.76965	185.3564	19.47609	3.269856	142.9314	13.75673	1.964081	26.96239	224.7251	1.747184	77.47398	28.41254	9.115677	8.206685	3.259687	0.474867	7.243027	33.64449	193.7463	81.4464	134.2908	18.93802	5.191398	4.167545	15.76264	3.258554	21.82149	6.725029	1.941334	8.048329	153.7917	82.55647	5.099088	26.43001	45.92117	13.96589	14.03639	45.83527	13.32202	5.506122	23.12539	137.3936	376.9966	196.4197	315.978
RHOH	0.4024103	0.4085226	2.08142	0.7623802	0.395453	1.772631	0.317858	0.1591932	0.4459246	0.8612904	0.4037975	0.7111274	0.820202	0.2691161	0.7779666	0.6886833	0.4866229	2.374927	0.1697451	0.1230524	0.5953542	1.257468	2.423758	0.4626452	0.700108	0.800161	0.3592025	0.1643879	0.6534276	0.2603259	0.5476854	0.5829987	0.118489	0.3582775	1.095486	0.6353437	0.1997864	1.232432	0.3599681	0.7979972	1.163095	1.681927	0.7125304	0.2713657	0.9074386	1.033098	0.747129	0.5512001	1.46922
IGLV3-10	3.884736	51.03893	12.33853	11.24421	19.15027	23.44478	0.09984341	0.6153805	82.09381	1.117013	4.248417	39.62843	196.6088	0.8130079	25.09764	10.1325	14.43652	3.594915	10.54425	0.1149031	3.451249	90.13914	349.7078	32.92907	55.32776	6.818333	0.1644184	0.0390859	164.3554	0.2571094	0.8944134	15.94703	2.508851	1.074214	72.06706	103.3273	3.835713	0.7589289	8.376951	6.72781	5.858738	30.39281	1.160214	0.5259119	19.89379	166.9767	152.2425	20.18105	319.4487
LINC01781	0.6767878	0.09614899	1.200999	0.3060836	0.8330667	0.4581954	0	0	0.2759905	1.114913	0.6860475	0.3343415	0.456908	0.02950833	0.2471857	0.05155538	0.2576936	3.91435	0.02260076	0.02085218	0.01467937	0.3626653	0.105363	0.1359618	0.5519743	0.4347501	0.107417	0.02127949	0.03668709	0.2332963	0.5541091	0.3248376	0.02906151	0.2263869	0.5796136	1.709732	0.01740227	0.02754551	0.03494754	0.1118416	1.225016	2.61264	0.512152	0.1431608	0.8845835	0.1559295	0.1477078	0.4805841	1.466578
DNASE1L3	0.5970087	0.08228863	0.9902753	0.8173943	0.5173909	0.1621649	0.01836383	0.01616924	0.1023799	0.7578754	0.2781239	0.1683203	1.222997	0.07975122	0.7299184	0.5921827	0.2727803	0.9025897	0.08653333	1.596768	0.006612244	0.6706386	3.013724	0.1049885	0.4173498	0.3012783	0.4596613	0.5032247	0.4255317	0.1155958	0.4235561	0.2593879	0.08508892	0.3186712	8.02833	1.230345	0.2625985	0.01240773	0.2715483	2.330004	0.5257738	1.062434	0.2306962	1.89159	0.5879655	0.07023764	1.026528	0.294856	2.003379
HLA-DQB1-AS1	0.86928	6.100689	1.202696	1.067094	0.03242448	2.471765	1.117089	0.6762178	0.3753401	0.7811	1.711994	0.4799567	3.002024	0.3790109	4.039182	2.748079	0.3640856	2.154716	0.08708662	0.05356591	1.09356	0.7354969	0.2165287	0.6486335	5.11469	1.159758	0.09197901	0.3279817	1.272284	0.02996504	1.509686	3.261964	2.799539	0.2665446	0.4008671	0.6427359	0.2011664	0.07076003	0.2917676	0.86191	1.306249	1.025361	0.6797457	0.5516359	1.607275	1.12657	0.6504649	0.2341376	4.954957
TRBV6-6	0.103059	0.105417	0.2231806	0.3196072	0.138389	0.6458936	0.09932876	0.04372917	0.3856587	0.1852093	0.1074538	0.03593816	0.4174584	0.2156846	0.1756562	0.565249	0.3767109	0.8515201	0.04129881	0.03810359	0.1341195	0.3836716	0.7316213	0.141969	0.3962488	0.4277686	0.1962851	0.03888443	0.2681561	0.04263068	0.1840972	0.323772	0	0.1723672	1.344292	0.2286019	0.03179951	0.05033446	0.03193016	0.6131112	0.8024799	1.326147	0.03119551	0.1744003	0.4730976	0.6410995	0.03855849	0.1211284	0.7573651
IGHV1OR16-1	27.38897	0.486926	0.6627098	0	0	0.1183894	0	0	0	0.1099916	0	0.07114289	0.8263973	0	0.07451303	0.2331171	0	0	0	0	0.02655019	0.03452332	0.7241558	0.2459105	0.9983413	0	0	0	0.2322424	0	0	0.05341137	0	0	0.4838454	0.9805002	0.03147502	0.07473126	0.1580217	0.1011425	0.1672192	0	0.06175438	0	0	1.621647	0.1144951	0.9891121	1.729931
APOBEC3H	0.2077656	0.3269527	0.196123	0.7310599	0.2003009	1.328081	0.585333	0.06781343	0.4140442	0.402101	0.1888531	0.1671943	0.7469741	0.2675799	0.2334861	0.3652355	0.1898611	0.9771721	0.1152801	0.0827253	0.3660572	0.8978824	0.8837693	0.3082236	0.3575195	0.9855725	0.07102456	0.03618023	0.3846572	0.2776617	0.2664577	0.3682012	0.08235255	0.224532	0.5053755	0.2599715	0.1972535	0.1639189	0.06932239	0.6497051	1.034861	1.069398	0.3676632	0.1622718	0.4768793	0.4308161	0.2750567	0.2817615	0.2800709
IGHV1-45	0.5351042	0.5971063	2.282488	0.2262912	0.1306446	1.016248	2.01606	0	0.2800591	0.03496895	0.1352541	0.2035621	1.455127	0	0.2842736	0.1334043	0.1333611	0.2411604	0	0.03597127	2.53228	1.415876	12.39587	0.2345424	1.190237	1.09611	0.3397181	0.03670841	1.582186	0	0.05793163	0.2547112	0	0.2928984	0.9614122	1.150982	0.09005992	0.09503537	0.2110032	1.205835	0.03987222	1.001547	1.148541	0	0.1860927	1.311316	1.492429	1.658074	5.829854
IGHV4-39	189.3967	180.1603	222.7335	57.04349	38.4919	152.0893	89.13973	3.473228	127.1564	12.3094	7.815223	40.58526	147.726	5.611859	101.327	25.0709	13.49866	12.67142	34.19697	0.6609404	16.97063	38.14754	287.1736	128.378	159.6641	37.93696	5.435635	20.09254	54.07258	0.9340633	2.437013	151.9306	4.363329	28.51383	161.8867	99.06299	1.567678	6.777979	0.903661	13.94672	11.83755	54.11802	41.09616	20.77785	32.2493	119.0732	278.6561	84.3196	290.1611
IGKV1D-17	1.954246	0.1025107	1.871864	2.301832	0.2018607	0.2442561	0.03622139	0	0.5409036	0.1891084	0	0.1572632	0.8899663	0	0.7320579	0.0343541	0.515145	0.2484134	0.03012018	0.05557967	0.1760697	2.721891	4.072123	1.164839	1.366151	0.4902568	0.2624514	0.2552339	0.391145	0	0.1118886	0.2361345	0.03873047	0.02514228	1.218102	2.445296	0.02319212	0.1101303	0.4424608	0.2235782	0.1540177	1.063909	0.1137581	0.1907914	4.226753	2.000156	2.784039	2.03186	31.54848
TRAV8-3	0.7035815	0.6796973	1.269708	0.6818599	0.2624386	1.115985	0.05650961	0	0.4725689	0.5479153	0.2037737	0.3680236	0.5846113	0	0.142762	0.4287715	0.3750538	3.197321	0.09398204	0.0433554	0.1831262	2.222452	1.445853	0.2826889	0.2459257	1.042988	0.1861159	0.08848773	1.144185	0.3395453	0.1396475	0.5525962	0.06042407	0.3530242	0.4635078	0.2601101	0.1085473	0.05727205	0.1816554	0.6394816	1.105314	0.7544647	0.3194567	0	1.166327	0.6889365	0.263238	0.06891175	0.696031
AIM2	1.035001	0.3393212	2.061764	0.5169555	0.7394524	1.298241	0.4124442	0.2449182	2.377714	0.9443184	0.525734	0.4303277	0.7194153	0.1457938	0.5912579	5.285505	0.4274328	1.545876	0.06380861	0.1766155	13.80092	0.3704942	1.093206	1.16529	0.507867	0.5547029	0.1137262	0.1201566	2.595935	0.436365	0.4740647	0.6044604	0.08204921	0.2796312	2.619846	0.3973509	0.2210928	0.03888456	0.2405013	0.6709941	1.313283	2.305079	0.3795635	0.4883904	0.7842572	0.8048049	0.3351076	0.3099657	2.109672
IGKV7-3	0.1341842	0.1830057	0.8233218	0.1560498	0.2402458	0	0	0	0	0.289374	0	0.6550875	0.585347	0	0.1960343	0.06133014	0.06131033	0.5543453	0.0537716	0	0.03492508	0.1816529	1.955297	1.155284	1.407058	0	0.08518861	0	0.2618571	0.38854	0.0399495	0.1405185	0	0	0.6364678	0	0	0	0	2.594407	0.05499156	1.035996	0.04061698	0	0.05133162	0.4173601	0.150611	0.5914154	1.251588
NCF1	0.4158081	1.378358	2.58048	0.6760956	0.7186209	3.209194	0.8015159	0.1519279	0.7314541	0.7306511	0.4736825	0.8256849	1.220041	1.166329	1.203688	1.113899	1.314081	1.746428	0.3563961	0.1708168	1.115323	0.7231749	1.035735	0.4892639	0.7832163	1.376612	0.3703072	0.1481697	0.8490061	0.2102227	0.4264049	0.9434466	0.1666462	1.047029	3.519968	0.6661284	0.2352172	0.08743831	0.2970187	1.437264	1.117113	1.486265	0.6293168	0.3322775	0.609752	1.50487	0.592032	0.5022874	1.978378
LAMP3	6.103867	10.72921	3.407637	4.77296	1.078777	10.23763	5.377965	1.440587	12.17704	1.288078	0.5936243	1.943976	8.913657	11.32146	4.092541	2.059446	8.220757	2.727274	1.578879	1.046051	8.41396	12.48695	2.975567	2.695736	2.860551	4.523406	2.674333	3.787604	3.428618	0.3250925	1.793854	2.699458	0.8153291	5.909701	5.529481	5.524227	1.862371	0.2328628	1.73042	3.065021	2.361928	11.13769	1.329014	9.362776	2.477315	2.064197	2.697316	1.976716	9.480712
UBXN10-AS1	0	0.1603991	0.5659744	0.6078803	0.6667999	1.38316	0.642326	2.195719	0.4062504	1.803575	1.907481	0.1913883	1.001648	4.34837	0	0.2150163	2.865957	1.230864	1.131101	0.6087609	0.0408144	0.7429961	0.9667368	0.891064	0.1644327	3.951767	0.1991075	0.08874798	0.204009	1.200012	2.661107	0.9442292	0.202006	0.8392592	0.3718969	0.4637781	0.2177331	0.2106152	0.5101312	0.8551499	15.19859	0.605347	4.248217	0.5307242	0.2099564	0.1896761	0.4400204	1.520517	0.1994509
BIN2	1.844781	2.427587	2.890068	2.265226	1.504172	8.358187	1.984643	0.5331251	1.374936	1.179169	1.008512	2.628845	1.882911	1.048679	1.753032	1.30806	1.772373	3.855921	0.6193791	0.7004979	1.388555	1.950662	3.528337	1.040551	2.087803	2.501143	0.7818445	0.4928722	1.920025	1.67057	1.472533	1.90576	0.4932774	1.414288	3.137474	1.105955	0.5199893	0.5308591	0.985551	2.669557	2.304873	2.553477	1.509209	0.8268577	2.117141	3.142933	1.880346	1.218896	3.246921
CD2	5.263312	2.614726	6.773489	5.917872	2.547765	20.14451	4.912129	0.9600103	5.217055	2.55088	2.011352	3.919935	7.324333	3.214843	5.306002	3.50506	5.255891	14.28606	1.126161	0.669207	3.905202	11.21179	13.57902	5.675714	7.558615	13.26042	2.358695	1.374827	8.29599	1.566392	3.013463	4.763569	1.12902	3.298116	9.394881	3.557059	1.543195	0.546694	2.648967	5.502055	11.16574	6.466288	3.301708	2.297223	15.09639	7.983728	4.419597	5.115456	7.431595
GBP4	5.739915	12.41673	3.67463	13.48964	4.548339	36.96937	10.34096	4.635649	8.374978	4.846262	4.377658	3.959943	12.29888	3.599014	2.202482	9.619934	3.098258	7.161052	2.01378	0.7166485	71.25867	12.15266	9.271045	9.619688	9.806784	11.9772	3.298094	3.033683	27.85149	1.414612	11.73202	9.503266	4.74508	7.880896	10.82428	1.72753	3.942911	1.635184	5.613121	5.244751	13.98834	15.82182	6.835213	3.848877	3.739944	8.304636	7.674467	2.692383	15.19629
FCGR3A	2.961221	18.38665	2.668207	2.725973	4.283675	65.43893	14.87843	7.609513	18.79278	2.203444	2.333099	21.76	16.66457	5.754656	16.51434	20.20989	4.924093	12.19337	1.889746	0.3948605	25.73941	2.910353	38.99656	8.903615	1.231391	17.24632	1.334031	1.48098	15.33331	3.465344	4.39777	18.75856	2.765863	9.353242	10.20265	5.968549	3.025707	2.831579	7.812356	8.244499	15.60307	8.656063	6.902096	0.9623173	1.740325	25.122	3.212164	4.377007	4.990538
AC007991.2	0.1960141	1.202994	0.7074679	1.063791	0	5.550839	1.511355	1.164396	1.354168	0.2818086	0.1362487	0.2734119	0.7329134	1.640894	0	3.225244	0.3582447	0	0.3141948	0	1.02036	0.2653557	0.5859011	0.4050291	1.644327	0	0	0	1.912584	0	0.1167152	0.8210689	0	0.9179397	0.6198281	1.159445	0	0.09573416	0	0	0	2.522279	0	0	0.1499688	1.219346	0.2933469	0.1151907	0.6648363
IL16	0.2959175	0.652724	2.617011	0.9869133	0.5076171	2.495031	0.2979534	0.1964089	0.6452845	0.8853414	0.5561703	0.816302	1.003438	0.2975427	0.6376058	0.4261568	0.4970222	2.322072	0.2013923	0.1051299	0.3881148	0.7072057	1.051294	0.3529855	0.8228432	1.837013	0.2959695	0.1334815	1.15065	0.1271941	0.3858724	0.5089758	0.2163705	0.4678285	1.268997	0.5989444	0.2458664	0.28744	0.4691679	1.231005	1.090783	1.284873	0.9307581	0.3413021	1.102929	1.236352	0.7459317	0.5829065	2.054099
IGLV3-21	208.7687	77.72698	153.5055	3.785115	19.05784	105.4139	18.88566	3.77669	197.9144	9.979396	3.439713	10.93284	51.61805	0.9035822	28.57835	17.54776	68.52946	1.481815	40.85838	0.3683769	15.00641	77.2648	52.01867	23.53878	96.56049	19.89012	7.337541	4.912098	58.20101	2.802578	12.57732	105.3819	4.381046	12.86466	562.0183	73.32528	17.11363	0.9570236	3.519107	31.44826	9.772603	27.4367	49.34032	8.54272	23.85999	337.1485	95.23152	190.1967	366.7776
TRBV7-3	0.1510839	0.03434239	0.1454141	0.4294973	0.1352517	0.9351869	0.2426924	0	0.1159741	0.1810106	0.07001191	0.1053703	0.0313842	0.210795	0.2452486	0.5063985	0.5982776	0.1664432	0.08072512	0.1861989	0.2359422	0.1363541	0.338701	0.2081258	0.2112359	0.7166932	0.1278902	0.1140087	0.5896733	0.1249927	0.1499364	0.5273868	0.05190078	0.4716869	2.26932	0.1489464	0.06215722	0.07379006	0.3432693	0.4993433	0.412783	0.5184332	0.3353714	0.08522334	0.8476828	0.835421	0.03768436	0.3255516	0.1992834
IGHV3-23	587.9552	152.6242	279.9942	13.34804	20.50848	137.1204	25.24698	7.344477	94.48143	20.62683	9.554437	48.02935	182.9705	3.051038	71.35497	53.05228	24.44522	29.44446	10.75681	2.190251	20.04441	96.26701	289.8176	105.737	315.5128	60.4291	6.229023	15.2967	189.484	4.288331	39.15957	97.7072	10.54078	31.98401	413.1779	284.2291	10.19616	19.52977	17.8664	41.89641	29.81612	118.2739	85.70765	19.18808	50.81236	309.8776	358.5718	186.169	227.6403
APOE	40.6804	158.1809	85.67847	72.63726	104.9882	222.7615	206.2069	63.14389	119.8745	46.06201	81.19587	131.6503	93.90993	16.90136	29.94234	123.2467	239.2924	59.35255	33.31311	12.30779	106.3331	29.11695	62.35996	60.65897	11.53993	144.2765	11.82411	17.04277	90.22578	20.67022	45.2562	62.61109	13.82418	41.04891	97.12772	36.54237	17.12483	27.63672	85.52357	98.54058	32.99187	38.42061	32.34509	11.05655	26.8794	85.72859	27.28568	23.53108	21.9132
TNFSF8	0.1582413	0.6380641	1.037977	0.9174684	0.3141135	2.938469	0.2519792	0.07590157	0.3010298	0.7764768	0.3682371	0.3886664	0.8703662	0.1151901	1.115695	0.4150865	0.4338138	1.102815	0.1654226	0.06104966	0.3438185	0.3213306	2.390682	0.3127616	0.2885777	0.6200983	0.2052911	0.03115036	1.083052	0.07399489	0.2785742	0.4611096	0.06381331	0.3452089	0.9083063	0.3662666	0.2462547	0.1243292	0.3623732	1.234732	0.4567743	0.8144896	0.9329884	0.08149886	0.4474294	0.7513567	0.3500782	0.2628061	0.5367192
SEPTIN1	1.062018	1.053986	4.076102	2.517939	1.532201	1.925898	3.436299	1.001841	1.108189	1.571165	1.255607	2.436977	1.890941	0.8632497	0.8450347	1.438881	2.187951	3.533455	0.797967	0.6415715	1.424052	3.067983	1.27545	1.658919	2.088065	4.177609	0.4966474	0.7656276	1.5112	0.9766743	1.744667	1.176697	0.537469	0.89129	2.822298	1.535433	0.5295745	0.40523	0.7550267	2.688947	2.661946	2.952807	1.501143	1.644748	3.569379	2.025208	1.979622	2.017217	3.170624
CXCL10	10.37075	11.47754	1.865405	8.949952	2.663439	132.8014	7.865216	7.358103	23.56897	2.27316	0.4017945	10.11415	20.15138	5.212561	7.732797	24.22864	5.142456	18.76704	1.744102	0.3017182	43.0998	14.6494	23.35085	12.3775	11.76616	15.08123	1.921235	2.565843	23.35695	6.048047	7.946757	37.1031	0.6833161	39.96784	27.44479	9.402745	4.773712	0.8054369	4.824929	3.725415	13.30786	73.98771	3.211228	3.999047	4.461573	23.0556	4.936011	1.049058	13.96439
IGFBP1	0.2298097	6.27672	0.3055851	0.06564225	0.0866222	0	0.03497238	0.04105728	10.54252	1.252028	0.1008883	0.1096625	20.81864	0.4936084	0.05890121	1.282553	3.29377	0.09993642	1.163262	1.448905	0.5288835	1.228053	0.06326881	0.06664725	0.3889484	0.6454791	2.418831	0.1369071	0	0	0.02160608	0.6079784	0.1246498	2.581274	0.1912355	0.1430894	1.276366	0.03544423	17.17808	0.5636568	0.1487068	3.206178	0.01464472	0.06140412	0.07403181	0.008360107	0.244367	1.585074	1.12817
CXCL11	2.965484	2.751081	0.6278222	2.640361	1.031873	57.25193	1.403826	2.552152	3.414519	0.6026096	0.08012107	1.520101	6.47791	1.907927	1.683963	5.919709	1.177814	1.852815	0.4703042	0.1549706	6.22933	2.89388	2.975567	3.43553	2.497946	3.417408	0.5455107	1.597278	5.37809	4.247875	2.614347	12.9157	0.529154	3.161655	7.521751	3.052659	1.681307	0.08188583	0.9674771	3.501396	2.353339	20.36066	0.8246864	1.152614	0.6173246	2.324938	2.140602	0.1970558	10.43737
CD3E	3.149459	1.629935	6.663035	5.553961	3.517988	10.79605	3.868862	1.640613	3.946086	2.183125	1.764046	3.574255	4.92423	2.795406	3.016084	3.026785	4.220711	9.003238	0.7662642	0.5666234	4.424359	9.326638	7.134025	3.520221	7.470008	10.5964	2.40562	1.310312	7.010387	0.982904	2.465547	5.337381	1.238885	2.770142	9.775696	3.181136	1.670257	1.133056	1.746818	5.910933	8.130359	5.445781	2.889775	2.296026	13.70475	4.679305	5.507681	4.003242	9.577476
IGKV1-27	51.44909	19.09464	157.9624	3.814369	10.35478	21.62497	1.664667	2.087553	8.316435	37.28505	0.8731328	16.20717	18.36313	0.05476807	57.27126	10.2386	5.64376	3.892026	0.7131072	0.2709145	1.362261	19.16605	305.2629	46.50412	45.55259	10.05528	3.821222	1.619302	2.076806	0.8660055	4.207247	20.6084	0.2696938	2.486058	99.34368	97.21128	1.518052	1.048064	6.389041	33.26476	6.177481	119.6115	20.94411	8.768411	21.54369	94.13012	291.2244	17.65494	68.37545
MADCAM1	0.3544669	0.3702915	7.071904	0.5964152	0.3510797	0.1820634	1.344741	0.1664051	0.1259157	0.5313012	0.1729962	0.7784658	0.7566896	0.2841081	0.2607628	0.1034122	0.3790555	4.062885	0.2538685	0.2621113	0.1766674	0.9699348	4.21557	0.1506445	1.676581	0.9927863	0.2585543	0.2504092	0.3532256	0.1123096	0.9116201	0.3633021	0.1165859	0.2623674	3.976743	1.204493	0.07446674	0.1141876	0.09813917	0.8898708	1.421773	6.482761	0.5798529	0.1531513	0.1615658	0.3075579	0.9142332	0.1196662	1.23638
TNFRSF17	4.327739	1.134128	2.51727	1.663787	0.4162398	1.212104	0.4998422	0.03035227	0.5250732	1.439795	0.22375	0.7109198	0.6798133	0.07485296	0.2960971	0.1961687	0.5066054	1.063867	0.1146614	0.01322379	0.1117103	0.932068	7.122786	0.6897812	2.687842	0.6150334	0.3178952	0.5262962	0.9887957	0.4142574	0.2129687	0.6741872	0.1105793	0.07178368	1.866137	0.952031	0.1434675	0.1310137	0.2548701	1.595844	0.7768664	1.426735	0.3031378	0.4236774	4.884584	2.150761	5.258991	4.666151	6.055481
RAC2	14.63185	14.29085	31.76598	18.70888	20.99447	46.74957	21.86496	10.58087	10.33756	7.407493	5.450269	21.59338	30.04656	11.94801	20.81091	29.74604	19.8291	26.18848	8.992897	16.46581	9.256745	32.05837	20.06225	29.38028	12.84517	17.21172	7.304049	15.96903	10.25242	9.511559	9.73272	23.99681	6.135812	8.964673	45.57536	9.855284	18.05901	11.13012	8.293518	32.2178	29.12468	35.58326	8.88668	6.921738	25.44637	23.45781	12.31362	15.67986	30.70614
CD79B	1.201529	0.6948059	11.95526	1.505381	2.108215	1.383335	0.8152599	0.1142004	0.8466805	2.128197	1.342966	2.755282	0.7727304	0.3520428	0.5851184	0.5887104	2.152051	6.846058	0.377487	0.1350479	0.3102287	0.8393151	1.386304	0.3707574	1.377519	3.169013	0.524811	0.7471044	0.9003857	0.2862814	1.34503	0.4429035	0.09906062	0.1479043	2.196069	1.833651	0.2432051	0.2159542	0.3395035	2.859221	3.687184	5.2444	2.566251	0.5042518	1.529682	2.039669	0.8990801	1.101511	5.265312
AC132825.1	0.32922	0.1456227	0.3596846	0.4690986	0.1035505	0.1321831	0.1715156	0.385097	0.1536773	0.2238667	0.01855456	1.129421	0.1718938	0.1862163	0.1213255	0.05693577	0.04878632	0.9851409	0.4278755	0.1776472	0.06947712	0.3131835	0.6649078	0.7660763	0.2177068	0.03165634	0.5309976	0.1208584	0.3009745	0.02208372	1.774881	0.3261255	0.2475854	0.1428645	0.1125456	0.4078956	0.3843679	0.06518615	0.0551353	0.1411584	0.1750332	0.7785726	0.1400536	0.3613743	0.3471909	0.07995119	1.518041	0.2928213	0.5432307
LILRB5	0.1567107	0.4274568	0.3311398	0.8571138	0.04591273	1.509257	0.1290693	0.04352352	0.2329316	0.5386774	0.1227927	0.4868578	0.6995945	0.4054882	0.2428195	1.041835	0.255167	0.324881	0.1507168	0.05267277	0.4004662	0.06171591	1.009233	0.1020509	0.2390214	0.07095947	0.2261134	0.174157	0.2743088	0.1249334	0.078043	0.3640224	0.152692	0.3812368	1.644307	0.4381999	0.3340829	0.2769292	0.1889144	0.613053	0.7846936	0.4912998	0.5416291	0.05786006	0.1242581	0.6361151	0.5116954	0.113861	0.3881765
IKZF3	1.768005	1.930383	7.885299	2.580394	0.7421862	2.695115	0.8106092	3.027869	1.929906	2.847737	0.7470805	1.156427	2.7526	0.7065782	1.109059	0.8199536	1.946076	5.773899	5.125162	1.783026	0.8704259	2.553015	0.4254632	0.7430389	2.374153	2.167786	0.806636	0.1899462	2.926514	0.4049233	0.904053	2.619249	0.6382323	2.202552	1.817772	1.087154	0.7175097	0.2800282	1.050977	1.188485	3.120958	2.365015	2.484145	0.5544286	2.502088	3.507285	1.988182	1.276145	4.352392
CRCT1	1.313855	0.03895408	0	0	0.05113803	0	0.7157346	0.1696692	0.04933041	0.08212709	108.995	0	7.974098	0.05977544	0.1947274	0.2872003	0.3132082	0.04719854	0	438.5203	0	0.01933306	0	0	0	0	0.199463	0.1724247	0	0.02362958	0.4932051	0.2093726	0.02943515	0.2484057	0.1354767	1.140397	6.398243	0.334796	0.5132545	0.0283199	0.07023208	61.15734	0.03458245	468.983	0	0	0.04274484	0	0.1453142
TRAV23DV6	0.09776743	0.03333479	0.2470084	0.7579926	0.1312835	0.8169738	0.2826862	0.04148391	0.197	0.2459797	0	0.06818585	0.1827804	0	0.1666371	0.08937107	0.4020398	1.615598	0.03917833	0	0.05089327	0.5294139	0.6940564	0.1683495	0.1025192	0.7536376	0.03103448	0.03688791	0.5087754	0	0.2619671	0.5119134	0.05037802	0.2943307	1.004758	0.2168644	0	0	0.1514536	0.3392849	0.2404032	0.2516112	0.2071565	0	0.3366049	0.06757583	0.1097361	0	0.4145067
IGLV5-48	0.8669242	0.07389663	1.173361	0.3780719	0	1.760762	0.1044432	0	0	0.233695	0.03766223	0.03778863	0.3376566	0	0.2374724	0	1.188324	0.08953653	0	0	0.1128203	0.403427	3.522552	8.807461	0.7954264	0.06425637	0.06879731	0.0408866	1.832764	0.04482576	0.03226274	0.3971837	0.05583905	0.07249698	0.3426692	1.682609	0	0.3969465	0	0.3223403	0.1332316	0.9761015	0.1640089	0	0.4560028	0.7115606	0.9730532	1.082605	2.144052
IGHV1-69	124.1826	2.283352	58.5701	2.106925	0.5647526	71.70812	0.7483409	0.535364	1.368959	5.127959	3.406878	8.562703	30.42302	0.1015602	10.79981	7.097625	0.1773833	2.405751	0.1555722	0.07176792	10.73607	1.543829	105.4899	15.87675	32.05839	2.4171	0.4621275	1.354915	36.36509	0.3211787	3.785312	2.286836	0.9002013	10.51875	215.1405	11.2666	3.41397	0.6399318	2.285331	6.399472	2.903608	21.85567	39.04376	2.381496	2.376205	82.51304	30.13926	30.1151	17.99576
FCRL5	0.7405574	0.4182725	2.297508	0.2483846	0.3775954	0.3594905	0.07292693	0.01639448	0.2502468	0.4131484	0.08728515	0.3345933	0.2799105	0.03200794	0.232061	0.08094058	0.1191649	1.000294	0.0645138	0	0.05782506	0.204866	1.152506	0.2428413	1.107428	0.08018723	0.0603022	0.1895158	0.4010898	0.06792624	0.1140743	0.3338092	0.01493208	0.04092732	0.6325301	0.3594849	0.07749257	0.07391088	0.06883277	0.7821665	0.2150866	0.6960588	0.3391692	0.1798069	0.3054684	1.336414	1.657614	0.315993	1.878394
IGHV3OR16-13	2.435462	2.240135	12.18368	0.1756481	0.2535172	0.6573463	0.2183544	0.09612985	0.5217191	0.2850019	0.0787386	0.1580057	1.800102	0.05926743	1.24118	0.8801658	0.4658195	0.2807845	0.09078718	0	0.176901	0.4217127	2.031566	1.638475	24.07332	0.8731949	0.3236202	0.08547964	2.284265	0.04685752	0.5396012	0.1186247	0	0.3031319	29.10383	2.512679	0.3145719	0.02766256	0.3860564	0	0.3249643	1.311871	0.994368	0.09584608	6.586733	4.658616	26.74277	4.726409	15.20837
BLK	0.5078492	0.09651333	4.507291	0.4550559	4.084229	0.206776	0.02006015	0.0211954	0.4864911	1.642798	0.9316991	0.8593433	0.2542232	0	0.2290672	0.07229883	0.5896156	2.503891	0.113432	0.006156233	0.9426062	0.3127584	0.1493115	0.02580448	0.3142811	0.6466976	0.1876349	0.1570597	0.2139163	0.06543273	0.2949592	0.1612906	0.02144973	0.01113945	0.329078	0.6586604	0.01027542	0.004066161	0.1521851	0.3219376	0.9519276	1.671226	0.7434184	0.176107	0.4076605	0.35102	0.0872162	0.2079333	1.750749
IGHV3-21	199.9809	126.0346	81.9623	21.30479	20.06276	75.09567	10.26228	2.525309	48.66502	16.11028	3.167306	21.98613	80.75513	0.9244341	40.4399	16.10872	20.56491	4.456421	44.34531	1.85662	10.91595	40.00145	131.6499	46.1168	72.93928	5.789798	3.394667	1.473629	25.16427	1.30787	11.29586	17.77232	2.970897	6.936697	160.4822	64.28854	3.529302	33.85917	14.89549	17.84154	13.98653	28.59912	25.64329	59.79904	20.98866	283.8732	165.8549	69.86826	141.7245
ITK	0.2137839	0.2471981	0.8085066	0.7224407	0.1955418	1.359249	0.1948478	0.07690723	0.2929781	0.5562478	0.1905961	0.3063014	0.6429603	0.1993904	0.4322749	0.1763063	0.2017312	1.378544	0.07077053	0.04639391	0.4015978	0.7345395	0.751886	0.3137045	0.7245052	0.4519454	0.2906254	0.07364721	0.9825223	0.1326486	0.2905671	0.4866866	0.09339606	0.2953721	0.5713095	0.3367566	0.2423474	0.1815878	0.1987062	0.3018288	0.8818463	1.142237	0.8454695	0.2673977	0.7360395	0.7388259	0.6381421	0.2649226	1.012786
CD79A	16.48162	11.32079	78.40326	9.416078	15.48091	7.583476	2.871877	0.8127865	4.763464	13.94193	6.620434	14.12955	6.308517	0.5707103	9.542031	3.307502	14.57505	40.00728	1.695147	0.5901873	1.03869	6.01473	23.29044	3.270953	16.41318	13.0148	2.145075	1.355134	6.533072	1.837856	6.415842	3.426856	0.3701427	0.5606578	20.50629	18.66799	1.12464	2.234944	2.242037	4.141526	18.4918	47.72293	11.3227	4.277044	16.97611	18.93137	29.03549	40.09511	43.71995
SIGLEC14	0.2688839	1.296598	0	0	0.6275585	9.263898	0.7959659	0.2037334	0.375941	1.208041	0.8744258	0	1.460195	0.3818508	1.66014	0.8602716	0.5967303	1.840789	0.5079634	0.04260574	2.134523	0.6045064	1.758125	0	0.6847413	2.118238	0.3292159	0.2826125	0.705874	0.007944623	0.4460068	1.33749	0.1385516	1.869513	1.80679	0.4118202	0.3437157	0.2204369	0.3570289	1.999532	0.09445236	1.92769	1.54641	0.3087607	0.3820532	2.017797	0.5533013	0.355531	1.443991
TRBV7-9	0.9218877	0.825108	0.8734273	0.8934264	0.7221221	2.166629	1.055118	0	0.9951379	0.7041155	0.4005004	0.4018445	9.192044	0.1808767	0.5050566	1.474751	0.5265267	2.856396	0.2308925	0.08521148	0.4498994	3.003032	2.10975	0.515916	0.4430679	2.938201	0.1463182	0.08695768	1.386761	0	0.8233972	0.9050688	0	0.8480267	4.190538	0.3408167	0.2488976	0.1407044	0.2142173	1.199719	1.700142	2.224258	0.5232216	0.3900135	1.14616	1.513348	0.6467158	0.8465024	1.042279
IGKV1-6	167.9975	14.88968	76.75729	4.038405	8.101341	11.21135	9.736309	1.785991	11.23781	2.91227	0.9508722	9.724109	12.16443	0.1101126	34.48725	20.44069	3.509855	5.912239	0.9277016	0.07781154	2.547141	12.07299	134.4643	21.41751	41.01081	6.42682	0.8684755	1.151388	12.28684	0.08705634	2.976238	2.369216	0.7048945	1.267171	278.5948	39.9139	1.461104	2.261342	4.955561	147.0101	7.029368	28.57078	17.83727	1.424575	4.830575	28.87497	9.803191	65.08578	87.80038
IGLJ1	0.6297147	0.429415	7.045712	0	0	0.2192535	0	0	0.4531665	0.5658362	0	0.1097953	0	0	0.1533287	0	0.143862	0	0	0	0.08195018	0.1065602	0	0	1.760854	0	0.09994569	0	0.3072182	0.2604835	0	0.1648603	0	0	0.9956294	0.232802	0	0	0	0.7804697	0	0.810307	0.09530598	0	0.3613422	0.8705043	1.884812	0.2775461	1.512895
CCR4	0.6201519	0.6167205	1.520176	0.8864839	0.4279403	1.538458	0.4109226	0.1918715	0.6285177	0.4318638	0.2514547	0.3559213	1.227837	0.0473182	0.5347925	0.3306874	0.5903224	1.707993	0.1242567	0.1289736	0.1378722	1.250559	0.8930495	0.6051226	0.8941525	1.003583	0.1845524	0.3168547	0.8194141	0.09619796	0.361572	0.4126568	0.02662954	0.2376941	1.991661	0.2770306	0.1873654	0.01577526	0.3962847	1.357891	0.8365824	0.9310021	1.274914	0.3170198	0.6227462	1.339508	0.3480355	0.2619426	0.6901838
TRBJ2-2	0.3920282	0.2673319	0.2829872	0	0	0.1819947	0.3778388	0	0.2256947	1.409043	0	0.2734119	0.488609	0	0	0.3583605	0	1.943469	0	0	0.204072	0.7960672	0	0.5400388	0.2740545	0	0.4977687	0.2958266	1.530067	0	0	0.4105345	0.8080239	0.2622685	1.239656	1.739168	0	0.3829367	0.4858393	1.166113	0.3213232	0	0	1.326811	0.5998754	0.5419316	0.2933469	0.9215257	2.880957
CLEC2D	0.3764756	0.8701256	2.246691	1.581957	0.2958611	1.86782	0.4819522	0.4292335	1.174702	0.9317062	0.377548	1.068299	0.4423607	0.5533331	0.400259	0.3493976	0.6434191	2.24629	0.1842626	0.182757	0.62084	1.235237	1.110281	0.3087932	0.6911041	0.5282655	0.2900968	0.2515611	1.61705	0.7489323	0.742669	0.638019	0.4827585	0.326846	0.3703199	0.8329606	0.2216869	0.3031788	0.2706789	0.3305413	1.566433	1.530987	0.5515198	0.6176334	0.8992957	0.9514768	1.090279	0.842745	1.798412
IGLC2	860.194	977.8064	752.3876	189.5343	320.7749	449.3	241.9984	38.70808	643.8116	69.3725	28.54675	234.4826	450.9702	12.54379	175.6761	210.218	133.0739	54.77892	141.7876	13.21617	61.86032	422.486	1530.364	353.9621	787.2072	274.8274	42.85983	84.2203	319.0306	19.58391	69.75476	228.4971	37.01694	49.33373	280.0536	856.7057	47.21635	51.29735	127.2142	141.2133	96.97702	891.2096	92.50806	72.72042	285.7724	572.3924	747.7108	938.6083	1138.955
IGHV3-38	0.4223966	0.2880407	1.998846	0.0363872	0.1260445	0.1960929	0.09046844	0.03982845	0.5403957	0	0	0.03273241	0.526459	0	0.2971193	0.08580462	0.3002191	0.3877815	0.03761488	0	0.1954493	0.4129832	2.94601	0.2262838	1.082708	0.1669761	0.05959203	0.1416634	0.122118	0	0.05589179	0.3440394	0.04836763	3.485216	1.446993	2.429119	0	0.02292226	0.08724578	0.09307009	0.1538731	1.087067	0.2841281	0.7147958	0.2513562	0.2595166	2.844639	1.930661	1.697986
TGM3	0.05939381	0.1518819	0.3644261	0.1381444	0.03987741	0.2826223	1.109103	0	0.004274203	0.1654435	103.2007	0.05695658	0.3284911	0.4350533	0.1590792	0.1289459	1.831797	0.9814773	1.005587	925.5519	0.05024127	0.3819231	0.3606131	1.375565	0.3010223	0.01760906	0.1414011	0.5378266	0.07727039	0.09827378	0.4951186	0.3887348	0.1224188	0.8195282	0.8627648	0.1097878	2.22665	0.5185215	0.7958708	0.06625153	0.01825565	8.65536	0.4224889	535.572	0.4146558	0.215525	0.166662	1.147459	0.2014506
ZAP70	0.379449	0.4161402	1.942762	1.152487	0.3817093	1.220372	0.3430933	0.159345	0.4954596	0.7367495	0.350765	0.5265492	0.9531747	0.2374176	0.4229063	0.4219552	0.9008335	2.00393	0.2445445	0.06653031	0.8226765	1.347754	0.2952432	0.423018	1.531402	1.391739	0.3899075	0.1948254	1.440257	0.142397	0.4309168	0.8152053	0.1814141	0.6804305	0.8473369	0.3933629	0.2365769	0.3076006	0.3126919	0.5275004	1.234432	1.00674	0.7459823	0.3773272	1.610192	1.579035	1.083048	0.3931044	2.187027
PRF1	0.5759752	1.102982	1.463738	1.602703	1.010047	7.036387	0.8364939	0.3280896	1.462651	1.066291	0.6197325	1.13357	2.959999	0.9824968	1.075842	2.820073	1.319454	1.786243	0.5438274	0.2800478	4.706864	2.579522	4.215644	1.097766	1.913947	3.368515	1.64299	0.1726628	2.299328	0.4177605	1.08056	3.495051	0.5447943	32.43104	3.929573	1.108428	0.9202531	2.978791	0.8702543	3.575192	1.83664	1.786896	1.729123	0.6942978	1.847209	5.251754	1.883371	1.233368	3.568182
CYTH4	0.6165807	1.657493	2.827437	1.366177	0.6391217	4.463848	0.747521	0.5645542	1.184485	1.077743	0.8797227	2.215741	1.725041	1.300584	1.724132	1.892604	1.245512	2.364907	0.6944313	0.3719445	1.792329	1.063146	2.534134	0.6862025	1.445091	2.555403	0.4800346	0.4603775	2.252385	0.5423182	1.107213	1.389927	0.6688722	1.884451	2.821974	0.7198308	0.466613	0.3439344	1.109994	2.677083	1.752857	1.578461	1.746523	0.5601419	1.087487	2.500969	2.24374	0.7323145	2.408669
IGLV3-16	1.546159	2.108714	27.78708	0.4960303	0.3341018	0.8662948	1.027722	0.09049024	2.179308	0.3066078	0.2964771	1.078336	0.1993525	0.1115808	0.9346915	1.072214	0.3410489	0.3524158	0.085461	0	0.138769	0.6135025	7.888572	3.268315	1.229956	0.3161413	0.3046345	0.1206973	2.982611	0	0.476198	1.507483	0.2197825	0.1426741	5.394984	4.099798	0.1974113	0.07811908	0.2642966	0.2114552	0.3932996	2.607028	1.06514	0.3608925	2.692241	3.906243	1.555912	5.545742	6.570355
IGLV5-52	0.1055063	0.07194685	0.9520017	0.1635984	0	0.1959204	0	0	0.1214821	0.1516859	0.2566795	0.1103747	0.131499	0	0.1541378	0.1928906	0.09641413	0	0.08455904	0.03900842	0.1373044	0.1785375	0.07884157	0.03633506	0.6269267	0.2502438	0.06698207	0.0398078	13.58894	0	0.1256459	0.1657303	0.2174629	0.1411683	0.1668139	3.354437	0.03255464	0.05152973	0	0.3661412	0.172955	0.4072915	0.1916178	0	0.08072201	0.2552369	0.1973706	0.2480096	0.4473173
TAP1	28.97258	57.40366	17.47455	34.74677	25.47519	100.0635	56.79492	20.82876	16.93627	17.72827	35.79072	9.05538	38.01272	20.02569	28.15636	76.05578	30.51465	19.10314	33.57046	20.93297	89.54509	64.13906	24.0947	53.16781	41.46017	28.18547	40.26414	50.13893	44.6161	8.573852	17.77941	72.8505	17.00398	99.6194	61.99683	47.83623	36.69391	16.60756	18.24779	32.13053	21.32736	37.12411	17.61114	26.72402	22.78485	17.55631	26.10115	13.13023	38.87143
TNFAIP8L2	1.120176	2.164299	2.229785	2.013281	1.519381	6.642189	2.633645	0.9218021	1.778351	1.232255	1.403893	4.071934	3.215362	1.367528	2.074558	2.203095	2.140345	2.468107	1.0202	0.4769094	1.740502	2.240206	4.971704	1.087183	1.649212	4.870938	0.8512353	1.178284	2.263279	0.8846048	1.455274	1.457432	0.8745589	2.339043	3.97153	1.455704	0.6284317	0.4310475	1.198926	3.231065	3.714311	1.9219	1.736462	0.8903597	3.025602	2.698157	1.244608	1.565929	2.014826
LINC01943	0.3388719	0.6377905	0.1272003	0.4308738	1.395462	0.8746851	0.6532128	0.6211618	0.97546	0.4189873	0.1319072	0.8697278	0.9376323	0.5815441	0.2904409	0.854963	0.4459235	0.3583889	0.1955464	0.3608345	0.9102304	0.6514258	0.5267151	0.2800879	0.2653219	0.6269243	0.02581648	0.4091432	0.3879628	0.3700632	0.4842692	0.8658798	0.09778458	0.3173893	0.8679695	0.4610268	0.2760413	0.2184686	0.2939739	0.9542366	0.5443978	0.9767632	0.2215622	0.06881424	0.3733462	0.8619468	0.2738568	0.6292927	0.4520887
RETNLB	1.283485	0.02465448	0.5480638	0.2803065	0	0.05035297	0.1916524	1.411353	0	0.2469011	0.1633506	0.1008608	59.67281	0.1513302	0.07922905	0.08262379	0.2808301	0.3883424	0.01448819	0.4945887	0	0	81.1865	0.07470699	0.2906563	0.04287631	0.1147659	0.2319002	0.2704594	0.3738857	0	0.3596816	0.01862984	0.04837502	4.372983	2.245508	0.2119584	0.02648703	0.3136431	0.01792399	0	0.3721844	4.005436	0.03059102	0.3734305	0.1624325	0.1082148	0	0.153285
COPDA1	0.1719866	0.2052419	1.008712	0.266683	0.269437	0.2195678	0	0.036488	0.2351593	0.4636206	0.523019	0.2998711	0.2277548	0	0.06281529	0.0786081	0.1768111	2.060496	0.03446008	0	0.1454836	0.3346906	0.1285202	0.1332676	0.510979	0.280448	0.109188	0	0.461488	0.0177857	0.3200256	0.1575923	0	0.02876493	1.257651	1.176276	0.01326689	0.01049988	0.0532856	0.1918445	0.5991123	2.213096	0.5466259	0	0.4112049	0.5943766	0.6273839	0.2400426	1.057304
PYHIN1	0.2298757	0.2860813	0.6720437	1.216372	0.2006422	1.587419	0.4264941	0.1950781	0.3374716	0.5783598	0.1717697	0.404813	0.6088301	0.1623679	0.3246389	0.152347	0.2258208	1.690411	0.08751216	0.03399642	0.4816428	0.731311	0.7815944	0.3206238	0.6709175	0.5452279	0.1568851	0.1127525	0.8859789	0.2519854	0.3387727	0.4874728	0.1125288	0.276818	0.4679444	0.3484334	0.1347663	0.1880561	0.1602474	0.2450213	1.238835	0.9761416	0.4105362	0.1361516	0.8573959	0.7189668	0.5676377	0.3039525	1.351458
CMKLR1	0.5797746	2.242769	1.750144	2.236604	0.4907094	8.85924	0.8331047	0.5993587	0.8395128	1.040661	0.8646163	2.014406	3.339329	0.6765445	1.757338	1.44862	0.7674243	2.020662	0.8026049	0.2598276	1.256603	0.4970873	3.92286	0.6340947	1.311705	3.629514	0.4528471	0.5859862	2.845683	0.3081397	1.805619	1.751517	0.4019528	1.72309	3.475014	0.9508877	0.6266682	0.2402608	1.077769	3.038043	1.791391	1.229844	2.701564	0.3746083	0.5914413	3.014007	1.993006	0.6876218	1.078577
MIR7848	0.3959097	0.4049681	0.8573671	0.4604242	0.354422	1.929865	0	0	0	0.8537964	0	0.2761189	0.2467233	0	0.8675973	0	0	0.3271186	0.1586528	0.2927563	0.8243701	0.1339915	0	0.1363464	0.2767679	0	0.2513486	0	1.673984	0.1637694	0.1178708	0.2072996	0.408012	0	0.3129825	0	0.6108024	0.2900461	0.3679872	0.1962765	0.1622523	2.547252	0.1198402	0.3349868	0.454361	0.410473	0.5925027	0.2326624	0.2238063
APOL3	2.571602	4.798791	2.284327	5.23528	2.881443	7.501198	3.885958	1.526764	2.38362	3.568096	2.859075	2.091246	5.988006	1.925152	1.40081	4.450629	2.814415	4.619075	1.05903	0.6163212	3.908389	4.880279	4.567467	2.952093	4.509708	7.863353	1.630465	1.682316	6.347407	0.4148491	11.71329	3.111672	0.8764204	1.815613	5.198899	2.204537	1.348609	0.7777488	1.97559	5.442258	3.710164	5.07482	4.051029	3.004379	1.931221	3.847659	5.029997	5.240563	5.835935
CD72	0.3424748	1.054958	3.38005	1.030039	0.7400365	2.489017	0.7625961	1.367977	0.5337086	0.6579141	0.4802101	1.618427	1.011923	0.2842246	0.4313217	0.9661762	1.192491	1.619749	0.2460853	0.113523	1.745882	0.9192625	1.050158	0.3701004	0.709984	0.6932514	0.2286708	0.9802642	0.7912427	0.3224118	0.4359757	0.8595035	0.2738356	0.5767428	1.414383	0.9255701	0.5866662	0.2076408	0.4097924	0.6732876	1.176066	1.428447	0.7042115	0.1498833	0.6369911	1.448859	0.344635	0.4441612	1.915969
IGHV3OR16-8	1.088468	0.9766424	4.424817	1.199214	0.3589919	2.952069	0	0.09723163	0.6266422	0.2470872	0.03982052	0.1997709	2.320543	0	0.5579581	0.366575	0.1570528	0.4733378	0.09182772	0.5930622	0.1789285	0.8530921	3.339133	0.5524179	4.685625	0.1358774	0.2182195	0	0.5217135	0	0.1364464	0.2399686	0.118078	0.1149773	3.668352	0.8471591	0.2121182	0.02797961	0.03549828	0.05680209	0.3286888	1.179473	0.5895862	1.066391	0.3944739	3.286528	1.929029	8.180851	4.630994
KLK13	2.241417	0.07472506	0.8269655	0.5792581	0.01783589	0.7908201	43.3114	0	1.904067	2.484887	26.5968	0.03473843	0.1924491	7.057195	0.3444356	1.721094	6.263123	0.2963137	0.02395207	447.9529	0.02592843	0.02022891	1.258067	0.5969487	0.7590776	0.05906976	7.798005	1.029866	0.01944032	0.08241507	0.01186343	3.609512	0	0.1332904	0.07087721	5.141247	14.5329	0.7930624	0.3580251	0.1382835	0.5878918	58.78682	0.2472637	310.791	0.7545517	0.1859093	0.7976054	0.4683389	4.640272
SLAMF6	2.11147	1.122093	4.272942	4.041762	0.7430472	3.224607	0.8771749	0.3151176	1.182061	1.622503	0.9109706	1.767121	1.692427	0.4266564	1.439536	0.5324511	0.791765	5.269874	0.2567565	0.09152632	0.8982587	4.386197	3.035975	1.093254	1.92397	1.752823	1.285026	0.2637231	1.941837	0.9095581	0.9407772	1.227567	0.7653569	0.545549	2.567118	1.130522	0.5256994	0.3235996	0.5278592	2.100788	2.560171	2.604579	1.265043	0.5790905	2.150245	2.93395	1.836036	1.728616	4.934945
VPREB3	0.8194033	0.894028	18.00494	4.040411	4.342541	0.8064454	1.421541	0.1112585	1.434086	3.58128	1.913735	6.469104	0.939571	0.1028921	0.6065279	0.5093418	3.204821	26.81032	0.3677625	0.2423638	0.1535558	2.750999	0.7592702	0.7449879	0.4124295	5.636126	0.3953589	0.3462626	0.8954656	0.6778977	2.576153	2.402636	0.03377805	0.2850558	2.461531	3.538208	0.1820391	0.1760881	0.1015484	0.1949895	11.39064	20.49745	4.662962	1.663951	5.341349	2.265452	0.4414631	1.078638	9.671733
FCMR	0.9792358	2.50265	17.39503	6.542351	3.590334	4.866188	1.140758	0.6937071	1.377526	5.992514	4.314812	4.649982	3.194479	1.140519	1.600613	0.8873542	3.400425	14.40882	0.9076591	1.353748	1.010626	5.446686	4.091451	2.35186	2.500105	4.665374	1.632588	1.098767	3.284627	1.662524	2.697374	2.461109	1.956911	2.124844	6.933469	2.858368	1.544903	0.7735386	2.020847	3.849962	6.225569	11.85557	4.051803	1.368909	3.355138	6.580038	1.21699	3.167548	9.862965
CCL17	0.6449497	0.1979118	0.3957256	0.5500336	0.4041554	0.3592928	0.09324086	0.246294	0.2784781	0.2549914	0.2689812	0.404826	1.969409	0.1012326	0.5182261	2.535111	1.149272	1.971681	0.1033802	0.9061279	0.2517985	0.4583806	0.6747312	0.1554789	0.6086661	0.9178297	0.1433092	1.922396	0.5244182	0.1867499	0.6144491	0.7767047	0.03323324	0.1725896	0.382394	0.8106766	0.07960135	0.04724944	0.2597673	0.7673779	1.982357	0.7469201	0.2147459	2.401099	0.6908242	0.4234933	0.5308633	0.2463595	0.3098995
C1QC	37.23123	114.6271	19.70799	65.16204	32.53873	403.0148	89.94007	25.139	74.01162	22.90946	20.3828	125.5587	153.7608	19.29157	70.04352	157.3275	55.81049	91.29648	27.07865	7.630194	121.0954	37.86239	209.6255	54.83639	33.24065	172.4391	19.23457	25.4843	109.5488	18.1638	36.92764	64.99176	27.31847	71.34705	227.4115	79.37379	25.23094	14.79727	59.11408	140.5346	89.86725	48.67942	76.30418	13.76156	27.4197	114.322	27.92663	29.66847	54.55542
CIITA	0.5184845	15.45378	5.027662	5.268482	0.3907984	3.13042	1.339843	0.2110075	1.057346	2.470863	1.842245	1.620823	2.546139	1.549296	1.747483	2.137324	1.482088	2.801496	0.5287718	0.2141577	1.950336	3.696942	0.5204675	1.268893	12.78867	3.885308	1.770505	6.931649	4.957961	0.2442769	2.505995	3.114254	1.619017	1.196554	2.515139	1.876069	2.943315	0.1890601	1.576626	1.735574	2.95512	2.40693	2.675302	1.104519	0.6334043	2.18538	3.035059	1.905384	8.446315
SLFN12L	0.4405123	0.5101033	0.419981	1.121249	0.6324492	0.5266914	0.1401875	0.05642709	0.4450093	0.854388	0.1242126	0.1217311	0.3599822	0.2913602	0.2124961	0.2507257	0.4671105	0.6111971	0.1731957	0.05838696	0.1579215	0.4191308	0.2577551	0.1889182	0.5955601	1.059609	0.4485195	0.04703957	0.6001324	0.06532392	0.2053858	0.4090838	0.1670297	0.3447487	0.2266863	0.1474913	0.2102958	0.1968809	0.4094441	0.2719558	0.7255319	0.4491974	0.2893252	0.1476839	0.1430798	0.4107574	0.3296266	0.2515472	0.671884
TAS1R3	0.4426162	0.2263716	1.996902	0.1941569	0.6412736	0.2433311	0.1010358	0.09884602	0.2145842	0.5442445	1.169921	0.1949643	1.32471	0.06703625	0.1701667	0.7825891	5.375235	0.1154873	4.228863	1.123995	0.3395454	0.264119	0.1000964	1.127191	0.8224029	0.1657601	0.3549484	0.4526587	0.2310923	0.6745408	0.1733899	0.3354352	0.162052	8.949597	0.8011003	0.2583675	0.1006321	0.6456827	0.3969645	1.126032	0.4773517	0.7793864	0.740405	0.8180001	7.570434	0.9258459	0.4227169	0.2190402	0.7572123
MTATP6P25	0	0	27.59288	1.306593	0	0	0.1476611	0.4550515	0.2205063	0.05506605	0.4259728	4.701427	0.04773766	0.7214277	0.4849533	0	0	0.3797584	0.1227888	0.05664442	0.1595046	0.9333202	0.8586481	0.1582872	0.1606526	0.09084521	0.4863258	0	0.2989787	0	9.761147	0.4010969	0.07894486	0.1024957	0.06055792	0	0.3309098	0.0748267	0.04746706	0	0.0627873	0	0	0	0.1758255	0.1058947	6.763838	0.8103071	0.2598211
C19orf38	0.3577101	0.8450421	0.3319901	0.9904759	0.4803381	3.688969	0.3817017	0.2385126	0.4339395	0.5969301	0.2841633	0.9889998	0.8996337	0.5347324	1.182051	1.307958	1.517675	0.4433346	0.1843009	0.1889354	0.8246335	4.859825	1.75658	0.7831425	0.6519519	0.6817744	0.09732731	0.5880617	0.4072032	0.2747977	0.4107778	0.5752729	0.118493	0.6922883	2.403666	0.4911899	0.1734445	0.09359314	0.4037278	1.241371	0.4921481	0.9205916	0.5181844	0.1729517	0.2834555	0.812378	0.4206201	0.3453513	0.5055305
PPP1R14C	0.1207782	0.5195084	2.957558	2.967654	0.09148766	0.2156536	1.80878	1.293018	0.1497639	0.3673203	4.862786	0.1101525	0.7642462	5.609503	0.04976769	11.56712	4.041239	0.8904558	2.606124	5.791391	0.1305795	0.3081431	3.193596	8.037343	3.689038	0.2313767	0.3833883	1.254926	1.178479	6.11053	0.1161728	0.2140426	2.929837	1.560083	3.606207	0.4121634	3.227886	0.3993076	0.6965879	0.04605932	19.25834	4.375545	0.3599661	6.839055	2.686895	10.94239	2.02303	0.04913805	1.333998
PIM2	25.61275	14.903	23.59566	8.780689	5.957461	15.51774	15.21482	2.451938	8.221139	4.908737	7.72635	6.949276	17.83865	7.380459	9.634104	7.810986	13.67804	8.81917	6.0068	3.796448	4.836307	11.69507	14.69156	11.99039	27.75107	5.040971	3.581285	5.693885	8.770871	15.97158	4.389438	8.333953	4.895553	6.661202	20.9921	11.26522	4.933496	3.618065	5.958878	33.68847	5.965021	13.66032	6.268931	4.791367	14.18876	28.69961	23.37033	10.33662	40.24342
FTH1P22	0.03844892	0.1310955	0.2220361	0.1788571	0.2753586	0.8210761	0.1852863	0.06525738	0.2434898	0.2763892	0.0534514	0.08044619	0.4073307	0.04023347	0.07489515	0.1054407	0.07027107	1.207194	0.09244579	0.02843114	0.160118	0.4684549	0.6608288	0.1853787	0.322541	0.09119461	0.07322944	0.08704129	0.4001714	0.09542714	0.02289414	0.4831675	0.07924849	0.07716746	0.1519771	0.284287	0.04745465	0.01877862	0.04764962	0.1524918	0.3781727	0.7916076	0.2793198	0	0.2059188	0.6909628	0.3164762	0.2711412	0.4347007
LMX1B	0.08230576	0.1637007	0.1089234	0.6780003	0	0.07164286	2.538455	1.004046	0.1322811	0.2243351	0.3909378	0.007175303	0.04915423	0.2081375	0.3590599	0.0438884	4.446965	0.1416766	1.9652	1.136075	0.04641501	0.1276712	0.02818958	0.7605932	0.0647295	0.3050249	0.1110374	0.01811494	0.01338481	0.03120888	0.01633612	0.6500246	0.05654781	4.427974	0.0162665	0.1267832	0.4084519	0.2210917	3.134413	0.8874864	0.04778512	0.3706842	0.05813174	0.06383711	0.007871435	0.01659259	0.04875698	0.1189053	0.1512132
IGKV1D-12	3.23344	0.7349826	3.2288	0.8774121	1.399059	1.626179	0	0.04573294	0.6515337	0.9297406	0.0374592	0.2630945	1.209011	0.05639192	5.904806	0.5418874	1.083425	0.2671616	0.08638241	0.03984958	0.05610605	2.225126	5.83927	1.336268	3.691979	0.3195499	0.1026396	0.04066619	0.9114417	0	0.03208882	0.2257386	0.05553803	0.2884246	5.069726	2.072	0.1330265	0.05264089	0.2003596	0.694639	0.2650267	0.9708395	1.141873	1.003155	0.7421639	6.853755	3.548628	7.315697	6.854444
TRDC	0.2803638	0.6691498	0.4680077	1.046076	0.3921628	1.895393	0.3208815	0.133832	0.7566013	0.4408663	0.1826998	0.183313	0.3494346	0.01833602	0.3327944	0.352393	0.2401903	0.8686848	0.2527878	0.1554867	1.970252	0.9370011	3.58781	0.7362229	0.5757305	0.5195136	0.266989	0.09255925	0.5243263	0.1449667	0.5634245	0.899146	0.5236929	1.453625	0.651064	0.336859	0.1189486	1.352193	0.4451752	0.7818377	1.479326	1.488167	0.1379055	0.2965264	1.07252	1.356491	1.691437	0.6384453	0.4556547
LINC02365	0.07883849	0.3225693	0.5463349	0.08557306	0.1129231	0.02195993	0.7294553	0.06690426	0.3994155	0.8614276	0.4712828	0.05498425	4.18593	0.2309934	0.1228564	0.1873762	21.84388	0.1042239	1.112071	0.3614432	0.01641589	0	0	0.1303248	0.143295	0.03739842	0.08008267	0.4997323	0.3589866	0.09131304	0.01877752	0.5944332	0.01624969	0.03164596	0.211905	0.1632184	1.070349	0	0.02931128	0.06253605	0.7625091	0.5681095	0	0	0.01206374	0.01089847	0.1179865	0.06486291	0.3654502
CHIT1	1.117357	2.545117	0.09708693	0.1503973	0.1134563	0.1416875	0.01246428	0.02633933	0.02531401	3.119873	6.38236	0.0595281	2.624077	0.02165216	1.515246	0.1182172	0.2434488	0.08548248	0.1575445	0.01912573	0.1090584	0.03326387	6.66813	0.3260143	0.09763855	0.02760613	0.07553464	0.409871	1.221481	0.05349516	0.3095595	0.2004343	0.03198646	0.04325903	0.02044711	0.3136352	0.01117302	0.08716391	0.4808112	1.928538	0.04451969	0.7055855	0.05480402	0.01313079	0.04353559	0.5398985	0.04451435	0.08207897	0.06871982
MAP4K1	0.7485528	0.9726202	5.3706	1.909679	0.9689448	1.96999	0.9261973	0.3390809	0.7687207	1.708817	0.9351628	1.209915	1.585414	0.5186687	0.8152639	0.790605	2.107599	3.827942	0.3688789	0.1757797	0.9346632	1.876085	1.145197	0.7002197	2.436124	2.453234	0.5137608	0.3854801	2.069442	0.5439645	0.801092	1.302951	0.3440183	1.153835	2.235097	1.114422	0.3433349	0.2766676	0.5923355	1.710083	2.42102	2.447115	1.628953	0.8045446	2.457243	2.286313	1.846906	0.9600489	4.365921
IGKV2-28	2.717057	2.447115	8.474378	0.7154284	1.285007	1.999142	0.09881938	0.2610295	3.895837	2.13741	0.5701482	0.250277	1.757113	0.05364462	4.343919	1.077838	0.8901002	0.1694307	0.04108702	0	0.6404722	1.283914	15.74496	2.189234	14.58602	0.303982	2.18061	0.03868502	1.367252	0	0.3052551	0.2684264	0.158497	0.1371866	4.012195	5.079262	0.1898186	0.2503817	0.8259268	0.2541529	0.2521151	2.374823	1.272457	0.780777	14.86537	14.3862	4.181322	8.405378	6.69439
CD96	0.5378312	0.8376276	0.9117275	1.355862	0.4783652	4.365409	0.7558087	0.3150747	0.9009377	0.6734649	0.4703203	0.6001585	1.788273	0.5773174	0.9327449	0.4789542	0.5168497	2.947247	0.2753158	0.1847383	1.195744	2.271182	2.782217	0.8054188	1.571842	1.448478	0.9097972	0.2749308	1.819245	0.3416078	0.7623962	1.591551	0.3254112	0.838012	0.7762912	0.9287433	0.3640221	0.6083988	0.5396762	1.025257	1.39359	1.732414	0.9116756	0.7046234	2.113202	1.53494	1.698072	0.6423252	1.985047
STAT4	0.3575298	0.5229012	0.9440452	0.6200379	0.2021456	1.961175	0.3899296	0.2594941	0.4035421	0.5512177	0.300837	0.3904322	0.7827516	0.2658249	0.4421457	0.4042306	0.4943776	1.52368	0.1545839	0.1495812	0.5730342	0.7546717	1.849104	0.3240233	0.7136378	0.6527389	0.331514	0.1987955	0.9425214	0.3775173	0.3529468	0.5911696	0.3151293	0.4909666	0.6805713	0.6539271	0.3425667	0.2596311	0.2798434	0.401143	0.9871049	1.271229	0.5240259	0.3821214	0.9142101	0.6730791	0.8589198	0.215637	0.9892764
SPN	0.76377	1.715784	1.882735	2.185923	0.8461814	4.615718	1.083305	0.4918614	1.7183	1.292762	0.7135059	1.282577	2.113158	0.5611539	0.7860846	1.180958	1.420652	2.859917	0.7532249	0.2363228	0.8205453	3.015717	0.756941	0.6659771	1.980454	2.649857	0.4505003	0.3944488	1.647278	0.42797	1.088572	0.7771347	0.2958668	0.762824	1.665778	0.7930153	0.3443066	0.3465727	1.213381	1.562927	3.187812	1.198885	1.75442	0.6829066	1.605938	2.772463	1.021429	1.405414	1.798985
AL133371.2	0.4760343	0.5564868	0.2454481	0.7381404	0.06087861	1.799519	0	0.05771061	0.4306623	0.4888517	0.4254295	0.9011432	0.4661728	0.3558062	1.059741	0.6838103	0.06214448	1.910417	0.3270191	0.2011455	0.1770012	0.0460311	1.72781	0.09368019	0.3803205	0.9677796	0.2590429	0.1539506	0.1769466	1.23774	0.5264094	0.6409364	0.3504185	0.1819822	0.5913666	1.005641	0.2098335	0.03321389	0.2106956	0.40457	1.170535	0.7000611	0.9469005	0	0.4682701	0.2350214	0.1017734	0.4795695	0.3459862
IGKV3-15	267.2879	70.85324	103.1162	13.25647	41.66824	201.3211	57.80934	2.264815	31.77087	11.15312	4.590532	17.57197	113.3761	0.5206684	51.58954	35.51903	17.93979	9.268854	1.993929	0.7358648	8.665212	39.77274	217.5158	67.20367	117.5694	13.03547	6.834748	5.051808	70.32425	3.218327	11.42013	62.85914	2.237605	4.387954	175.1491	55.11824	19.90304	24.58895	4.877079	20.00333	12.60576	106.1685	27.32953	14.77352	84.20174	212.5414	61.97518	89.90192	223.0781
IGHD4-17	0	1.704241	3.608087	0	0	0	0	0	0	0	0	0	0	0	0	0	2.28381	2.064936	0	0	0	0	0	0	0	0	0	0	1.625696	0	0	1.308579	0	0	1.975702	0	0	0	0	1.238996	0	0	0	0	0.9560514	0.8637035	2.80513	0	4.94472
MIR4420	0	0	0.1874331	0	0	0.8437937	0	0.2203496	0	0	0	0	0.4854362	0	0	0.7120669	0.2372789	0	0.2081031	0	0	0.1757551	0	0.178844	0	0.6158597	0.1648455	0	0.6756141	0	0	0.8157373	0.2675923	1.389682	0.6158033	0.7679442	0.1602365	0.1268167	0.1608948	1.029815	0.4256489	0	0.6287719	0.4393983	0	1.076825	0.3885894	0	0.4403461
FBXL22	0.2102243	1.20721	1.070246	2.620664	1.173741	1.736151	0.837121	0.2863813	0.780314	3.634817	1.999621	0.7678077	2.530519	2.97554	0.1966671	0.3084835	0.6369895	11.78396	2.607104	0.4090811	0.2678233	0.977352	1.05005	0.2743528	0.572375	8.168151	0.6813675	0.3882417	0.6045756	0.3707242	2.727532	0.3881561	0.4618078	0.4219228	0.5073192	0.6544737	0.2628783	0.2215607	0.8227273	1.843066	4.919873	0.7403524	11.26657	0.2902169	0.4782902	1.070667	0.956259	1.24842	0.2658241
PLA2G2D	0.5145645	0.7373814	3.154552	2.890889	0.9346377	5.68467	0.1868759	0.06961436	0.4035734	0.3538112	0.191795	1.347071	1.900764	0.007803582	0.4321626	0.1772421	0.7428131	1.971741	0.1912592	0.005514432	0.1785725	1.524435	0.5405544	0.1386858	0.4691943	0.4421969	0.1183616	0.04501949	2.590442	0.1295617	0.2353459	0.3670463	0.007685419	0.4689725	1.108339	0.8712056	0.03221464	0.007284509	0.115525	0.3697115	0.2750603	1.669728	0.2753955	0.2776355	0.2282256	1.948407	0.608249	0.1270922	2.904598
TRAJ1	0	0.4398041	0.4655596	0.2500153	0	0.1497053	0	0	0	0.695431	0.224151	0.2249033	0	0.337442	0.3140764	0.2947804	0	2.664434	0.5169012	0	0.1678657	0	0	0	0.9017276	0	0.2047275	0.2433412	0.6293019	0	0	0.3376977	0	0.431474	0	0.4768686	0	0.1574981	0	0	0	4.979467	0	0	0	1.114456	0.2413015	0	1.276057
IGKV2D-40	0.9520686	0.486926	2.061764	0.1845351	1.651332	2.265184	0.6308558	0.05049678	1.438804	0.2138726	0.2481672	0.7055003	0.5933109	0.06226608	2.173297	0.81591	5.818277	0.1966606	0	0	0.1858513	3.1819	5.958405	0.8606868	1.289524	1.058509	0.07555418	0.179609	1.819232	0	0.177157	0.2492531	0	0.1990431	13.50063	0.439968	0	0.7846782	0.3687173	1.002996	0.2926336	1.378245	0	0.8055635	2.094208	5.799152	7.65845	4.091327	20.28344
NEUROG3	3.167565	0	0.4195449	7.401252	0	0.1011817	0	0	0.02509541	6.736988	23.2397	5.158066	0.4436896	0	0.0141517	0.01328226	2.350199	0.1440653	0.04658121	0	0.03025486	0	0.04343162	0.1701358	8.694856	0.1895469	2.896537	0	10.22677	0.1202086	0.02595556	0.1825924	0.1497428	0.06804495	0.9648778	1.9553	0.08966721	0.01419315	10.3541	0.04322078	0.01190951	0.2617598	9.720032	0	0.2556882	0.7431868	0.1522164	0	0.01642764
AL590004.3	0.02265546	0.58707	1.420748	0.06586805	0.08873101	0.02629385	0.43125	0.2114857	1.076046	0.5944326	0.06102242	0.03160115	5.006754	0.2489232	0.3447723	0.1061376	0.522753	0.1731505	0.07489942	0.1842789	0.01621592	0.09009316	0.06348645	0.001950565	0.6414272	0.07724416	0.8252315	1.549319	0.469748	0.02342876	0.0691364	0.3647709	0.239317	0.03031319	0.3335746	1.02601	1.443535	0.02766256	0.2755039	0.1937466	0.4108477	0.2842387	0.2554497	0.03833843	0.2751695	0.03914803	0.6018182	0.08820411	0.1392766
SASH3	1.887983	4.008204	13.2718	3.647955	2.871917	10.81214	2.061319	0.7510256	2.738556	3.631496	2.809205	4.809165	5.257728	1.952459	3.566291	2.966289	4.299729	9.432745	1.418571	0.5398875	2.702693	4.313034	4.133293	2.00647	4.825623	8.658611	1.315663	0.6956454	5.209904	0.5857277	2.265937	2.973384	1.307264	4.401003	8.867703	2.159365	1.001256	0.9004873	2.35348	6.412979	4.733087	5.656008	4.446862	1.497617	5.343449	6.173043	3.476664	2.401032	8.075394
PLA2G7	2.57566	9.253036	2.977651	5.026714	1.563673	16.18118	5.487987	2.746865	3.965587	5.121795	3.265126	8.224623	7.736469	1.703866	5.858161	3.229489	2.912815	2.609199	1.036099	1.408366	2.018862	2.818848	19.16599	4.139453	1.676385	0.8309243	1.534951	1.809565	4.198245	1.061348	3.13783	5.869873	1.250921	4.687434	11.02336	3.443998	1.467674	3.610019	3.057478	8.131138	1.002985	6.577845	4.414981	0.6846892	1.789411	7.018763	1.883009	2.012369	5.478172
IGKV3-20	1670.302	1516.229	477.7828	53.207	104.3024	691.9298	113.5953	9.162136	152.1679	64.06426	18.79618	119.1167	421.8796	2.196747	194.3379	65.7036	62.48503	66.90394	10.1752	5.248388	51.10167	108.1636	1102.794	252.8009	543.2424	78.65991	13.42296	35.11536	162.1145	17.36774	52.26273	352.6881	9.735677	24.61128	1247.537	229.2093	27.20575	49.23943	33.85267	80.68339	35.84762	194.498	193.4802	35.86369	134.3061	748.9	283.1685	332.1277	959.3604
GPSM3	3.612623	6.706657	10.64133	10.67676	11.31436	28.21566	13.24148	2.653941	7.468741	4.26361	3.755436	9.153104	16.59926	7.289766	8.213421	17.8525	10.46561	8.96365	2.195297	4.912116	5.338564	6.569487	14.53755	3.06022	6.769766	15.8838	4.477502	8.072524	6.600994	4.585719	4.167375	8.63916	3.656373	7.207291	17.74082	13.57095	2.429043	3.776387	5.820244	16.62687	22.32728	9.075307	4.204361	3.339569	7.211123	6.17916	4.938481	5.031858	8.656498
AL021068.1	3.19895	2.454107	4.474027	20.77127	1.252882	1.299442	2.312373	1.866361	4.143754	3.880505	1.389736	10.87632	4.859216	8.159347	3.213002	0	0.7308191	3.964678	2.884309	1.182735	2.289688	7.849223	2.988096	5.646105	2.655588	1.18553	6.600414	0.6034863	5.332284	1.323256	41.31018	2.931216	1.648369	2.407625	1.106393	2.660927	5.30543	0.9764885	0.7433341	0.3964786	2.130373	4.630904	2.783888	2.03002	3.059364	0.6909628	15.25991	13.04189	3.503687
MIR4537	1.713723	0.3895408	14.63852	0.2214421	0.5113803	0	0	0	0	0.8212709	0.5956013	0.1992001	0	0.2988772	0.556364	0	1.305034	0.9439709	0.2289134	0	0	0	0	0	1.797014	0.3387229	0	0.2155308	1.114763	0	0.1700707	0.5982073	0	0.1910813	0.6773836	0.8447386	0	0.1394984	0.3539686	0	2.341069	4.410385	0.5187368	0	0.437052	3.750941	7.052898	0.3356986	3.713586
NKG7	3.143354	2.158098	2.083815	9.532668	4.173082	70.11429	13.68463	3.375237	9.848495	1.706223	0.8918094	3.340596	12.41955	5.3702	3.134382	13.74149	5.002398	13.46294	1.610963	0.6957267	9.728669	10.14624	14.17348	4.035562	10.23967	17.11728	1.9956	0.8067999	6.634928	2.777423	4.647387	9.382578	1.498517	7.224305	13.8109	3.699684	1.570317	3.404655	1.62977	8.650442	12.42645	13.09751	4.608528	4.16136	11.45217	11.46924	4.640215	4.888275	9.513203
REEP1	0.0770015	0.06826153	2.20112	1.782027	0.7272374	2.203808	0.5491868	0.1927688	0.3258296	3.199366	1.528094	0.0939804	1.334007	1.543019	0.1631165	0.1196605	5.959982	12.95983	1.468784	0.3672561	0.008016694	0.3075122	2.367805	1.386911	3.735753	4.803303	0.4790773	0.2295177	0.3130554	0.3631119	1.856925	0.2177184	1.079232	0.6001418	0.4108913	0.3017505	1.128567	0.1466707	3.027444	0.6718682	11.89063	1.129561	6.349107	0.293186	8.203668	1.673852	1.898536	4.072601	0.1697618
CCR8	0.1365258	0.382743	0.3832565	0.3763508	0.09505932	0.3169028	0.1462047	0.03861969	0.3318636	0.2399008	0.263607	0.07405769	0.7468155	0	0.2954892	0.2634683	0.1386227	0.4261477	0.0364733	0.06730285	0.2526901	0.328574	0.5894574	0.104484	0.2757179	0.4497458	0.05778347	0.2289402	0.5131182	0.03764956	0.03613035	0.6671964	0.03126648	0.2435635	0.8154643	0.2691883	0.1404197	0.05186206	0.1503964	0.3459411	0.3232736	0.4684779	0.2571381	0.02567046	0.1973035	0.5766761	0.0794574	0.09806068	0.3515864
HLA-DOA	1.435222	32.18178	6.583049	3.322736	1.164372	10.50094	1.570593	0.4609657	2.048466	2.145806	1.215846	2.881251	5.534118	0.3337412	3.943569	3.147802	5.3509	3.417542	0.6190704	0.4164042	2.778319	3.922992	4.788997	1.259709	4.873757	7.812914	0.7972737	6.908053	5.552977	0.2102632	1.747761	8.522069	0.6984613	1.910337	4.625073	5.947069	0.9810291	0.2677311	2.859452	6.660682	4.305187	3.629517	5.904101	0.6915156	1.037073	5.053053	1.678044	1.754218	26.9315
PLD4	0.119251	0.1904069	0.5626809	0.2164811	0.9087156	0.4131815	0.3139679	0.04196067	0.267918	0.2613515	0.3679546	0.208937	1.201726	0.03347911	0.5708113	0.2632182	0.9781111	2.220542	0.3053733	0.06667297	0.04390784	0.4016237	1.271484	0.09816387	0.3619241	3.897727	0.1698815	0.07242889	0.9857293	0.02887525	0.7499045	0.2406231	0.1498735	0.2510132	0.5219487	0.4215091	0.04128292	0.0213083	0.8164347	0.4787274	0.7890977	0.6512279	0.6532633	0.211645	0.4183594	0.2492854	0.14582	0.7144706	0.3041766
NCF1B	0.2522832	0.9103621	2.268807	0.5541874	0.6022566	3.01095	0.3545963	0.06244397	0.3994155	0.4609394	0.1899745	0.4691989	0.8646991	1.022971	0.7627335	0.6149782	0.9317751	2.032366	0.2190444	0.2176432	0.4760607	0.3628761	0.3770468	0.1520456	0.3821201	0.885096	0.180186	0.07932259	0.5948921	0.1739296	0.2002936	0.506369	0.1083313	0.3516218	1.09692	0.4663384	0.1102784	0.03080405	0.1954085	0.5315565	0.9219037	1.217378	0.5791016	0.2490386	0.3297422	1.002659	0.3854227	0.2841613	1.01613
TRBV5-6	0	0.3550502	0.3006739	0.4036705	0.1864408	0.4350811	0	0	0.2697757	0.1497108	0.1447642	0.1089375	0.2595735	0.05448282	0.2789064	0.4759475	0.3806349	0.6883121	0	0	0.1897232	0.6696086	0.8948724	0.2868956	0.1091936	1.234927	0.2313847	0.07857894	0.4064241	0.1292243	0.03100248	0.2180964	0.05365783	0.1044976	1.111332	0.384972	0.09639226	0.02542939	0.06452553	0.1032496	0.3414059	0.4019882	0.3782456	0.176217	0.2788483	0.4678394	0.1948007	0.03059753	0.2648957
DOCK10	0.2746501	1.134826	1.670839	1.909425	0.3849795	2.782422	0.4075127	0.3066773	0.5627783	1.152117	0.6304994	1.25641	1.671029	0.3630284	1.146542	0.4228427	0.355007	2.248382	0.4272084	0.1790404	0.8023267	0.7252737	1.550083	0.5090225	0.9296799	0.7864248	0.4657388	0.2167969	2.146243	0.2885094	0.8381343	0.8855523	0.3407721	0.9791515	0.8542033	0.5317311	0.3657418	0.4094809	0.591174	1.130492	1.309222	1.553168	1.264533	0.9081427	0.7575832	1.377554	1.260132	0.4565987	2.243079
HVCN1	0.3957487	1.094263	5.619536	1.714855	1.295783	3.06287	1.029324	0.5612701	1.239056	1.804324	1.055114	2.994483	1.658793	0.7828508	1.000565	1.119974	3.002145	3.234022	0.7429754	0.2725936	0.6180261	1.966856	3.196322	0.6161098	0.6177372	2.655227	0.4026825	0.5318141	0.8851406	1.502477	1.239561	0.9707893	0.4301938	1.113432	2.08713	0.7615932	0.5252437	0.4130483	0.9439483	2.429614	2.466121	2.09278	1.916663	0.2568717	1.746194	1.704925	0.9654677	1.68532	2.145215
IGKV5-2	6.713484	3.375065	10.43515	0.1139776	1.008973	2.661673	0.2833791	0.04158559	1.043838	2.324921	0.6471811	9.911181	2.137664	0	0.4056821	0.6271308	0.8060505	0.5668452	0.1570974	0	0.204072	2.985252	4.174545	2.328917	3.562708	0.813599	0.1866633	0.1479133	0.0956292	0.04054094	0.0875364	1.334237	0.101003	4.819184	4.338797	1.23191	1.149147	0.5983385	0	0.4372926	0.3213232	2.017823	0.3263295	0.6634053	0.4499065	9.619286	2.23677	9.532032	38.31119
DOK3	1.410033	3.150424	6.310596	1.977408	1.095209	8.334497	2.77795	1.330325	1.845584	1.875158	1.343325	4.30092	3.383017	1.844347	1.611621	2.164658	2.258702	3.200416	1.379368	0.5734586	1.470157	1.122849	1.797444	1.119732	1.852554	2.444341	1.129505	1.22988	2.522342	2.449712	1.074187	2.310438	1.910446	2.51089	3.67847	1.379862	0.9981127	0.5590351	1.238633	2.578221	2.223069	2.508153	1.918139	0.6526719	2.497117	3.611753	1.852631	1.130833	4.090929
NCF1C	1.148887	2.159263	3.802777	1.41214	1.254262	5.138449	1.660955	0.2615783	1.459977	1.319386	0.7109373	1.934767	1.772449	3.240105	1.849023	1.818673	2.163778	3.542371	0.5614554	0.7252232	1.465972	1.213905	0.9004072	0.4632147	2.12541	1.412334	0.7027016	0.4969141	1.576709	0.3245548	0.8175789	2.450261	0.4331733	0.82485	4.651969	1.263852	0.2853265	0.3284614	0.3299077	2.208833	1.57329	2.704336	1.280787	0.806128	1.307787	1.946511	1.520183	0.8810031	2.146392
ST8SIA4	0.6720915	0.9621068	1.853577	1.034192	0.7164836	4.67421	0.8134151	0.5790609	0.8078271	0.7910817	0.4849991	1.316755	1.77605	0.7247599	1.259207	0.5956122	0.503997	1.504855	0.608556	0.504567	0.904028	0.9185312	4.291985	0.7261838	0.9773343	0.9704492	0.5292864	0.4878065	1.576888	0.3756357	1.276949	1.071846	0.5657411	1.117215	1.419545	0.7624758	0.5524807	0.8932978	0.7995403	1.528635	1.190059	1.795692	0.9162531	0.3038692	0.879263	1.232279	1.335982	0.7145549	2.035965
AC008105.3	0.3279376	0.4362563	1.284514	0.7169032	0.1540054	0.4816816	0.2487092	0.2554847	0.3404536	0.5912753	0.2653167	0.5549107	0.311572	1.012598	0.1963506	1.130295	0.4372338	1.456949	0.2197421	0.1669632	0.2882469	0.454865	0.0964161	0.1851437	0.5336656	0.4144095	0.1535869	0.2799177	0.4091562	0.2979906	0.3649272	0.5123126	0.1606705	0.3776412	0.242248	0.3497977	0.1658807	0.6170336	0.1232561	0.3731312	1.383617	0.9131478	0.4165889	1.109897	0.4771259	0.7654657	0.6396209	0.249585	0.5409504
GJB6	0.3474796	0.2126504	0.5402482	0.2763092	0.4466602	0.2399021	0.1717449	0.007561016	0.3128949	0.1793328	6.769081	0.01242781	0.07773324	0.05593958	0.01301654	8.52735	1.042166	0.08833952	0.3213356	152.7436	0.004638	0.385972	0.6724546	0.02454722	0.1058847	0.6656719	3.331657	1.559813	0.02897855	0	0	0.1492853	0.202006	0.01788194	0.06339151	0.2635103	4.42614	4.856333	11.34545	0.6183935	0.3724428	29.32723	0.005393876	135.3347	0.01363353	0.01847494	0.0533358	0.05759536	2.190938
SCEL	0.2662622	1.008359	3.150748	0.04792207	0.4086178	0.04414616	0.2291294	0.03227951	0.1067555	0.1367157	16.1183	1.793985	0.3526002	0.1293594	1.106774	2.899013	0.1086235	0.1257131	0.003810687	110.8551	0.05445156	0.7112543	0.2380528	0.006549816	0.0565054	0	1.451934	0.01435164	0.006185765	0.1573432	0.03114256	0.522809	0.2401013	0.8620245	0.06389905	2.256989	4.50396	14.08884	0.1178492	1.518027	6.067851	43.04802	0.01727067	125.2851	0.01091331	0.161033	0.5870426	7.876744	0.02956585
FCER1G	35.7559	55.08729	16.52833	48.6897	36.50216	153.6589	81.35685	43.17412	88.91925	16.69804	17.68886	141.4217	74.12386	37.41546	42.23807	119.2705	44.3874	78.79317	15.60838	11.05747	53.51746	33.2292	128.5594	40.62727	13.13585	54.80002	8.624463	22.9281	33.55276	11.44466	46.81708	61.20455	14.27788	31.99621	94.88289	66.40049	15.34597	12.88479	18.5705	87.76819	52.98733	95.54309	22.63823	12.70517	23.67516	63.62019	13.85882	25.01025	23.54238
IGLC7	18.54267	19.0133	10.14519	2.28472	8.644763	12.79658	7.034999	1.115738	2.244664	1.922817	0.2836197	4.331811	1.27138	0.1423225	4.901302	0.4144305	2.485779	2.24755	1.053728	0	0.3540025	7.395663	63.75959	2.810406	23.73834	2.52698	0.05756509	0.06842248	0.3833842	0.3750727	16.95308	14.24303	0	0.2729733	8.386654	15.82209	1.482823	0.7749909	1.657472	0	0.2601188	334.0458	3.128889	6.82811	48.49197	23.75283	75.44803	55.68335	9.354443
SLAMF8	1.93528	5.761199	1.816086	3.295762	1.636895	16.83475	2.720666	1.489419	4.260703	1.165706	2.310042	7.595667	7.173794	0.998585	4.289722	9.229696	3.439436	3.363448	0.9466745	1.021471	5.787444	2.86834	6.941637	2.380965	1.744765	3.474283	1.453182	1.822948	5.070263	0.7398046	2.559008	5.457943	0.6877373	3.535898	7.206433	2.516453	1.873793	0.8278641	1.972465	6.636649	2.685666	4.482518	2.670444	0.7679204	1.781906	9.649494	1.777706	1.192201	2.49358
SIT1	1.446398	0.9246823	4.176353	1.635368	3.749609	3.58819	1.611865	0.6137243	1.448562	1.418812	1.05775	1.534156	2.11258	0.5991057	0.8144213	1.267089	2.189153	3.9836	0.4709371	0.1225517	0.6666557	3.039093	2.285544	1.110396	1.379772	5.592628	0.4686979	0.2614956	1.509313	0.5359837	0.6190215	1.104452	0.1552721	1.14908	3.739988	1.02489	0.158063	0.1103793	0.5414893	1.882302	2.704491	2.985679	1.596213	0.4844308	2.512967	2.749272	0.8793776	1.274997	2.316656
IGKV3D-15	30.04065	11.01732	10.82426	0.5480133	1.536724	3.726755	1.84912	0.2142288	1.24987	1.197687	0.1052831	0.2816971	3.177809	0.05283183	5.015706	1.569184	0.7843387	0.1668635	0.1213935	0.1866691	0.341666	1.503683	20.90158	1.912637	9.988455	0.718503	0.4166928	0.5333843	2.167595	0.1670778	0.7816382	0.8988216	0.1560955	0.135108	6.186542	1.941192	0.4673564	0.61647	0.5631319	0.350423	0.2896778	3.898068	2.047875	1.110701	2.819869	16.47144	5.062457	12.22418	41.81249
IGKV2D-28	1.989397	1.661847	9.51386	0.5012744	0.801417	1.546955	0.1438043	0.1688251	1.374379	2.895899	0.2765644	0.3121792	1.332736	0	5.086163	2.545964	0.4999384	0.2465596	0.03986054	0	0.3365665	1.009936	0.9291342	2.329421	13.69863	0.1769448	1.957643	0.07506048	1.714665	0	0.3553717	0.3124964	0.2562762	0.06654574	3.499254	3.897985	0.1534603	0.09716303	0.6779996	0.2465663	0.08152977	2.687921	1.3248	1.094124	17.19941	4.125151	5.024113	12.68473	4.58274
DSG1	0.003806824	0.0207676	0.1511384	0.005902874	0.1295004	0	0.04402844	0.1001475	0.05040743	0.1313533	1.817877	0.0265499	0.104383	0.1673075	0.00185384	0.07655758	0.05913902	0.195013	0.192214	63.54219	0.001981659	0	0.05689443	0.09177163	0	0	0.01933451	0.03159915	0.03466832	0.1732176	0.02493421	0.4704106	0.003923193	0.4023914	0.1203779	0.03377668	1.512911	0.03904466	0	0	0.006240474	1.881048	0.08296628	19.06848	0.03203828	0.03420608	0.09969997	0.004474278	0.08392735
ITGB7	0.6425029	1.390472	1.165925	0.5223484	0.2436503	2.904036	0.1118086	0.0833011	0.4443883	0.5612903	0.2046922	1.282064	0.9954276	0.2287768	0.8452238	0.7178405	0.5626704	1.400894	0.2217104	0.5641814	0.7711108	0.6765061	1.273658	1.087911	1.072977	0.6455463	0.3625792	0.06733835	1.114515	0.1439606	0.1912869	0.7429199	0.1471429	1.077578	0.9488308	0.4024809	0.1707139	0.1939466	0.3649487	1.229871	0.8191914	0.9875221	0.7698281	0.6644416	0.5222972	1.591327	1.352172	0.348734	1.551186
IGLV2-11	243.4701	124.4778	154.6787	98.58603	12.75255	271.9315	79.24696	2.757124	149.4917	14.04886	4.933564	31.09513	22.80094	7.322491	49.0713	18.82467	7.6736	12.05923	7.811669	0.4804863	30.62458	40.76859	272.1408	29.02236	123.3451	31.89076	8.694776	0.8675115	59.92317	3.432196	8.184653	25.17705	2.266507	14.11136	159.7948	54.32725	4.194991	16.1853	8.021814	22.59928	16.46942	79.36855	27.20342	9.72718	58.7398	184.6253	29.58477	250.8508	178.575
TRAV2	0.5745241	0.0783559	0.165889	0.7572302	0.3085916	0.8001492	0.1107459	0	0.1653797	0.2890968	0	0.4006898	0.6444584	0.06011897	0.1119123	0.3676284	0.7350192	1.424094	0.230229	0.08496662	0.2990711	0.9722085	0.3434593	0.3165744	0.3614684	0.4769374	0.1094233	0.0433539	0.5979573	0.04753076	0.273677	0.3609872	0.05920864	0.1921795	0.9992057	0.4247967	0.1772731	1.178521	0	0.2848266	0.5179952	0.2957155	0.3130308	0.09722318	1.010997	0.5162366	0.171962	0.2701024	0.7794632
TFF2	1807.383	7.572579	240.4638	72.77975	440.7082	63.38415	2.646692	0.4292835	794.3444	253.9038	0.8539344	0.7728003	1108.568	62.26008	47.90763	50.8656	31.65415	0.676702	0.9266855	0.6590544	227.0754	284.6851	1188.56	8.594424	622.3539	34.88029	471.4647	281.2573	0.4700809	0.05978568	0.7601956	0.7567683	2230.759	67.57142	0.5141586	1444.666	27.27785	2.505928	2698.139	39.24183	0.8687341	1095.733	0.2916592	2.282753	105.6218	0.1165479	2012.069	353.6585	10.75753
KRTAP4-1	0.2416612	0.08788994	0.5931101	0.2373231	0.5336322	0	0.9782402	2.638691	0.009275123	0.01158118	0.4031467	0.03370831	0.03011973	0.7586327	0	0	5.447282	0.2928516	0.06456059	13.08062	0	0	2.010524	0.08877349	0	0.2292725	0.05114062	0	0.03143974	0.3332132	0	3.863523	0.01660323	0.6790239	0.01273619	0.07147265	2.227042	1.644529	0.019966	0.1118191	0.3961519	0.5390076	0.06827318	0	0.03697862	0	0.02411071	0	0.3369718
NMU	23.17188	4.223022	4.79598	4.515148	52.31814	10.22418	2.766943	8.057111	19.47919	4.717043	3.406636	61.63966	8.85585	14.52696	2.097064	40.90161	10.62499	0.2710891	3.648527	14.20799	23.5587	9.729983	7.294018	13.20602	7.669309	1.337521	6.483246	10.92465	7.42985	5.30999	18.98687	33.24192	20.30875	5.610932	0.875388	16.04137	11.14868	6.990656	18.53888	8.234555	3.764919	26.59801	0.4220833	51.46188	0.2353357	10.74359	10.32671	3.735723	0.8462173
PLAAT4	24.88791	606.6415	37.39744	40.84661	61.39714	51.85336	205.6333	32.49707	67.30809	7.258037	6.804252	6.225961	36.87982	44.96733	10.44093	194.4275	173.0421	48.50295	3.959726	7.80751	33.21802	63.31094	48.00735	20.05751	29.43839	48.6259	13.16213	34.3439	15.66876	4.227493	45.96099	177.0077	3.013761	10.37929	50.49524	43.56354	15.02621	1.593653	7.601197	35.32902	91.18455	229.0299	13.27791	48.15893	23.71655	9.819225	46.40233	39.12866	39.20538
MUC20	33.3522	20.79262	2.561071	26.02948	2.948651	0.1419893	183.0969	21.62294	11.72986	17.73106	5.023853	4.699415	45.07012	11.4627	4.069615	5.892832	19.76256	5.512976	9.073569	36.43682	0.227798	31.03163	1.902282	2.651134	40.72311	3.387229	24.28986	10.23328	3.568957	15.30278	2.39556	13.13691	20.02754	16.86993	14.79754	8.523928	8.406475	6.250997	3.743787	21.86278	13.63374	34.70665	1.028358	9.467694	1.321236	9.656242	3.376631	50.62302	7.072863
GPR15	0.159692	1.796804	0.5533168	0.2723809	0	0.2075786	0	0	0.0275809	0.08035597	0.06660078	0.1670608	0.5771986	0.08355193	0.09331984	0.0291955	0.02918607	3.113897	0.03839602	0.1298931	0.0665027	0.3242766	7.589572	0.04399677	1.3173	0.05681454	0.1317974	0.01205045	0.04155135	0.02642285	0	0.1839535	0.01645735	0.1495685	0.2777345	0.09445959	0.0295644	0.02339829	0.04947644	5.953512	0.4057604	0.8219567	1.25679	0.2432133	0.3787552	0.0993397	1.433932	0	0.5867764
DTNB-AS1	0.6761067	1.086762	2.231087	0.9360476	0.3890937	0.6501695	0.1861814	0.4917948	0.3336356	1.631631	0.06713702	0.3031306	0.4815277	0.05053479	0.3998026	0.1765834	0.3530527	1.755695	0.07741032	0.07142122	0.1508358	0.653775	1.804405	0.2661061	1.181612	0.2863599	0.09197901	0.3279817	0.4398019	0.3995339	0.3163151	0.7080232	0.3483871	0.3230844	0.3817782	0.2856604	0.2682219	0.1886934	0.1196995	0.4788389	0.7520826	0.1242862	0.5847275	0.4086192	1.034568	1.134915	2.168216	1.305495	2.265903
IGKV3-11	233.8144	186.2036	339.3997	23.8587	44.8052	136.9333	17.75993	4.191032	36.97706	29.64155	7.659237	42.62829	76.32909	2.028237	129.7665	41.50414	52.89461	16.84856	16.44954	1.6885	13.69722	68.29474	501.2302	78.21848	205.067	28.30787	6.186413	15.56802	52.50589	4.459181	24.90079	84.55538	5.691578	17.17702	362.6266	166.0085	22.23499	15.56157	19.36486	21.00863	23.22104	142.1319	56.16319	43.94333	61.53263	279.8537	175.6739	197.6186	458.0775
ARHGAP45	1.753192	3.468587	11.65138	5.924056	4.438713	6.088625	3.747073	3.612066	6.129792	4.114912	5.409233	5.454212	5.736417	2.297397	6.241703	7.661549	4.238118	6.413948	2.555918	2.938826	4.277857	4.256497	1.432255	3.611628	4.606646	7.681809	1.660399	2.043708	5.070463	4.780842	5.183367	3.34298	3.580538	5.030358	6.899438	3.004929	2.751274	3.421936	4.168693	4.039149	4.62622	4.190266	4.474431	1.903754	6.983865	7.157746	3.734177	2.27907	6.883155
GRAP2	0.155038	0.3524117	0.7041306	0.5884851	0.1590319	0.6732628	0.3019658	0.0657845	0.2770685	0.3761394	0.1571592	0.2275193	0.4649679	0.3346073	0.1730211	0.1948694	0.159387	0.9500708	0.170853	0.0167188	0.1832692	0.8810754	0.4030791	0.2068985	0.6819042	0.907821	0.1722489	0.07555765	0.5168612	0.1897238	0.1827093	0.4870703	0.05991647	0.8362509	0.7660235	0.1815028	0.09168944	0.06152351	0.1721237	0.3875114	0.4897713	0.9559397	0.3578362	0.1913051	0.8105586	0.5268731	0.4253767	0.3188866	0.8252992
AL157871.3	0.614133	0.6979826	0.5418287	1.322606	0.1221728	1.710626	0.9865074	0.405353	0.7071253	1.275352	0.521744	0.5710856	0.3827159	0.642637	0.5649088	0.2495069	0.2494263	0.9020882	0.3281352	1.00916	1.243237	1.616587	0.6628881	0.6579994	0.6201301	0.1618471	0.6498176	0.6179041	0.3994886	1.185511	0.4063123	0.5716657	0.2109687	0.7304133	0.2697204	0.7063514	0.5053191	0.3665998	0.8879417	0.1353169	0.7270897	2.634189	0.2478606	0.3464198	0.4176607	0.471647	1.021208	0.4411057	0.4243153
GBP1P1	0.83306	0.8057466	0.5522581	1.403785	0.4261503	5.603766	1.851603	0.3606913	0.8809001	0.690503	0.3486158	0.4683573	1.716364	1.13858	0.3932632	0.9713214	0.4039391	2.135172	0.4837158	0.3582904	3.389574	0.5293576	1.435607	0.2049254	0.5585957	2.358963	0.2644396	0.2309259	2.156536	0.5415112	1.472934	2.332297	0.1489279	2.035926	0.5577663	0.6536668	0.3777003	0.06227605	0.3897869	0.4382842	0.9406082	2.647106	0.9057309	4.056588	0.4747738	1.227987	0.8459916	0.4895605	1.037959
GZMK	0.432979	0.4342015	0.7905616	2.448557	0.6840119	7.354441	0.8223409	0.3025947	1.656915	0.6133376	0.3186657	1.110192	1.682433	0.399772	0.8992188	0.5238454	0.3374802	4.06148	0.2959836	0.009416683	0.87504	2.060141	7.165719	0.4034812	0.8813382	2.582492	0.1374412	0.009609654	1.656761	0.547845	0.5383767	0.3600675	0.1574875	0.5026534	2.234934	0.5272891	0.2121858	0.2736656	0.2761857	1.868753	3.674137	1.966414	1.649825	0.08620043	2.201963	1.813227	0.4002224	0.3592189	1.734926
CAPS	10.54306	1.619568	2.747621	2.306939	8.011394	0.4255174	0.8747122	2.697541	7.990753	2.93417	8.163289	2.235827	12.93788	7.35651	0.9081122	28.83442	81.33828	1.499737	5.207418	4.370485	1.339741	16.53745	1.761276	0.5162566	10.15116	17.18322	4.362896	1.100531	2.778516	2.252494	19.29312	5.395079	1.875261	15.90403	0.7495889	12.466	1.86132	0.7034775	5.271159	8.586788	1.976268	3.346634	6.543956	1.589296	1.202189	0.7427694	2.287351	5.946369	1.179229
TRBV4-2	0.08788325	0.02996468	1.300497	0.2725441	0.2360217	0.9383727	0.4658628	0	0.3035717	0.2211114	0.09163097	0.3064617	0.5750552	0.1379433	0.3423778	0.08033575	0.5220136	1.016584	0.07043489	0	0.137244	1.041011	0.7880691	0.09079773	0.7679548	1.354891	0.1673816	0.09947576	0.1429184	0	0	0.5521914	0	0.2645741	1.181079	0.584819	0.05423388	0.02146129	0.1361418	0.8713815	0.6122796	1.357042	0.718251	0.07435971	0.3025745	0.4555799	0.5260903	0.4648135	1.713963
SLA	0.439819	1.292518	1.721601	1.252335	0.7968346	5.851975	0.7922889	0.326586	1.015848	1.104688	1.211948	1.698039	2.104595	0.7506173	2.182619	1.206141	0.9043133	1.739121	0.4490143	0.1722919	2.357637	0.9710832	2.56279	0.820453	1.381756	1.844192	0.932412	0.3634984	2.036751	0.2815623	1.217463	2.152121	0.4964316	1.681376	4.488986	1.103348	1.037204	0.5050582	1.021999	2.331005	1.499915	1.33403	2.371006	0.5936508	1.08562	2.236559	1.147959	0.5615491	1.608683
IGHV3-7	3.068761	11.82664	13.69395	0.3965359	2.663935	7.662824	0.5377613	0.1183739	4.336487	1.704615	0.3231945	0.6809863	15.35709	0.1459633	7.336241	2.167664	0.8073002	0.6915135	0.1117949	0.03438184	1.282806	8.686389	38.87999	3.875092	16.77213	0.8822549	0.944603	0.1403456	6.926223	0.2308005	2.187189	0.7790607	0.4791769	1.026507	62.30354	3.919194	0.4877896	1.385251	2.391346	2.028495	0.5716564	2.393232	9.486048	0.1573659	3.059364	16.7438	5.497185	4.371889	33.19698
IGHV3-33	110.9149	445.5226	203.995	7.912317	22.75702	63.65846	3.889723	1.41719	24.91701	8.936799	3.90158	21.48218	104.3016	0.3883323	30.3838	6.191072	3.348881	7.972283	11.33945	1.131968	6.954547	66.97493	24.40394	2.907564	57.39883	7.151689	3.799096	2.415345	49.84966	0.8443051	4.55758	9.035568	3.346456	10.05505	275.3331	101.3882	4.58031	7.567219	14.28604	7.589207	7.262203	49.9025	16.45675	2.119511	10.54097	362.6352	120.7616	132.7334	143.1789
CPNE5	2.82671	1.444854	5.720418	1.116739	3.437074	1.659163	1.639376	1.773037	2.091519	1.424149	0.8303563	1.786286	4.745466	0.6481674	0.8905654	1.208839	2.439358	1.844074	0.744658	1.214143	0.4350392	1.008247	1.605357	2.817178	2.945193	2.028839	1.301457	1.461603	1.838752	0.9272881	1.6246	1.544425	1.21591	0.4834588	3.835787	2.1591	1.498666	0.9099807	1.191065	4.362532	1.241049	2.454431	2.78862	1.056522	1.613557	2.70133	3.579236	1.964502	6.436178
NPC1L1	14.72099	1.983306	2.720492	0.870674	8.543616	0.09720015	0.06604265	0.2067561	0.05917395	6.225599	1.762308	4.014344	12.45004	0.1234889	2.967998	0.04523857	1.454124	5.114374	0.04576524	7.147194	2.738653	15.23638	1.374001	5.870762	1.655285	0.4288856	8.258251	15.92023	7.362065	17.1265	0.2493421	14.39536	5.669014	0.104418	17.91223	1.0133	16.17452	0.2900461	19.74393	18.6274	0.08736663	0.6857986	2.348407	0.1417252	6.340667	5.501916	10.44001	2.055931	59.724
IGHV3-73	12.76469	27.67344	22.65581	2.270162	2.006905	29.82048	2.116589	0.3106072	5.399629	0.7235453	3.848011	1.978326	10.20712	0.2393753	38.41076	3.387613	16.76536	4.611849	0.3300124	0	2.500699	27.77856	24.75264	4.19117	137.305	2.821399	0.14523	22.16466	21.51723	1.438322	3.568761	8.288662	0.4243512	2.571071	64.48836	83.69098	1.326993	0.2904886	1.133996	4.218823	0.8999991	36.97188	5.456431	1.161339	21.07251	21.56689	6.744294	87.24708	203.7761
IGKV1D-42	0.4824154	0.03655208	3.637106	0	0	0.04976799	0	0.09097544	0.1851543	0.03853147	0	0.2990671	0.1670178	0	0.4959545	0.09799669	0	0.08857635	0.04295962	0	0.02790261	0.07256377	9.653231	0.1845977	1.274023	0	0.03402977	0	0.1743374	0	0.03191676	0.3367923	0.05524024	0	0.9322348	0.07926502	0	0.02617932	0.1328569	0.1594418	0.08786855	0.8276862	0.09735007	0.09070688	0.2870717	1.000322	0.6417455	1.448994	1.333237
APOBEC3G	2.071194	2.997264	2.156649	1.887171	0.8959001	4.446858	3.098569	0.5070788	1.281047	0.9354868	0.6268338	1.089136	2.7665	1.108597	1.424573	1.363859	3.272874	3.755806	0.5112147	0.4364237	1.566685	3.580551	3.265319	0.8130287	1.301834	3.225755	0.3304768	0.260028	2.003058	0.4003251	2.208986	1.143987	0.3853447	1.155107	1.524341	1.355237	0.714865	0.4458116	0.4384045	2.148138	3.043733	2.89632	1.418109	0.9367224	2.78226	2.092905	1.108199	1.953934	2.368616
HNRNPA1P21	0.7697787	0.6667998	1.186426	0.854891	0.3352441	0.3766779	0.5815022	0.1059329	0.4910797	0.2392881	0.2603044	0.3917671	1.1539	0.3483272	0.3748654	0.437416	0.665418	0.7219756	0.1333939	0.2153785	0.8014233	0.7463648	0.8239805	0.6018538	0.8580956	0.6414939	0.1452905	0.7849718	0.8120024	0.3270275	0.3592545	0.9804127	0.2572896	0.3757999	0.7565644	0.3384229	0.3338121	0.3251575	0.3351836	0.3506835	0.767364	0.9102252	0.5919681	0.3520673	0.9709741	0.9778454	0.3113568	0.2934307	0.7174144
SCGB2A1	11.62766	0.02616877	0.4709211	0.6843029	37.27384	0.05344566	0	0.03256606	0.1325577	0.1655152	0.0533488	0.9367374	6.409124	0.8031249	8.353469	0	1.297519	0.1902436	0.09226835	0.02837657	0.1997634	1.116939	16.94784	2.378866	4.721522	0.5006077	1.72977	0.7239519	0.1248135	0.7936998	0.02285019	0.4018667	3.322048	3.157793	0.03033708	13.84658	0.1184089	2.474021	14.05344	1.71224	0.06290781	7.209555	0.04646395	0.1948196	1.849712	0	16.48261	29.72318	0.5206396
FCRL6	0.08233914	0.08167085	0.1404871	0.464274	0.07371076	0.8235755	0.02885777	0.04446591	0.2973491	0.1345212	0.05203056	0.1252925	0.3685147	0.04699679	0.1275825	0.1163229	0.1162853	0.333977	0.1859761	0.02767539	0.2688616	0.1874677	0.5649525	0.1031149	0.4238559	0.4349754	0.08553944	0	0.6037779	0.04334891	0.1515419	0.4781627	0.05399935	0.1802789	0.4556468	0.2213841	0.03233525	0.09139727	0.1530639	0.1113287	0.3742555	0.3852826	0.3444003	0.01266704	0.2004451	0.527729	0.2800579	0.1495625	0.3300535
PRR29	0.4151221	0.2435805	0.7003625	0.3255873	0.2376647	0.6812279	0.6141021	0.1392746	0.1056003	0.3712771	0.2583527	0.3198166	0.4091009	0.2475009	0.1222335	0.7545296	1.221855	0.263227	0.2437248	0.2784083	0.115585	0.1600975	0.1262474	0.1529371	0.2733267	0.5438211	0.2666103	0.4443827	0.2763135	0.1357759	0.2759235	0.3639504	0.1940077	0.1840692	0.4998879	0.3283508	0.1727707	0.330054	0.2721849	1.287455	0.2096902	0.3478334	0.1490335	0.0653475	0.1181792	0.250228	0.4406578	1.79277	0.2128375
TRBJ2-4	0.3998688	0.5453571	1.731882	1.550095	0	0	0	0	2.302086	0.8623344	0	0.8366404	0.9967623	0	0	0	0.7308191	2.643118	0	0	0.2081535	0.2706629	0	0.2754198	0	0	0.7615862	0	0.5202229	0	0	0	0	0	0	0.591317	0	0	0	0.3964786	0	0	0	0	0.9178093	1.105541	0.2992139	0.4699781	0.4520887
MIR4645	0.5193101	0.177064	0.5622992	0.201311	0	0.4821678	0	0.4406992	0	0.3733049	0.1804852	0.181091	0.1618121	0.2717065	0.2528927	0	0	0.8581553	0.6243092	0	0.4054937	0.8787755	0	0.536532	0.1815166	1.231719	0.1648455	0	0	1.074072	0	0.5438249	0.2675923	0.3474206	0.821071	0.3839721	0.4807094	0.3804501	0	0	1.064122	1.33648	3.615438	0	0	0.3589417	0.1942947	0	0.7339102
CD163L1	0.2846166	0.2755539	0.7102033	1.400261	0.2076078	2.130394	0.3657533	0.04472826	0.3944699	0.3814074	0.1099088	0.1813456	0.7948698	0.9265718	0.7477669	1.426136	0.3403639	0.5864564	0.1802341	0.3039983	0.2066902	0.2616249	2.546971	0.4840418	0.3782819	0.1791838	0.4416932	0.2651521	0.8228481	0.9098841	0.0857826	0.6108233	0.4779979	0.5477217	3.51668	1.215889	0.5963106	1.101767	0.3875614	1.696705	0.7372928	0.7324805	1.165714	0.1070309	0.2123812	0.3011578	1.259433	0.07227256	0.6634342
LINC00944	0.4747498	0.2354483	0.1947159	0.8198019	0.1352274	0.5359661	1.736672	0.6317957	0.9814612	0.6903019	0.5474946	0.1053514	0.4706784	0.383879	0.3415348	0.4438409	0.5028572	2.424879	0.05188539	0.07180666	0.3594663	0.7887638	0.1290057	1.486345	0.1282273	0.3198948	0.3356514	1.156166	1.382675	0.02677934	0.08352097	0.5762548	0.02223919	0.06496559	0.1364759	0.2712463	0.09987757	0.03161862	0.07354448	0.8451648	0.291844	0.9441191	0.09144847	0.05477658	0.3879928	0.9471374	0.08073768	0.03170387	0.1219883
IGHV3-52	2.378823	1.120068	1.962472	0.08782407	0.1014069	0.2103508	0	0.04806493	0.1956447	0.2035728	0.0787386	0.03950143	0.7412184	0	0.386145	0.1553234	0.1035155	0.09359484	0	0	0.08845048	0.6517377	3.724538	0.7022034	1.821336	0.3358442	0.0719156	0	0.2210579	0	0.1686254	0.3558741	0.11674	0.07578296	2.462632	1.675119	0.03495243	0.05532513	0	0.05615844	0	0.4372903	0.685771	0.2875383	0.4766715	0.8221087	1.35621	2.130212	2.561409
MIR8071-2	0	0.4195055	6.217011	1.907809	3.579662	1.142367	0	0	1.062501	1.768891	5.772751	1.930709	0.5750552	0	0.5991612	0.5623503	3.373011	5.08292	0.4930442	0	0.160118	1.665618	0	0	0.645082	1.094335	0.5858355	0	3.201372	0	1.648378	0.3221116	0	0	4.133777	1.364578	0.1898186	0	1.143591	0.3049835	1.512691	5.541253	6.331249	0.520518	3.765372	2.976455	3.452468	0.1807608	5.911929
CTSW	0.3140331	1.895584	0.7892033	2.263373	2.717545	9.632697	4.405482	1.204168	3.341305	0.7273909	0.1455221	1.451994	1.783039	0.8762891	0.5550694	13.9598	1.828111	2.882983	0.5779431	0.09460507	3.178609	2.330314	3.320106	0.865193	1.056999	4.055216	0.8196245	0.4300586	2.693417	0.1828234	2.437779	3.373834	0.7671291	0.8325766	1.691817	1.496352	0.06459795	2.845961	0.9513293	3.551932	4.137387	3.891265	0.9153587	2.145358	2.61621	4.051719	2.097456	2.132536	1.814667
TRBV11-2	0.04900353	0.1002495	0.4244808	0.5318953	0.1316052	1.228464	0	0.08317117	0.2539065	0.1056782	0.06812433	0.3075884	0.4580709	0	0.2625002	0.761516	0.6269281	0.9717347	0.1178231	0	0.153054	1.094592	0.9520893	0.1350097	0.2397977	0.6392564	0.1555527	0	0.7012808	0.1216228	0.0583576	0.3079008	0.05050149	0.2294849	1.239656	0	0	0.02393354	0.2125547	0.5344687	0.200827	0.126114	0.08899896	0	1.087274	0.4064487	0.2933469	0.1151907	0.3601197
IGKV1D-33	3.923556	1.337776	4.097702	0.1618053	1.532006	2.7322	0.04022918	0.1062646	2.931675	0.1200187	0.812372	0.4657706	1.196531	0	2.276562	0.8775716	0.4195725	0.4138494	0.06690579	0	0.1086396	2.175474	13.66165	6.727372	6.94462	0.2970013	0.07949751	0.157486	1.194666	0.03453174	0.720759	0.04371035	0.3441271	0.139621	4.22363	1.481379	0.1030331	0.08154392	0.6207383	0.04138607	0.2052712	1.289048	0.9349536	0.2825358	0.6706331	7.703009	1.842758	7.03986	13.75614
TYMP	57.60427	99.8505	18.90125	11.89995	17.95176	99.5936	84.72603	16.01446	25.30644	8.261141	11.89721	18.73218	25.62221	41.09316	20.9409	78.92298	44.58236	11.17742	9.488046	19.67988	67.88761	78.27725	11.59013	26.19325	22.29023	30.52855	28.52821	29.62921	25.02864	6.805939	23.61794	31.32774	6.773865	16.85441	29.93581	18.50404	15.66499	6.601284	16.38413	32.44992	8.259801	57.43114	8.088515	73.91075	27.67496	28.93832	15.53696	19.9239	30.62297
AC036108.3	0.1568406	0.2291844	0.3558218	0.9901614	0.4412733	1.171918	0.3815085	0.06338035	0.04299749	2.791769	0.3218665	0.1198028	0.3304544	1.109764	0.09820022	0.0614447	0.1774495	4.726907	1.735877	0.05522672	0.1516247	0.1769369	0.1618505	0.1337489	0.0783159	2.125717	0.1185385	0.180347	0.2429132	0.173007	0.360217	0.1720656	0.2924823	0.1948644	0.04132959	0.1987992	0.0737435	0.2261572	0.07867438	0.05183695	4.774837	0.2306514	4.797234	0.2274957	0.6628432	0.3458686	0.4862085	0.2852874	0.2068766
TRBV4-1	0.4288137	0.03655208	0.3869262	0.2909025	0.1439543	0.9704758	1.239879	0	0.524604	0.07706295	0.1490334	0.2990671	0.534457	0	0.4176459	0.2939901	0.6857552	0.9743399	0.04295962	0	0.6138574	1.088457	0.801098	0.1476782	0.29977	0.5721056	0.03402977	0	0.3486748	0	0.06383351	0.4490565	0	0.2510184	1.779721	0.2377951	0.1653915	0.1570759	0.03321421	0.4251781	0.6150798	0.5517908	1.005951	0.1814138	0.8612152	1.185566	0	0	0.3030085
RNASE7	0.01333785	0.3638139	0	0.08272687	0	0	0	0	0	0.009587885	3.272695	0.1581375	0.3657233	0	1.47442	0.1219238	0	1.079993	0.2779335	33.11896	0.06943077	0.07222491	0.06976874	0.04593392	0.009324068	0.06327045	0.07620942	0.06038889	0.08676165	0.805518	0.06353543	0.1257073	0.04123671	0.01784615	0.4323084	0.01972372	0.3374694	0	0	0.3041697	0.2623747	3.638543	0.02422387	13.09108	0	0.009218984	0.3393353	0.007838194	0.2111155
IGLV8-61	35.30243	0.1975932	83.84008	1.273025	13.96414	9.90948	2.792722	1.106538	5.783017	1.839924	0.1007055	0.7409858	5.989	1.212835	6.373324	9.844525	0.4854475	7.341996	0	0.07142122	3.569781	18.69797	48.97157	153.1773	44.39484	4.295399	1.073088	0.7288482	26.01114	0.7591145	0.718898	3.894128	2.140092	0	153.7803	61.77406	1.519924	0.07076003	1.196995	2.777265	1.147916	18.76722	1.637237	6.211011	3.288447	295.5118	25.58495	12.00488	46.46467
CLEC10A	0.2348359	0.2871463	0.5436242	2.887985	0.4349529	2.530014	0.09365628	0.0687198	0.2657329	0.7159925	0.3320958	0.1920195	2.225457	0.3135245	0.6309515	0.6217968	0.4217972	2.207951	0.2725822	0.3413119	0.06744543	0.4330167	5.742614	0.1338614	0.8717796	1.632565	0.6014958	0.05499571	1.17993	0.0870916	0.5834342	0.6784044	0.1585612	0.7205213	2.246971	1.233407	0.2298735	0.03954996	0.4214936	1.027729	1.858443	0.8127684	2.941399	0.6303559	0.7124887	1.444054	0.9028527	0.4473263	0.5767839
IGKV2-30	14.09794	8.94945	52.73357	5.286221	3.625556	13.7084	0.642326	0.04350492	3.807295	5.564637	0.534514	2.073724	9.807885	0.1609339	6.615738	1.546463	2.342369	2.287314	0.4519572	0.1895409	0.8272765	18.32179	23.33013	13.17071	17.81143	2.310264	0.6509284	0.4255352	4.435233	0.2968844	2.594669	1.825299	0.475491	0.4801531	35.09658	7.126128	1.075639	0.8763358	0.5082626	4.015616	1.470672	6.992534	3.972549	0.173506	2.353357	16.51224	19.48726	12.77376	28.80616
EVI2B	5.606269	7.882937	15.88812	10.76538	2.936982	35.89503	6.035756	2.718638	6.7496	7.657796	4.547496	12.53076	12.18893	6.078516	10.0606	4.674944	3.209678	27.15511	2.14993	1.155907	5.791528	7.961825	29.48437	5.223937	7.413358	7.438171	3.657231	1.769392	8.762441	1.436934	5.194052	5.294943	2.227525	5.809905	13.32645	7.434271	2.0127	1.230036	3.910396	8.275916	17.63711	14.97445	7.699269	1.910492	7.633646	12.96556	9.581486	9.379148	15.15872
ITGB2	2.788551	11.03431	4.781763	8.285265	2.443671	31.83537	3.277308	1.5252	5.65276	2.987785	4.410271	14.24763	13.26242	1.283541	8.599003	11.52458	5.386794	6.741955	3.114259	0.6873334	8.769272	8.840246	12.20604	3.326756	3.189346	8.595398	1.596675	1.156453	8.497535	1.589095	3.322597	5.797251	1.830982	5.9371	17.25898	3.48857	2.258163	1.39642	4.708038	16.63612	5.689931	5.109869	6.943202	1.343989	2.302288	16.60669	3.002264	2.834942	5.246211
IGKV1OR22-1	0.1110747	0	0.9220666	0	0	0.02578258	0	0	0.1918405	0.2794602	0	0.03873335	0.2076588	0	0.2704547	0.2030709	0.05075133	0	0	0	0.0289102	0.5638809	6.515708	0.1147582	0.6600145	0	0	0	0	0	0.03306931	0.2907952	0	0	0.3073314	0.2463821	0	0	0.03441362	0.3303988	0.09104158	0	0	0	0.04249117	1.305152	0.4986898	1.533956	1.349987
IGHV4-4	10.73988	14.90904	5.84908	0.6691057	0.4292161	4.362636	0.369684	0.2441283	0.2484265	1.688824	0.2332891	2.574792	29.25151	0.1003425	6.350821	2.454382	0.8324678	0.950762	2.267176	0	1.023296	3.959337	26.58473	0.7595509	8.513433	0	0.639221	0.5427035	0.4366379	0.1983298	0.9706674	10.54394	0.04941153	3.239676	37.67574	8.153652	0.2367042	0.5151738	4.723826	0	1.375448	4.688899	0.4644166	0.9736307	5.979333	11.89715	62.42591	3.662899	22.95678
ANKRD44	0.4182083	0.6930921	2.328476	1.185328	0.2899941	2.338535	0.4476734	0.2167228	0.7479558	1.19512	0.5861554	0.7901404	0.9869357	0.787355	0.927313	0.3540902	0.5450601	2.704863	0.3049562	0.1647617	0.6307951	0.8271865	1.489565	0.4580492	1.260486	0.8089857	0.4134916	0.391891	1.708061	0.3077011	0.7878801	0.6569255	0.4822167	0.7223906	0.5704385	0.8820331	0.2189464	0.4235775	0.6521033	0.7528505	2.139575	1.460046	1.285613	0.7048077	0.9900643	1.166907	1.238922	0.8339946	1.578338
FER1L6	1.996704	0.9992512	1.500888	0.4401061	0.4402193	0.03064289	0.06361763	0.03360895	2.922258	3.292946	1.243376	4.350309	12.86881	0.08979143	12.58431	0.1357605	0.09349369	0.2072435	0.1428347	2.049971	0.347037	2.71199	9.470359	0.6023955	40.73292	0.2426638	46.71179	3.815372	3.003433	0.08191171	4.358729	0.3075959	14.28854	0.9604534	0.5139826	59.71248	0.5112067	0.4400485	45.31622	1.845608	0.08656314	5.130161	0.4215771	0.2736629	0.7751938	0.04790432	93.44136	1.410012	0.8973863
CALB1	0.4817696	0.02865073	0.03841616	0.0456038	0.03761203	0.1456366	0.02159684	0.3018771	0.3870136	0.1067146	0.0214165	22.65657	0.03665594	0.0556888	0.02455235	0.03328565	0.0358345	0.1573726	0.03367317	0.01656956	0.04082584	0.005687788	0.00418618	0.01736325	0.05678433	0.01660871	0.0284519	0.3128186	0.04919451	0.734576	0.03335654	2.326036	0.03175269	0.5471704	0.01992863	0.04142036	0.01901377	0.002736028	0.6664805	0.002777239	0.8356745	0.2522986	0.03900095	0.04265943	0.03643121	2.183822	0.05868582	0.006584171	0.02533419
TLR7	0.3531189	0.5967624	0.6954346	0.7915631	0.2680108	2.396607	0.2663513	0.1954339	0.4795091	0.3421305	0.1520733	0.4443665	1.05723	0.09237709	1.188775	0.3227927	0.1367918	1.934515	0.1722673	0.07379324	0.461542	0.3741164	3.711457	0.2247138	0.3917469	1.506663	0.1267117	0.02606727	1.320781	0.1111393	0.324535	0.7998683	0.1819566	0.7523667	0.7525039	0.3235273	0.08053352	0.02811927	0.6635637	0.962844	0.9626743	0.4247539	1.131614	0.110419	0.2290559	0.6022214	0.5342079	0.424054	0.5402672
PRSS41	0.1253507	1.581365	0.1357274	0.5345154	0.8229109	0.04849389	17.73947	0.08864639	0.1804142	1.336603	0.435654	0.04371162	2.408582	0.02186145	0.01017384	0.07639032	0.3054625	0.03452349	0.452086	0.06179391	0.06525187	0.2828243	0	19.90102	0	0	0.02652686	0.1576505	0.5028277	0.4839496	0.1492784	0.4594382	0.1291825	0	0	0.2162601	0.01289259	0	7.236568	0.06214398	0.06849523	0.2150658	0	0	0.01598414	0.04332055	0.1250633	0.07366428	0.6613627
IGHV3-60	1.073094	0.1925696	1.712312	0.04378799	0.2022408	0.2621958	0	0	0	0.0811991	0	0	0.3871605	0	0.2475348	0.1548846	0	0.2799914	0.1357961	0	0	0.3822922	1.181733	0.5057143	2.408428	0	0	0	0.07347781	0	0.1345192	0.05914479	0.05820511	0.07556889	1.071567	0.1670387	0.06970739	0.02758442	0.06999379	0.0559998	0	0.87211	0.1709585	0.09557533	0.1296341	0.6636366	0.6339277	1.526765	0.8939607
USP30-AS1	4.693582	1.891292	1.25403	3.544424	0.5729643	3.424053	2.349973	2.379507	0.5790307	1.00781	0.9956952	1.466671	1.215564	0.5102781	0.8311535	2.145246	1.420418	2.820401	0.366401	0.04507376	3.204802	1.485345	1.457608	2.749999	1.853628	1.084326	1.044859	0.7129602	1.229185	0.3530028	3.829184	0.5425814	0.1256379	0.4485751	3.903216	1.532376	1.523468	0.1935114	0.5287946	1.359873	0.5495803	2.823722	1.051707	0.6189086	1.282508	1.221824	2.371817	0.7701623	1.774586
MTCYBP4	0.1605899	0.1642642	0.3477674	0.1867584	0	0.03727603	0.1547773	0.4769817	0.2311331	0.2308794	0.0558127	2.520001	0.05003827	0.1680434	0.4301207	0.07339913	0	0.9288067	0.6435316	0.1781228	0	0.2717499	0.9600307	0.1106103	0.2806582	0.1904466	0.2039053	0.121182	0	0.1328571	9.275343	0.5885976	0.3309977	0.1074353	0.1269527	0.4749534	0.6441635	0.1176492	0	0.2388425	0.3290659	1.033223	0.2430494	0.6793909	0.2457321	0.05549902	6.428892	0.1415597	0.5900756
WAS	2.057284	3.195183	7.358617	3.678301	3.021891	15.90096	2.743576	1.204288	2.919907	2.317909	2.33471	5.698243	5.096842	3.945279	3.782504	4.536473	5.862513	6.71603	1.292144	0.4781112	4.511011	3.074939	6.074079	2.006944	4.320415	7.97656	1.327418	1.083538	4.92147	1.02815	2.689989	3.728432	1.47114	4.291907	10.91324	2.818752	1.549401	1.058102	1.821132	7.410037	5.382198	4.819131	3.960061	1.833071	5.210299	4.886944	3.091416	2.378512	6.9019
IGKV1D-8	6.027985	1.582965	6.540501	1.799736	0.837936	1.355758	0.03608573	0.127093	7.97539	0.5921148	0.3123003	1.697304	1.469944	0.03917866	1.987386	3.52522	0.8895738	0.6805782	0.240059	0.02768575	1.091441	3.776102	37.57502	3.171969	7.616559	0.7992337	0.1901588	0.9606055	5.601651	0.09292531	0.780287	0.6665419	0.3472687	0.1252406	7.103648	2.823705	0.1617368	0.0914315	0.7192059	0.7424693	0.2148172	2.312561	1.541315	0.887025	1.260412	6.081508	2.353367	3.828473	19.42965
IGHV1OR21-1	0.5097478	0.3862302	2.412205	0.1756481	0.2028137	0.2366447	0	0	0.1304298	0.04071456	0.1181079	0.1975072	0.1764806	0	0.1654907	0.1035489	0.05175773	0.5615691	0.04539359	0	0.02948349	0.1533501	2.116215	0.1170339	0.871074	0.1343377	0	0.5128779	0.03684298	0	0.1011752	0.8303728	0	0.07578296	9.850526	0.7538036	0.1398097	0.05532513	0.07019208	2.976397	0.09284694	1.603398	0.4114626	0.09584608	0.2600026	0.6655166	0.3814341	0.5658377	1.536845
HLA-DQB2	1.271772	10.27923	2.013981	2.369474	2.374086	9.126119	1.12122	1.547771	3.893567	1.183513	1.439076	0.07563317	1.677244	0.226958	2.477301	0.405541	4.468519	4.594178	0.5767985	0.5977829	5.296212	7.567349	12.70825	1.948853	6.767848	11.5747	0.5758212	3.697395	3.847802	0.3344028	0.181979	0.5575009	0.162561	1.919293	3.966992	7.843406	0.8517501	0.2744568	1.600539	6.344048	4.848368	2.689436	1.712923	5.355329	1.372792	0.07495652	2.862302	3.337123	15.20338
CD1E	0.1996621	0.0556992	0.1965367	0.3377419	0.219362	0.2148744	0.02624119	0.1694381	0.3500675	0.110907	0.3848112	0.1076024	1.001061	0.05698067	0.2784345	0.08296134	0.2322167	1.574713	0.1818422	0.04697655	0.004724318	0.6081621	0.501859	0.1937815	0.5265876	0.7749265	0.1555669	0.1575146	0.4781894	0.07508264	0.2918145	0.2851193	0.05611786	0.2307201	0.2008885	0.3086766	0.005600639	0.03102778	0.3430427	0.3239498	0.4537615	0.5605573	0.2637246	0.6143199	0.5554906	0.1568232	0.2784332	0.3946707	0.09234676
BTK	0.3583524	1.087734	3.473227	0.9080337	0.3990443	3.317077	0.4254093	0.2966893	0.6063417	0.8921784	0.6804392	1.41726	0.8987201	0.5167472	0.7895504	0.3475509	0.7068578	2.137604	0.329235	0.08078794	0.5732751	0.5856967	2.491712	0.4003369	0.6537771	1.316392	0.2829938	0.1582915	1.029075	0.2928518	0.6765655	0.7139261	0.1756458	0.4093108	1.492465	0.4006738	0.2103563	0.1558113	0.4278571	1.746239	1.439949	1.87823	0.8254435	0.1405114	0.7991127	1.437807	0.8273345	0.4494326	1.931876
IGHV3-71	1.837837	0.3038201	2.814106	0.08635626	0.1495681	0.3361072	0	0.04726161	0.7053744	0.04003409	0.1935566	0.155365	0.7635366	0	0.5424161	0.2036366	0.4071416	0.3681223	0	0	0.1159629	0.4523613	2.913185	0.2301558	7.08572	0	0.3182115	0.04202551	1.412862	0	0.1658071	0.1166421	0	0.0745164	2.377447	1.564767	0.2062096	0.05440047	0.1035284	0	0.5477711	1.003291	0.4045858	0.0942442	1.193067	1.462763	1.66693	3.011002	3.463075
IGHV3-30	100.5239	232.6941	185.2765	7.08512	14.16085	79.29311	15.20122	1.614022	116.0924	19.00737	4.707691	32.19092	77.73474	2.232911	73.96026	38.96983	37.04965	5.979212	2.639674	1.406385	10.69745	60.69505	163.1667	107.1964	59.99313	16.61392	3.504592	2.555365	88.20252	3.262088	16.57302	38.61977	3.29865	9.434364	284.9778	287.4267	7.528884	17.1282	13.45245	14.53448	5.094949	82.61371	37.23832	5.338026	20.23014	427.7557	148.392	236.652	256.2797
IZUMO4	0.2526247	0.5168095	0.2969833	0.5148329	0.2455364	0.1440846	0.918271	0.4593931	0.1869925	0.145279	0.6171031	0.7752263	0.3058657	0.5815697	0.1511422	0.1649493	0.369367	0.2385486	0.09255704	0.3415842	0.2066505	0.439705	0.248109	0.7506929	0.6206295	0.3338315	0.2749409	0.1742921	0.3145752	0.3821679	0.7306287	0.1738473	0.2975395	0.2124659	0.3994199	0.234819	0.195986	0.1480596	0.9347583	0.3220494	0.4614526	0.8730546	0.2927648	0.5985017	0.1988035	0.4390233	0.3240583	0.648977	0.1305671
IDO1	2.483086	5.928522	0.8541683	2.343443	0.856221	64.98634	4.260506	0.6971994	2.643763	0.8550183	0.3494584	0.440427	2.922889	2.60475	1.29878	32.34376	0.4146014	1.783153	0.3144839	0.2221482	10.41086	2.834448	2.987179	0.9923895	5.220397	1.199708	0.6500301	0.3423642	5.547608	0.5528785	0.8068059	4.911684	0.2337843	10.82032	5.661135	2.157827	1.68747	0.2156	1.257506	0.4194576	1.608094	15.3685	0.6235659	0.8300195	1.533904	2.686724	1.04601	0.3819203	6.262835
IGHV3OR15-7	0.3898442	0.4177527	4.22116	0.1727125	0	0.3361072	0	0.09452323	0.1603124	0.1201023	0	0	1.388248	0	0.4610537	0.2036366	0.05089269	0	0	0.04118159	0.1159629	0.3015742	1.789528	0.2685151	2.180222	0.06604624	0	0.04202551	0.6520899	0	0.23213	0.2332842	0.05739445	0.1117746	3.169929	0.3294245	0.1031048	0.1088009	0.06901895	0.1656596	0.2738855	0.4299818	0.3034394	0.7539536	0.5113144	0.92385	0.8334648	1.996425	2.5186
TRBV2	0.09498071	0.3238463	0.4799355	0.5154709	0.6802209	1.168484	0.9612004	0	0.3827696	0.4096601	0.2640829	0.5961808	0.6214967	0.04969454	0.7169298	0.260471	0.1735912	0.6278191	0.07612322	0.03511685	0.09888525	1.478681	0.8517137	0.2616815	0.132796	1.689591	0.09044967	0.3225283	0.9267628	0.1178673	0.1131112	0.3481254	0.04894206	0.3494837	1.576807	0.2809107	0.1172276	0	0.2059912	0.9417544	1.050979	0.9777576	0.4312539	0	0.9446968	0.5580222	0.3198248	0.3907181	0.3758457
UPK1B	32.9283	0.1323682	0.5541104	0.06156599	14.5098	0.5324911	2.057938	0.06738847	1.559445	1.63638	0.0981279	0.0799965	0.005498468	0.05539648	50.48647	9.710841	0.1773833	0.04374093	0.01414293	0.9525561	26.2029	0.4240305	5.426308	0.04254056	0.07401647	1.025436	0.6833886	0.3861673	0.2066199	0.01459903	0.4623282	0.4897064	4.901096	0.6434027	0	10.00751	0.3103609	0	0.8036931	18.13548	0.1084785	2.702156	0.02670754	0.4628613	1.208354	0.01829557	63.11749	46.80078	47.42342
TRAV41	0.4760343	0.1217315	0.6872546	0.2306689	0.1065376	0.6353565	0.1147011	0.1009936	0.2740578	0.08554905	0.0827224	0.1660001	0.2224916	0	0.4346594	0.054394	0.2718821	1.966606	0.04769029	0	0.2168265	0.966653	0.4001914	0.08197017	0.1247927	0.7056726	0.1888855	0	0.65802	1.132251	0.0708628	0.6231327	0.06132324	0.03980861	0.5644863	0.3519744	0.03672086	0.2906216	0.03687173	0.2359992	0.536495	0.4594151	0.2161403	0	0.36421	0.8225748	0.08905174	0.2098117	0.4709257
LINC01480	0.1625483	0.2137724	0.5363938	0.5581061	0.1766965	0.2748944	0.1230938	0.2660318	0.6283277	0.3255037	0.2098324	0.372488	0.1953585	0.3766339	0.1639691	0.0849077	0.1697605	0.5180328	0.01861084	0.01717096	0.5620869	0.09430761	0.294992	0.06397672	0.2434979	0.3304613	0.06634026	0.01752283	0.2039201	0.1536883	0.124442	0.3769193	0.1196551	0.05437274	0.1927514	0.3948981	0.09314559	0.5670665	0.2014456	0.09209723	0.7898729	1.225107	0.2811582	0.1571831	0.3197942	0.1524773	0.5212785	1.08488	0.5775814
APOA1	46.08039	0.3542523	209.3501	1.785222	1.080937	0.9907465	68.31028	0.1072347	0.9295641	0.3936217	7.797748	0.3916856	1.557441	0.14692	0.3350296	0.1796835	121.8117	0.6032398	0.09002212	0.4256685	0.05116131	0.7317781	0.4091844	1.479608	35.21677	41.94312	4.332056	96.2442	8.174148	0.2090819	1.111909	0.4999064	0.1446953	0.3569356	0.7547626	94.71869	1.091724	0.2948666	6.759955	0.2088195	0.1265887	0.2168026	1.988977	0.09503839	12.00972	0.2523179	16.40003	0.09076122	0.08730645
HLA-DQA2	4.276812	5.242442	2.537972	5.492462	5.003072	5.122005	4.425474	0.4230597	15.33968	4.21548	1.112519	0.08234649	1.406194	0.7413096	0.3322121	0.3477789	6.761515	13.07251	3.070203	0.8730822	8.133555	14.05706	55.23271	5.584298	11.32633	26.94669	1.207677	32.61954	5.359251	1.46522	0.03905824	1.538696	0	4.028506	16.30343	9.215078	1.449173	1.646703	1.414481	4.85192	16.50577	2.363395	3.621627	5.616744	0.4014914	1.08813	4.083759	13.91585	6.889606
AC130456.2	0.1843118	2.226436	0.1267107	0.7417047	0.4242796	0.02037254	2.47851	0.2979266	1.278375	6.410095	0.6100686	0.3611485	1.509583	0.165314	2.820897	0.08022995	1.219101	0.116028	0.03517106	1.148728	0.1416321	4.853634	0.3082539	0.0604521	3.368416	0.05204258	0.7020768	23.09434	0.8278349	0.2613983	1.405808	1.856596	2.306486	0.06458851	0.4093641	1.401717	0.6553658	0.1200249	2.050314	1.879705	0.2949459	0.8357402	0.185968	0.08911414	0.1410155	0.04246479	0.9916877	2.19722	2.475771
CLEC7A	1.097492	1.887274	0.6165608	0.6659118	0.2862021	7.693425	1.131352	0.5466668	1.917489	0.771779	0.4544007	2.256333	2.057755	1.57285	2.339982	1.901791	0.4316891	1.671662	0.3518382	1.213786	1.597168	0.7428694	4.984913	0.9432634	0.8406081	1.012935	0.3150555	0.4716987	1.778566	0.5171438	0.9489865	1.783914	0.4425811	1.442915	1.954012	1.213682	0.6684423	0.2656794	0.8397251	1.09765	1.986836	2.149054	0.8550697	3.512565	0.511111	1.705145	1.078312	0.5944831	0.5826441
IGHG3	119.1668	59.04888	236.9543	40.79197	29.11988	80.72877	8.878688	5.812306	61.50055	48.05345	6.807526	81.99024	88.63752	6.094832	161.5806	51.46245	27.81904	10.93673	16.03873	0.3958833	11.72425	15.75743	230.5358	32.67272	103.2449	13.07039	4.154852	14.00751	160.0898	12.72244	24.44747	36.01672	3.529229	6.125895	54.15212	207.3841	17.54464	7.740677	23.43367	9.747223	18.67992	304.641	83.58145	37.58255	57.85391	193.2271	32.44937	418.7112	487.8425
IGLJ2	1.713723	0.3116326	1.237058	0	0.1022761	0	0.110113	0.09695382	0.3946433	0.08212709	0	0	0.1423946	0	0.0556364	0.208873	0	0.1887942	0.09156536	0	0.1189448	0.1546645	1.878231	0	5.430976	0.2709783	0.07253202	0	0.9661282	0	0.06802829	0.8374903	0	0.07643253	0.2709534	1.351582	0.2115122	0.1115987	0	0	0	1.176103	0.2766596	0.1933352	0.08741041	0.3948359	2.479201	2.215611	2.002107
GVINP1	0.4596738	0.4039443	1.792498	1.326343	0.1866617	1.818286	0.1781278	0.03418317	0.2441771	1.093503	0.4479833	0.5172403	0.5965453	0.1834776	0.5365504	0.1018002	0.132081	1.577946	0.2050942	0.06482758	0.3305589	0.6848367	0.3753711	0.2660193	0.7221942	0.4805063	0.4091638	0.07152006	1.045008	0.1842648	0.4317273	0.625289	0.1611643	0.4501892	0.5301007	0.3083426	0.1286753	0.1955754	0.4434046	0.3805969	1.153611	1.000064	0.7143543	0.1243	0.5474805	1.10875	1.014164	0.2395006	1.401057
IGHV4OR15-8	1.076134	0.8497065	1.308315	0.2195602	0.05070343	0.1577631	0	0.09612985	0.09782234	0.04071456	0	0.03950143	1.023587	0	0.8550353	0.1553234	0.05175773	0.09359484	0.04539359	0	0.117934	0.4217127	0.3385944	0.1170339	1.385799	0	0.1078734	0.1282195	0.1473719	0	0.1349003	0.2965617	0	0.07578296	2.104431	0.5025357	0.1048573	0.05532513	0.1403842	0	0.1392704	0.5830537	0.3428855	0.7667687	0.2166689	0.7046646	1.864789	1.664228	1.728951
CCL13	1.245185	0.9933061	0.8818825	7.285992	0.5258024	18.149	0.1585058	0.0797505	2.691628	0.4053276	0.4082657	0.2785524	1.610515	0.3687674	0.9839339	30.41053	0.6870215	0.07764743	0.03765908	0.05211819	0.7949456	0.1590264	4.511989	0.5987386	0	1.253792	0.2684793	1.347384	0.8405481	0.272115	0.3357448	2.189678	0.02421223	0.1100233	2.785949	2.327746	0.4059575	0.3557126	0.3348352	0.9317946	2.927024	0.7255628	0.6827088	0.6758782	0.05392534	1.68884	0.6328848	0.1242598	0.3187464
GZMA	1.766758	6.084941	1.049332	3.693179	2.50256	17.16186	3.68583	5.427896	6.038468	0.9806562	1.150341	3.384619	6.633932	3.065664	2.363302	2.248772	1.512321	4.76737	0.806574	0.3803539	9.755738	4.96518	29.07878	6.515803	4.111737	6.365262	2.200706	0.4894044	3.418691	1.461651	4.474344	3.606642	1.86686	2.468668	4.437595	2.480357	0.8832722	4.565684	2.161822	4.834023	8.138751	4.71954	2.057927	1.740882	8.435496	6.646846	9.287678	3.114788	4.45009
PTPRO	0.1356118	0.4279302	0.2207368	0.7339191	0.1071185	0.8159627	0.1102009	6.279949	0.3796497	0.2905414	0.09611157	0.5266788	0.3711843	0.1808606	0.317251	0.2576535	0.1457945	5.558493	0.1555722	0.1474683	0.2768366	0.08639325	0.995502	0.9615333	0.1561443	0.3374164	0.0725899	0.09430727	0.3632358	24.24019	0.175748	0.3870566	0.1068732	2.890744	0.6432396	0.2005398	1.194602	0.05454517	0.2174937	0.237286	0.2680756	0.4311256	0.4330281	0.03149829	0.2156488	0.5495355	0.6386996	0.08125702	0.263052
PNOC	0.8087657	0.2757568	1.500258	0.3426832	0.1683755	0.1615353	0.2265966	0.007980677	0.173252	0.2028068	0.1503478	0.3344987	0.2695853	0	0.1419696	0.1805287	0.1203136	0.9013457	0.09044555	0.006953995	0.05384967	0.2673528	0.4075953	0.1101161	0.4207497	0.8587564	0.03582249	0.04967549	0.2141087	0.0622416	0.1119939	0.1871157	0.02907518	0.01887445	0.5650174	0.1946952	0.01741045	0.01837231	0.09906459	0.932452	0.3622821	1.427947	0.8767612	0.09548542	0.2949999	0.7280135	0.6192573	0.5305491	1.594857
LPXN	3.995446	5.05124	7.745613	4.655939	2.002405	8.946881	2.874454	3.933959	4.549115	2.575002	4.608043	6.177867	6.641378	2.332139	4.293948	4.007914	4.199173	11.00853	1.98107	1.246499	4.130163	6.478574	7.915364	4.767095	5.552186	4.824775	1.991176	2.317808	4.950236	7.951875	3.667516	3.887014	1.461616	2.900687	5.798169	4.314433	1.69044	1.595155	2.907651	6.661547	8.104066	9.5317	4.405863	1.385164	6.13237	6.74438	4.736239	3.624375	6.977412
AC087491.1	0.6815946	0.088532	0.1640039	1.384013	0.5230026	0.1958807	0.1251284	43.32624	0.1868576	0.3733049	2.391429	3.259638	0.3033976	0	0.3477275	0.2966945	1.898231	0.5899818	2.133057	0.5280069	0.4392849	0.6590816	0.2667942	2.056706	0.2495853	0.7313334	0.4327194	0.4408585	1.097873	1.530552	0.6377652	18.69398	0.5351846	0.2171379	2.591505	0.1439895	2.423577	0.07926043	0.1810067	0.3861804	0.2128245	0.7517702	0.3340351	0.05492479	0.2731575	1.188994	0.7286052	0.09536893	0.1284343
TRAT1	0.2530815	0.1725814	0.3539579	0.5763802	0.3044412	1.810084	0.6326707	0.08725077	0.2139993	0.3354281	0.131937	0.3419812	0.7935064	0.07448284	0.3543299	0.1518212	0.1373177	1.84276	0.05070866	0.01169635	0.2840702	1.03854	1.67844	0.2178954	0.4478319	0.8628858	0.1857772	0.08355229	0.4578702	0.052344	0.1742418	0.2236179	0.1304089	0.1693126	0.4063944	0.3625559	0.03904496	0.07725383	0.1519209	0.5567638	1.400196	0.854861	0.4548523	0.05353428	0.7624207	0.6395779	0.3669157	0.1812613	0.8092173
ICOS	0.5895986	0.2010296	1.353203	0.6622333	0.1556375	2.361665	0.1748487	0.3207357	0.3481415	0.2119158	0.1103382	0.3690285	0.7866697	0.1581959	0.4748551	0.3662186	0.5664193	0.811922	0.04846559	0.1173792	0.7358166	0.4451355	1.711518	0.6820414	0.7186547	0.376501	0.153565	0.2623853	0.978491	0.03752145	0.09902038	0.7994945	0.007790022	0.4905264	1.458061	0.3576965	0.2658896	0.2510443	0.1170974	0.3897332	0.3097823	0.8170468	0.215078	0.1534987	0.7113456	0.6635333	0.2488735	0.1776855	0.9315249
SELPLG	3.831942	6.018827	4.097073	6.494984	5.080996	24.01564	3.322376	0.8775993	5.062927	2.558651	2.039469	4.226812	13.53862	2.684382	7.3745	10.38398	5.867944	10.50518	1.638374	2.23482	6.902282	7.216953	13.04147	2.987211	6.719389	14.85953	2.855185	2.437901	7.03469	1.127474	2.01439	5.104191	2.511548	4.590855	14.46841	10.12399	2.429054	2.028152	4.699238	16.46165	6.735033	8.087474	4.532881	1.655055	4.477418	10.22869	5.758727	6.703878	6.983447
FOXP3	1.691927	1.627624	2.65529	1.493291	0.8722638	3.064689	1.703486	1.269154	1.848104	0.4560892	0.8400371	1.575088	3.00309	0.7271512	0.9894535	2.382075	3.257901	2.833339	0.3934854	0.6814021	1.930551	2.147306	1.377211	1.753239	3.506075	2.884327	0.3452601	1.208341	2.721982	0.6811246	0.9939532	2.657695	0.2568765	1.485627	9.153763	1.396196	1.104706	0.57549	0.7862998	2.756028	1.306294	1.94388	0.9968422	1.099243	3.403788	1.983875	0.9438745	0.750154	3.146858
F7	0.5268364	0.2945934	2.528988	0.1061989	0.3159913	0.004891557	0.1929517	0.2190722	0.1425534	0.03787152	0.2453553	0.04041741	0.06237972	0.07166752	0.002565578	0.04815911	8.632138	0.1654125	2.736103	1.227146	0.01645482	0.02852836	0.01968442	0.1632924	0.2136108	0.04998282	0.3411585	0.03975536	0.4592218	0.04358552	0.2478237	0.2868873	0.01628823	0.8811392	0.1540996	0.2726758	0.279601	0.3447943	0.2481045	0.05223697	0.08204538	0.3660794	0.1211981	0.02674598	2.503116	0.01820719	0.0670176	0.02476828	0.08041103
CX3CL1	0.6850502	2.383602	2.409813	3.868112	1.941502	9.892962	1.529859	1.273299	1.16778	2.128331	2.569026	0.4031946	5.96633	3.62619	0.8218062	2.352134	4.330192	2.462876	1.960475	1.141617	2.277059	9.307853	1.780471	1.139335	5.216471	7.022427	2.250941	1.2684	4.534451	2.667856	10.91005	18.56113	1.556624	2.448	5.439373	23.34432	8.826263	1.033123	2.681536	13.26344	5.434192	11.36935	4.313125	4.540939	2.032588	1.489791	2.378008	1.675127	2.848695
DERL3	8.037405	5.66045	12.97999	1.421056	2.711151	3.741056	3.005192	0.5140136	2.77451	0.9578969	1.072689	8.566233	6.446395	0.6172806	3.247166	2.585463	2.85416	1.644986	0.8822452	0.2570487	0.7018873	12.78447	15.63712	3.72934	13.86632	1.867616	2.484451	0.9538772	3.008138	3.538212	2.148285	3.309366	1.243007	1.141656	9.859774	5.771416	1.576404	0.5222001	3.165762	6.34512	1.217405	7.468763	1.004403	1.408251	2.990053	6.614749	13.20687	18.57751	10.39709
TRBJ2-7	0	0.8702507	2.763641	0.9894222	0	1.382385	0	0	0.7347082	0.6115847	0.5913772	1.186724	1.855674	1.335409	0.2071568	0	2.332401	3.514785	0	0.3145573	0.8857594	4.894966	0	0.2929998	1.189513	3.531366	0	0	1.660286	0	0.2532968	0.4454736	0.4383959	0.5691784	0.6725795	0	0.2625151	0.2077635	0.2635936	0	0.3486699	3.284329	0.5150578	0	1.952786	1.76416	0.9549378	0.7499651	2.885672
CXCR6	0.9389331	0.5679296	1.393838	1.369545	0.2231947	2.558694	0.9867517	0.1440545	0.8856525	0.2516763	0.4424738	0.4550578	1.444631	0.8659429	0.9273963	0.5188573	0.9889035	2.121367	0.2125754	0.203974	0.6130282	1.655288	2.239684	1.085164	1.553799	2.11376	0.4950613	0.2681983	1.476886	0.2589285	0.4074658	1.016587	0.2186745	1.107248	2.033888	0.9805602	0.5957957	0.3678996	0.6179659	1.357011	0.7956778	0.9010338	0.4528109	0.7989378	3.685199	1.822279	0.9169329	1.01627	1.193495
IGFLR1	0.4810042	0.5012928	0.9564787	0.7739919	0.2599846	1.845392	1.54823	0.5468231	0.7785083	0.3914364	0.3532693	1.170967	0.5712267	0.3513808	0.4331204	0.4562874	0.7464108	0.9598251	0.4291477	0.4563437	0.4393616	1.204038	0.9426811	0.3062998	0.4694878	0.6027206	0.4839858	0.2465446	0.7202359	0.1351487	0.5295893	1.073949	0.3273542	0.8500213	0.7246334	0.8455055	0.2184249	0.1773016	0.3093008	0.593908	0.7438713	0.7474098	0.4230582	0.6911099	0.8401795	0.8970284	0.3259706	1.00801	1.026075
VCAM1	1.381593	3.574708	5.745262	2.549751	3.331708	14.89926	1.130893	1.811974	6.991125	2.836908	0.6226129	4.654149	6.09279	2.811886	3.01153	1.528823	1.495104	5.046788	1.255637	0.5865773	3.232934	2.362539	13.31034	1.702876	1.312417	2.253859	0.8120732	0.8280602	5.403042	2.146545	5.426012	6.711414	1.250106	1.808781	4.854825	1.529858	1.909169	2.13733	2.619508	7.652319	4.321051	7.408971	4.880362	0.441868	2.012939	5.02373	4.600246	3.239889	5.807124
IGHV3-22	0.1113841	0.2658426	0.924635	0.08635626	0.04985602	0.129272	0	0	0.1282499	0.08006819	0.07742264	0.03884124	0.1041186	0.05827689	0.2712081	0.356364	1.119639	0	0	0	0.05798146	0.1507871	0.9988063	0.1534372	1.829829	0.1320925	0	0.04202551	0.1449089	0	0.09948427	0.2332842	0.05739445	1.080488	1.628991	0.08235613	0.5498923	0.08160071	0.1035284	0.05521986	0.04564759	0	1.618343	0.0942442	0.1278286	0.6543938	0.3333859	0.9818484	0.944475
IGKV2OR22-4	0.8716486	0.3714967	3.02804	0.04223692	0.09753849	0.3540715	0	0	0.1254543	0.1174843	0.1514699	0.03799457	0.101849	0	3.846795	0.248997	0.3484832	0.09002447	0	0	0.255229	0.2581253	4.722331	0.4127544	2.703954	0.06460654	1.175928	0	0.3543753	0	0.1946313	0.3422985	0.16843	0.1093381	1.378146	0.805609	0.0336191	0.02660732	0.1012717	0.7562262	0.08930509	0.280406	0.2968249	0.09218983	4.626559	0.3388918	2.079006	1.472683	1.139461
TRAV5	0	0.0774655	0.2870069	0.6605518	0.101695	2.162221	0.1094874	0	0	0.04083023	0.07896229	0.07922731	0.1061892	0	0.1659608	0.2076862	0.3114286	0.8447467	0	0	0.0591345	1.730089	0.9762244	0.1173664	0.07941351	0.4715176	0.1081799	0.171445	0.2955812	0.09398128	0.06764176	0.4758468	0	0.2659939	1.212363	0.0839939	0.07010346	0.08322345	0.140783	0.5631798	0.4189982	1.023243	0.1375439	0.09611837	0.4345688	0.5888888	0.1275059	0.06675825	0.22476
MPEG1	2.826628	6.022009	9.448281	8.441421	1.865583	47.79402	2.689613	1.489666	3.531903	3.054344	2.190039	4.611379	14.72031	2.595158	10.68765	5.274724	2.973785	11.40224	1.846973	0.7189072	5.468597	3.509721	31.02117	2.892466	4.276101	6.063764	2.448894	1.416332	13.91907	0.7670836	2.712249	3.247584	2.258992	10.19889	25.04276	5.391342	2.474864	1.277217	4.353686	12.12553	8.186364	5.814983	12.16926	1.188215	2.079982	9.214912	5.099165	2.917525	7.157392
TLR8	0.1286047	0.7673587	0.1922987	0.370342	0.04111719	6.085472	0.07968206	0.0662618	0.1454339	0.1815927	0.1085482	0.7335579	1.119154	0.1970543	0.8186334	0.5164243	0.1510997	0.6299645	0.06257913	0.04754852	0.6144663	0.121248	3.480277	0.3669733	0.1573311	0.3540521	0.2099479	0.1005117	0.8007106	0.01519936	0.1066605	0.466555	0.09466854	0.9832809	1.129232	0.4890286	0.1927402	0.03813532	0.2618376	0.7468698	0.4329338	0.2718707	0.6311914	0.1010424	0.1089367	1.158748	0.4192981	0.1241615	0.2674313
FCRL1	0.0203237	0.05890134	5.582219	0.4018035	0.07732435	0.2688989	0	0.004311796	0.1199308	1.24182	0.3496414	1.017009	0.09499005	0	0.09154909	0.02322285	0.134649	3.089795	0.06108235	0.007514202	0.02380408	0.1341277	0.05695226	0.01749808	0.202459	0.07230678	0.1741874	0.003834093	0.132204	0.1849532	0.2178288	0.191548	0.01570872	0.01019748	0.1164836	0.2028661	0.009406512	0.01985237	0.01574193	0.04030278	1.790754	1.686818	0.4091012	0.02579441	0.4003997	0.5127348	0.1368704	0.03881649	2.185765
IGKV1-33	5.651352	1.74877	5.930632	0.2945548	1.658038	5.247154	0.5492573	0.1209044	24.36055	0.1365534	0.4291347	0.3974538	1.272588	0.04969454	1.757634	0.4775302	0.08679562	0.2354322	0.1141848	0	0.1977705	3.021652	6.671757	7.03269	20.05219	0.3379183	0.1205996	0.2866918	1.668173	0.07857817	0.9331671	0.248661	0.8320151	0.127085	4.542707	2.10683	0.1172276	0.092778	0.8239649	0.4237895	0.2335508	3.177712	1.006259	1.28584	0.6176864	12.83451	1.81234	6.698025	12.18814
AC022559.1	0.195058	0	0.3520084	0.6805294	0	0.1811069	0.2819968	0.08276546	0	0.140217	0.4067521	5.033446	0.06077819	0.1020556	0.3799559	0.08915309	0	0	0.07816555	0	0	0.06601533	0.7288038	0.2687022	0.2045382	0.1156615	1.362187	0.07359589	1.903254	0.08068636	6.73646	0.3063989	0.1005103	0	0	0	3.129692	0.2858015	0.1208673	0.1934042	0.1598779	0.501995	0.05904321	0.1650423	0.07461864	0	21.01795	0.1146288	0.6064604
MUCL3	3.472703	1.39572	23.11783	1.365157	0.9363438	0.04191975	0.2610885	0.1213291	1.555229	26.94051	0.5256624	1.50356	7.723313	1.775603	13.61516	0.9217295	1.835987	0.2176071	0.1236322	0.620413	21.27168	25.91518	71.78402	1.733683	28.05876	2.360351	525.9636	34.35636	0.3940341	0.03735199	17.30855	0.3427816	46.62985	7.913658	1.38604	612.6374	19.71467	710.6885	227.1314	60.01271	0.2775449	269.9279	0.118442	2.132909	24.24635	0.7931639	1112.497	743.6736	394.3589
SLC1A3	0.2744511	1.344895	2.64689	0.8536037	0.3513954	5.794229	0.4859737	0.457687	0.9296531	1.085087	1.295461	2.394852	1.229048	0.7881007	1.005496	0.8109872	0.6561624	0.5220844	0.207173	1.132707	4.895676	1.894424	3.67252	0.531936	1.657581	1.029415	0.417363	0.4984903	0.9569942	0.4065872	0.5833711	0.9156917	0.2400856	0.4205924	0.6281881	0.6890047	0.4234182	0.1278085	1.16078	1.65173	0.6120784	1.831501	0.6278937	5.989072	2.021671	1.965356	0.2292461	0.3638298	0.1677743
IGHD2-15	0	0.4398041	2.327798	0.5000306	0	0	0	0	0.7426083	0.9272413	0	0	0	0	0	0	0	2.131547	0	0	0	0	0	2.665353	0	0	0	0	0	0	0	4.052372	0	0	1.019717	0.9537371	0	0	0	0	0	0	0	0	0	1.78313	31.36919	7.959307	3.281289
XCL2	0.4246394	0.1206542	0.3576157	1.34433	0.2534274	0.6571136	0.6139045	0.2702695	0.4481937	0.1526256	0.245971	0.2961559	0.4630975	0.2592032	0.2412552	0.5175613	1.002451	0.8771411	0.3970533	0.05233342	0.2578892	1.006004	1.11062	0.4874686	0.3215896	0.7553819	0.5391761	0.02670293	0.6445239	0.2049291	1.20103	0.7781989	0.43762	0.5208234	0.7832872	0.6802762	0.02183754	0.4666405	0.1315636	0.3859526	1.334202	0.6374893	0.4713007	0.7784738	0.7309986	0.4158006	0.6090194	0.6654557	0.9801923
PDE6G	0.08841066	0.3531213	1.002879	0.5483595	0.3731171	1.166813	0.243459	0.2143641	0.1672393	0.472114	0.3687235	0.281875	0.9208875	0.132163	0.3444325	0.3925439	0.7386674	0.4174224	0.1315927	0.06537546	0.2235381	0.1880791	0.481342	0.2087831	0.1147809	0.2546306	0.1122574	0.2954529	0.328631	0.2821219	0.195533	0.4232421	0.09111324	0.1943405	0.6390142	0.3548649	0.04676516	0.03084297	0.2347865	0.6762427	0.3933824	0.4550618	0.08410767	0.1282388	0.1836005	0.4103001	0.1323119	0.05195589	0.5069219
AC142381.1	1.274944	0.5137422	2.760971	0	0.2593958	0.2959392	0	0.04917948	1.367906	0.2082933	0.2014111	0.04041741	0.7222915	0	0.5644272	0.1589251	0.0529579	0	0.04644619	0	0	1.098342	2.901484	0.5588227	4.658926	0	0.2575412	0	0.7539462	0.04794407	0.0345071	0.1213754	0	0.03877012	3.25275	1.285472	0.2503405	0.1415201	0.3231887	0	0.09499991	0.4474304	0.4210038	0	0.4433861	1.442009	0.7805579	2.690454	2.293203
SPRR2A	0.4793914	0.5384344	0.02035592	0.02186311	0.3281778	0.03927389	6.658809	0	0.06493895	0.1013557	157.0853	1.23903	0	0.3836082	0.01373254	0.1804438	1.726547	0.1397982	0	4491.997	0	0.2863147	0	15.11118	1.103949	0.2675385	3.29412	0.08511795	0	8.515313	2.166063	0.1771841	0	0	0.1560498	0	109.0252	0.7024106	0.1397901	0	0.04622704	1336.946	0.1195021	3631.798	1.100336	0.09745597	0.6330335	0	0.03188214
CXCR3	1.669688	1.401346	1.954702	2.721794	0.9677353	3.542759	1.939357	1.743923	1.965646	0.9001885	2.00872	1.074913	2.547934	0.3583966	0.688009	1.545861	2.406069	9.975367	0.5232656	1.250483	0.9973091	3.296349	1.639613	4.843436	2.401791	4.429871	0.6862973	0.177686	2.945052	1.425617	1.535917	0.9751292	0.9155153	1.603938	13.58031	0.8705149	1.321007	0.2770551	0.6035279	1.984515	2.254595	1.652714	4.088616	0.5795917	2.923429	7.272125	2.434717	0.8302611	3.152278
IGLC6	2.775115	1.67736	1.183726	0.3422922	0.7340002	1.141916	0.7902433	0.6958043	0.217863	0.2266915	0.1315208	0.4838614	1.257744	0.06599812	0.6757102	0.1729626	0.4610846	0.9380152	0.2021948	0	0.09849533	0.7257521	18.80521	0.9557153	2.865901	0.07479684	0.1601653	0.04759356	0.7384867	0	0.3004404	0.9907219	0.1299975	0.1265838	1.64538	2.424959	0.07784359	0.1848243	0.03908171	0.5002884	0.5169553	5.356461	0.5727378	1.921155	1.544159	1.874536	7.173581	12.93552	3.351446
IGKV3D-20	26.68787	11.67309	42.64839	2.090015	2.493697	40.92304	0.9959661	0.6863023	7.242517	1.776344	0.6558306	5.890951	4.843817	0	7.329627	3.819559	2.956122	1.707633	0.8282035	0.1328916	1.566998	4.957084	57.81461	18.69141	20.44693	5.168378	0.5419527	0.372941	5.494489	0.07434025	2.595012	2.681851	0.6019324	2.765312	34.16855	11.7599	1.497221	0.3291534	2.199378	2.940178	1.067948	9.944014	5.793532	2.965198	7.871848	33.56992	39.46933	26.6673	61.38755
CCR5	0.5499285	1.061902	0.7428413	1.156661	0.326576	3.940691	0.965588	0.2772372	1.216244	0.3405188	0.4655163	1.329086	2.00194	0.6210329	0.8776521	0.7465843	0.9403922	2.519312	0.4363817	0.1489693	0.6859087	1.017197	2.465667	1.042575	1.43498	3.280225	0.3180189	0.09860887	1.859457	0.4189231	0.5997865	1.026336	0.2076172	1.005363	1.562483	0.4025851	0.2284853	0.1329641	0.5128303	1.279486	1.704798	1.275152	1.20643	0.2211351	2.037077	2.401058	0.8800408	0.8287332	1.252724
HCK	1.467824	6.296652	2.259138	2.471529	1.834982	13.85355	1.726303	1.717544	3.104689	1.515314	2.260794	7.188469	22.32399	2.21258	5.368858	7.725496	3.622187	3.226964	1.36815	1.290987	4.985046	1.864527	9.494838	2.289226	2.902035	4.585685	1.174071	1.268648	3.537415	1.289233	1.624802	3.480514	1.186164	4.76282	9.875955	1.778541	1.057447	0.5558278	2.748637	7.847506	2.983879	3.161822	3.460482	1.127059	1.588059	6.842588	2.448289	1.147586	2.262637
IGLV2-23	93.7541	136.5022	191.243	23.34406	23.81688	89.85898	38.76987	1.318147	10.91427	8.646248	3.183659	18.6383	68.50259	0.5417893	46.0829	54.0646	8.26175	9.543132	2.713216	0.3828576	5.825809	37.22962	214.7024	97.7411	140.8258	27.06409	5.284579	4.718493	42.30697	0.8237403	20.58466	22.73069	2.832108	6.048371	1142.507	119.1468	3.809606	11.59337	15.64654	18.7577	14.16767	180.8082	45.85964	18.0626	84.68101	138.0549	1149.172	164.4221	243.8757
IRF4	2.230533	0.9801264	5.143573	0.7937074	0.2822216	0.8120334	0.2973126	0.02301379	0.4625248	0.6213837	0.2332721	0.4681101	0.8471127	0.1276993	0.3829837	0.2200107	0.4150973	1.977409	0.1793116	0.03759968	0.3317468	0.6447632	1.134848	0.2918572	1.630387	0.5869358	0.1420388	0.1918509	1.069465	0.1205918	0.1756071	0.5040845	0.06986981	0.3265683	1.985752	1.102829	0.2405721	0.2102646	0.1764442	1.472174	0.5751457	2.006533	0.6361811	0.3499243	1.231941	3.36695	3.279786	1.25702	3.619852
LAX1	1.544209	0.9677616	2.743861	1.114827	0.3302065	1.303157	0.4880713	0.04244383	0.2591466	0.9482622	0.2781211	0.3444579	0.9506332	0.1570087	0.4749449	0.200023	0.302794	1.36371	0.2605518	0.09245899	0.2017748	0.8505821	0.9530511	0.5813269	2.106569	0.7265912	0.2460827	0.3915679	0.9800947	0.331021	0.3499266	0.7398093	0.1224164	0.2676812	1.779244	0.8228145	0.2392023	0.09770992	0.2169414	0.8554416	0.6354121	1.689406	0.6585589	0.4126057	0.679221	2.705083	1.927394	0.9221741	2.806116
AC046185.3	0.1424971	0.5157571	1.503369	0.7053611	2.708297	0.8345415	0.5282286	0.5953305	0.4732906	1.843807	0.4114351	0.6421582	0.7445661	0.4014524	0.3149374	1.092174	2.994996	0.5977447	0.3953274	0.4701114	0.291004	0.3190379	0.5569915	0.1660974	0.2452066	0.7929532	0.1183019	0.1819723	0.4634661	0.2267092	0.4177176	0.4132353	0.1355566	1.349302	0.7365556	0.8590955	0.1623449	0.1284853	0.421114	1.249864	0.8804679	0.7616619	0.6370452	0.1298441	0.7212317	0.6894475	0.3855003	0.2769882	0.4089618
CD8A	0.6712162	0.6865737	1.175557	2.307653	0.955496	7.841198	4.263319	0.3314946	2.562448	0.7988972	0.6233545	0.6791659	4.392035	1.208997	1.363735	1.9413	1.442935	3.754843	0.471811	0.1627319	0.8620554	4.90083	5.283025	1.110319	3.092276	3.862596	0.775418	0.1577633	4.033374	0.8192974	1.29074	2.137513	0.243808	3.467227	3.209836	1.277336	0.4311922	0.268709	0.8761551	1.047384	3.742876	1.953968	2.548006	0.6796527	3.068625	3.951075	1.259761	1.503439	3.32784
ANKRD36BP2	0.621532	0.328896	1.817952	0.2428649	0.06899374	0.1500404	0.04792285	0.01265873	0.1059154	0.1626304	0.03110576	0.2063338	0.1192967	0.08064704	0.09443383	0.03636187	0.09541906	1.495423	0.03387303	0.005515118	0.02976579	0.1026513	0.2526616	0.169526	1.322597	0.06191527	0.06313406	0.04502509	0.4447317	0.06787407	0.06809596	0.3384535	0.02562125	0.04324397	0.2279845	0.2683794	0.02761599	0.0339986	0.05083732	0.2169244	0.0978114	0.8381669	0.1158912	0.2398059	0.3595	0.7406242	2.509572	0.6077807	1.797505
SOCS1	10.75565	6.900437	6.102821	5.694226	8.372027	10.21369	9.752868	3.573441	6.44584	4.106354	4.571949	5.782494	24.53256	5.806757	3.322288	7.191197	30.15747	7.039326	1.962115	6.07057	6.389037	8.672259	4.829738	11.56763	4.871905	10.00684	2.383195	20.37074	6.348842	3.092099	5.840715	6.922114	3.549039	2.893517	14.88954	5.478733	7.745373	0.7891621	5.339869	6.246561	2.621997	16.29742	4.703214	2.01621	31.24298	5.821009	4.457676	4.594276	13.86713
DOCK2	0.380015	1.43849	3.130554	1.001729	0.4290596	4.641585	0.3617755	0.2171871	0.638476	0.8485085	0.4398855	1.012536	1.389977	0.2986453	1.278795	0.6848327	0.673272	1.947993	0.2908923	0.06996398	1.046419	0.8294168	1.746726	0.3707163	1.177562	1.206684	0.3663176	0.1381136	1.950331	0.180934	0.4941155	0.9973216	0.367654	1.118619	1.54255	0.7041673	0.368519	0.2765076	0.6103144	1.058096	1.06792	1.620677	1.207569	0.3097264	0.6716836	1.884736	1.397415	0.4958652	2.157855
IGHV1-67	3.528254	0.3819027	5.57889	0.4776202	1.002707	2.001942	0	0	1.418652	0.2415503	0.1557128	1.093648	3.559865	0.1172067	0.6000004	0.3071661	0.1535334	0.1850923	0.04488498	0	0.1457657	0.8339752	6.151961	2.275878	5.207035	0.265665	0.2488844	0.3803485	1.493637	0	0.1000416	0.7624211	0.05771599	0.1873346	5.667	2.65016	0.2764865	0.1367631	0.2429196	9.21785	0.13771	3.603256	0.7798004	0.4738609	0.5570271	3.290299	4.19067	2.632931	10.7007
LINC00861	0.1187591	0.07860231	0.5773947	0.5768172	0.084426	0.2870137	0.07406274	0.03260589	0.1970688	0.4318702	0.1335351	0.3020714	0.1654305	0.06213554	0.07994573	0.06705172	0.07341387	1.581531	0.04759031	0.007748529	0.06000231	0.7400199	0.09135512	0.02405833	0.4810317	0.211258	0.1640967	0.05271543	0.5521233	0.06068393	0.1123109	0.2158103	0.03239718	0.05608257	0.1656773	0.1652878	0.09268745	0.05800246	0.05843821	0.0831192	1.185258	0.566323	0.1268748	0.112306	0.3287053	0.5287242	0.3580739	0.09236991	0.7207039
ZBP1	0.8729791	1.732934	1.209593	1.147156	0.4238638	1.310261	0.6524273	1.296455	0.4046219	0.3908824	0.1619859	0.3637567	0.843698	0.77415	0.2738072	0.9467877	1.216905	1.674872	0.4506269	0.1531757	0.3658571	0.3655576	0.508612	0.6038343	1.0085	1.728395	0.5824032	0.6978334	0.5654596	1.012946	0.6035072	0.7050103	0.07624277	1.86839	0.7924741	0.3829065	0.8834203	0.2673826	0.6670065	0.8399038	2.404306	1.285172	0.2508108	0.3630625	0.5094224	0.8871937	1.12655	0.3738956	1.877778
IGHV7-56	0.5126523	0.1942155	1.069063	0.04416224	0.1019847	0.3437678	0	0	0.3935189	0.04094655	0	0	0.07099447	0	0.6379957	0.1041389	0.1041053	0	0	0	0.2075604	0	5.490945	0.2746351	1.951174	0.06755157	0.03616269	0.08596671	0.2964233	0	0.2035034	0.3579018	0	0.1524296	0.3152117	1.516198	0	0	0.9882884	1.186047	0	1.026158	0.1379357	0	0.08716138	0.5905665	0.2557383	1.071175	1.159202
CD6	0.6677903	2.299781	2.94073	1.334674	0.4686366	2.251108	0.7341792	0.2078861	0.7766351	0.8997727	0.466511	0.5757344	2.101683	0.365194	0.9249388	0.8128972	1.475008	2.889109	0.2931536	0.277917	0.6742802	2.310038	0.6469693	0.8436406	2.1371	3.104107	0.4750859	1.048352	1.770312	0.6690685	0.4975382	1.651647	0.2386234	0.9608588	1.612926	0.7840558	0.4638736	0.3064843	1.366148	1.350875	1.463266	2.193595	1.281896	0.6473713	2.166921	1.908904	1.263046	0.932778	1.750914
SMIM2-AS1	0.2126255	0.4802912	0.3165619	0.3554554	0.3687921	0.06477778	1.767517	2.052495	0.424612	0.2006095	0.8821523	0.5792625	0.7991655	0.07648236	0.2912174	0.7653122	0.5829065	0.197641	1.022465	0.6534721	0.06571811	0.2248777	0.05958316	0.640724	0.1486397	0.02363968	0.3965276	1.368825	0.2377223	0.5112282	1.115718	0.5566569	0.3903166	0.1689187	0.2889029	0.1473871	1.152222	0.08113065	0.06999379	0.5929391	0.2232924	0.4788055	0.1005638	0.04497663	0.0508369	0.3995598	0.8999287	0.1288574	0.1239525
JCHAIN	276.2189	247.8697	513.0613	64.5227	50.15789	173.5684	15.90904	2.726826	15.71036	22.16576	8.106795	14.88191	100.937	5.056006	113.9735	10.13904	24.74127	45.40893	4.902562	2.28803	3.134692	149.8151	3188.351	96.69201	428.5629	63.59522	35.18558	21.43634	63.17766	5.100051	33.99997	11.54042	10.04475	15.31039	551.6443	346.0261	9.914632	8.550087	65.76442	195.6905	37.15472	218.3141	52.99761	18.68907	217.9797	34.87717	1196.321	737.9775	755.2303
AC135068.2	4.304537	1.738036	3.597865	0.6147685	0.05070343	1.130636	0	0.3364545	1.010831	0.2850019	0.0393693	0.4740172	3.882573	0	1.406671	0.6212935	0.1035155	0.09359484	0.5447231	0.04188157	0.2358679	1.035113	1.142756	0.7022034	3.405107	0.3358442	0.179789	0	0.7368596	0	1.247828	0.3558741	0.11674	0.07578296	3.626785	1.507607	0.4194292	0.1383128	0.2807683	0	0.3249643	2.040688	0.7543481	1.245999	0.7366741	2.231438	5.636748	3.162034	15.20837
TRAV3	0.231138	0.2101569	0.2224639	0.4778712	0.03448615	1.806271	0.111386	0.03269156	0.243959	0.1661531	0.05355439	0.2149365	0.2880816	0.120933	0.1125592	0.3873607	0.1760162	1.400496	0.1234986	0	0.2205865	0.5475838	0.633315	0.1061348	0.4847437	1.050759	0.1222842	0.05813933	0.6264726	0.1593517	0.1376295	0.4437569	0	0.541213	0.8222575	0.1709009	0.04754608	0.03762961	0.07161215	0.5347495	0.5683521	0.6939912	0.186572	0.06519011	2.387365	0.7455475	0.345912	0.249025	0.5661997
POMC	0.2729924	0.1684295	5.527082	0.4434601	0.384034	0.561249	0.2756405	0.1434135	0.4565254	0.3551009	0.1807199	0.5530457	0.7939101	0.2720599	0.1329413	0.6298103	4.050867	1.611134	0.1354429	0.22109	0.2368456	0.3343689	0.6702815	0.09849211	0.1181392	0.9558239	0.05777095	0.1765727	0.2790532	0.04301874	0.387027	0.3947857	0.0937791	0.1304521	0.4418996	0.2499064	0.1123114	0.05714172	0.09666243	0.3737932	0.522098	0.7025646	1.361487	0.1319909	0.606701	0.7457726	0.2140021	0.2673803	0.227808
FYB1	4.657488	4.043242	3.901465	5.923395	2.303307	16.78776	3.59176	3.001198	4.828719	2.525744	2.157509	6.953716	5.439299	6.993236	3.669494	3.388621	2.435065	8.454729	1.641797	1.255445	2.958509	5.062726	6.850576	2.555534	3.7554	5.274637	1.329655	0.9819019	6.502786	1.217504	3.996941	7.094641	1.290321	3.681605	4.213104	2.699702	1.642398	0.6947475	2.364046	3.594306	6.345449	5.373199	3.377175	3.999029	4.225434	5.19015	3.81375	3.070267	5.024854
CD70	0.4567692	3.657666	0.9703209	0.6172048	0.2803913	0.7936728	5.157056	1.484052	0.5409601	4.850162	0.1360708	2.202643	1.675367	0.3414067	0.2796346	1.276484	3.267696	1.05673	0.3556226	2.161657	0.9171252	0.4240149	0.4583567	1.30339	0.2919431	0.4797837	0.05799721	0.08863212	0.4669102	0.5722306	0.163188	0.7106641	0.06724742	0.270657	0.7737737	0.1157932	0.1530196	0.03186973	0.1374748	3.040877	0.4920524	3.996792	0.7189629	0.1766771	1.108321	1.064407	0.4296805	0.2607581	0.5901941
IL12RB1	0.9768782	1.316445	1.47077	2.910485	0.3789545	1.917677	0.7128652	0.2408055	0.8623448	0.6921949	0.2360418	0.6910361	1.089991	0.3602103	0.681863	1.573351	0.8799415	1.160746	0.3467255	0.1513505	0.6538091	1.130386	0.9003219	0.6504213	1.173945	1.506048	0.3425779	0.2843322	0.9743588	0.2270595	0.5567462	0.9888933	0.7143059	0.802915	3.225111	0.7704456	0.3588358	0.1204139	0.7609749	1.213051	1.189599	0.9337949	0.735018	0.3227502	1.331087	1.469381	0.8493274	0.4237239	1.496268
CST7	3.568722	7.051526	3.476178	6.033702	4.83062	390.5113	4.848525	1.331812	6.819619	2.472643	0.8667173	3.343563	10.0748	4.499227	4.145809	5.718739	4.695316	13.57085	10.57924	2.84556	5.651478	7.901609	18.63543	3.079963	6.267007	11.06495	1.378498	1.314043	5.314105	1.262785	3.341067	5.448189	1.196397	3.307967	15.95857	5.245554	1.897165	1.648481	1.385426	9.229851	12.01749	13.66587	6.989002	3.092324	7.483929	7.533724	2.557796	4.421837	6.064308
IGHV3-15	83.58814	38.49947	107.4004	11.20892	6.716987	79.09648	1.984302	2.523684	13.90734	12.07005	4.73846	19.36845	71.30728	4.787506	39.50248	25.2189	23.0785	9.299301	3.886813	1.150258	10.5982	49.27055	107.0107	38.79196	100.9718	16.71136	3.107922	45.84839	20.65416	0.4920576	13.1581	10.49258	3.67771	12.91657	287.8286	57.57561	5.59031	5.742735	7.399321	8.891282	11.32499	65.70162	36.50546	5.651848	18.13216	238.817	208.5938	281.6105	243.7089
CD27	2.580714	2.359346	5.29186	3.704836	2.487992	4.601368	2.391639	0.4452312	2.106163	2.008036	2.06982	2.037209	2.571435	0.9644619	2.361588	1.801714	2.656346	8.341757	0.5227667	0.1572786	1.66818	3.810395	5.213273	1.015732	5.719575	4.876648	0.6661629	0.674107	2.776367	0.6452048	1.840624	1.187929	0.3068771	1.119384	7.286277	3.187241	0.6562877	0.2700926	0.9401507	7.901453	2.928827	6.751121	2.755559	0.9358249	5.522044	3.792945	7.06654	5.908058	11.00563
TRBV28	2.987742	1.063549	6.890631	4.545391	4.070857	8.723431	5.21588	0.7654249	4.695043	1.553391	1.606556	4.101949	3.442764	1.750005	2.196174	2.147131	3.726216	10.89914	0.8132449	0.8059052	2.758425	10.30249	5.630763	2.821499	3.37597	10.83022	1.21682	1.318708	3.422519	0.6840141	2.114695	3.030392	0.3679394	1.734817	8.140487	3.751306	0.9740691	0.3762785	1.176014	4.173459	6.514949	7.592439	2.013518	2.63928	11.31447	5.325089	2.910586	3.511585	6.851438
OR7E22P	30.37465	4.346849	0.2191146	1.553233	0.724628	0.8361073	0.2730535	0	0.7339646	0.6109657	0	0.1129069	1.916851	0.1905796	7.942828	2.330794	1.091051	0.2006416	0.01621856	0.1047463	0.4213633	29.14831	0.1360975	0.3205797	3.140531	0.02399858	1.618756	3.848141	1.105737	0.3348321	0.06024773	0.2331071	5.088588	2.653478	0.3679445	4.967542	0.02497613	1.225552	0.1128544	1.886082	0.76298	0.7811917	0.04900348	0.2739568	1.408918	0.0139871	3.437325	5.137413	0.04575796
LTA	0.2417169	0.251172	1.794696	0.401579	0.4121661	0.454201	0.2551554	0.1172153	0.6626614	0.2234027	0.1520149	0.4334924	0.5523222	0.04817825	0.2746587	0.389307	0.3996996	1.388512	0.09225065	0.1361814	0.2276866	0.771319	0.2150328	0.3171212	0.3379532	0.7371171	0.06576737	0.1824009	0.4717047	0.133316	0.2467347	0.3616107	0.1067596	0.3773224	0.8007451	0.2553182	0.02841269	0.08994712	0.07845591	0.524986	0.5471929	1.333018	0.1672381	0.1168693	0.4315166	0.6205538	0.1808719	0.1014633	0.5140329
LGALS7	0.02514898	0.01714959	0.01815389	0.05849414	0	0.09340106	1.333129	0	0.1447853	0	4.038102	0	0.1253789	0.5000084	0.04898802	0.2298916	0.09192693	0.04155847	0	45.69152	0.02618282	0.0851141	0.1879305	0	0	0.02982465	0.8302407	0.7970574	0.01635921	0	0.08984868	0.07900852	0.02591775	0.2523716	0	0.4090873	1.024304	0.06141437	0.01558352	0	0	2.524183	0.04567494	194.0648	3.44419	0	0	0.04433756	0.4833653
SCML4	0.5506906	0.1092094	1.018133	0.8931125	0.1157002	0.3091301	0.05957492	0.2241274	0.1099928	0.2726605	1.349505	0.06270492	0.1593335	0.1029018	0.09851301	0.08732392	0.6906631	0.4921489	0.08106545	0.1121903	0.119931	0.408885	0.09238069	0.7527985	0.6540566	0.5231259	0.1748066	0.06572539	0.1955588	0.05578653	0.6256958	0.3148238	0.03474639	0.07518658	1.181645	0.1163356	0.1387095	0.04528404	0.2054371	0.09471804	0.3592534	0.3760025	0.2993647	0.09984641	1.042574	0.4117035	0.2943363	0.09246337	0.3033619
BTN2A2	0.5749911	2.716983	1.73919	1.281651	0.6462191	2.142719	1.659526	0.530382	0.9211221	1.278181	1.624762	0.7911338	1.988306	0.4872287	1.748529	1.142631	1.659135	1.528531	0.9191599	0.4413537	0.9255964	1.159138	1.333387	0.7640983	2.036004	1.486082	0.9998943	1.591721	1.868103	0.9229496	1.157374	1.200996	0.6698591	2.253673	0.9708671	1.29391	1.376912	0.7493839	0.6080205	1.38501	1.301163	1.367187	1.078337	0.7191902	0.9635228	0.7970156	1.398327	1.041253	2.241718
AC015911.7	0.1669598	0.5550346	0.6779286	0.8090265	0.224196	0.755715	0.3017189	0.1062646	0.4085121	0.7051099	0.2901328	0.2037746	0.6372828	0.3057408	0.223591	0.1335435	0.2288578	1.000136	0.3178025	0.0617294	0.4671502	0.8193343	0.1871459	0.3018693	1.065036	2.128509	0.2914909	0.0472458	1.289697	0.2417222	0.3728064	0.5245242	0.1290477	0.2932041	0.5279538	0.555517	0.2447035	0.3057897	0.2586409	0.3310886	1.146098	0.6982342	0.2779592	0.3884868	0.9101449	0.5770044	0.7183631	0.3924661	1.899433
MUC20P1	12.36499	8.967553	1.022291	7.492125	3.100243	0.08839743	41.2465	1.312916	1.733416	3.841152	2.051516	0.4067002	0.1409113	6.201702	0.8809096	3.785822	8.689352	1.533953	3.595848	13.68418	0.2539968	3.842446	0.4001914	0.4590329	8.910196	0.748013	2.712395	2.433702	2.802391	15.53645	0.659024	14.39436	16.48369	4.355062	2.107416	2.094248	4.957316	1.145049	0.7226859	4.129985	1.872855	5.727375	0.7925146	5.175746	0.5007888	1.324345	2.404397	6.063557	3.074472
IGHA1	2250.593	1809.462	7089.527	251.4583	499.0281	9.849318	89.38266	33.01836	222.4452	165.3195	34.85589	20.25141	922.4757	5.926477	788.3833	319.1464	122.3235	149.7153	162.055	25.28735	74.10787	1520.215	3164.519	692.3018	7869.667	769.1872	344.5744	211.7358	230.3811	29.4371	271.1695	136.0169	166.2636	145.5088	3416.941	2442.187	104.4975	68.10831	437.9789	896.8367	105.2807	2313.879	438.3077	172.9412	1815.328	628.5525	7840.076	8458.327	9480.883
PDCD1LG2	0.3550632	1.250978	0.8360387	0.5177906	0.3329919	9.17969	0.5785008	0.1578318	0.7543832	0.5651663	0.223298	1.143821	1.633173	0.7961633	1.259759	1.367831	0.278113	1.508757	0.2642425	0.3000597	1.55345	0.463503	2.93124	0.6812709	0.2954921	0.9925367	0.1771131	0.1403456	1.792734	0.160861	0.5285496	1.620092	0.1393969	0.8879424	1.804447	0.5000567	0.3025861	0.4624385	0.371929	1.316007	0.7414211	1.414183	1.049172	0.4291797	0.187572	2.050976	0.5250476	0.3477639	0.673832
IL2RB	1.982328	3.304052	5.109665	3.172747	1.184335	11.92209	2.767468	1.007185	3.333126	1.681858	1.138401	1.566476	5.508702	1.237479	2.276653	3.888592	2.052513	5.932957	0.7739221	0.8870515	4.499658	5.519795	3.388627	3.431027	4.32388	5.039764	1.272011	1.007951	6.632842	0.75313	1.304479	3.439056	1.319572	5.429962	7.448817	2.264618	1.052685	5.607537	2.158832	5.622404	2.890473	3.273382	2.675725	1.17338	4.178962	9.285364	4.85745	1.317439	5.966128
IGKV2D-29	31.9895	11.04348	47.41026	2.983932	9.665089	21.02312	1.204361	0.1272519	0.4604171	1.006057	0.3821775	1.11552	8.659372	5.439565	7.034527	12.83916	1.690019	1.899741	0	0.1478419	0.3902877	17.55925	14.90313	11.9119	24.35453	10.96615	0.6981207	0.1885895	2.438545	0.2481106	1.071446	3.297618	0.6181383	0.5015885	9.641426	2.587012	0.709447	0.341771	1.23889	10.8536	0.1638748	16.85135	1.906358	1.860852	2.715186	45.91448	6.732312	13.77623	14.52335
IGHV3OR16-11	0.7447413	0.5469197	2.233085	0.2220766	0.1025691	0.3989282	0	0.09723163	0.3298117	0.1235436	0.03982052	0.239725	0.3927072	0	0.1952853	0.2094714	0.05235094	0.1893351	0.09182772	0.04236158	0.08946424	0.1938846	0.5137127	0.07891684	1.682019	0.06793868	0.03636992	0.1729187	0.7825702	0.04739457	0.03411161	0.419945	0	0.3066061	3.713641	0.8471591	0.03535303	0.02797961	0.1064949	0.5112188	0	0.8846045	0.4508601	0.09694461	0.1753217	1.742256	0.7716117	1.11098	1.13346
PPP1R16B	0.9122007	0.8265569	8.833047	2.950024	0.6795765	4.864207	0.4546463	0.4188708	0.6330736	4.25553	1.515681	1.261497	1.752121	1.003574	1.816441	0.7224883	1.353157	5.296562	0.7160697	0.6537385	0.809847	2.167417	1.69481	0.8305627	2.546394	3.312074	0.8191018	0.4526147	3.135562	0.1912519	0.9300743	1.141735	0.4153116	1.197543	4.146505	1.275027	1.496008	1.173312	0.6949399	2.951907	1.759094	3.159627	2.974902	0.7771171	0.9775625	3.11797	3.165122	1.575161	4.257757
TRAV19	0.8134376	0.3211418	0.3399482	0.929393	0.03832615	1.212389	0.1237887	0	0.3450664	0.184654	0.02975881	0.1194347	0.400199	0.08959916	0.1667901	0.2739501	0.2347385	1.131956	0.0343125	0.0316578	0.3565798	0.3767256	0.7358265	0.3243702	0.3890752	0.8631268	0.1630806	0.06461309	0.9190233	0.2125144	0.127462	0.5380023	0	0.4869096	0.6769001	0.3165509	0.07926044	0.2927374	0.07958609	0.04244953	0.6667285	0.2203619	0.3628566	0.2173469	1.080932	1.657127	0.256286	0.2012754	1.3795
CD244	0.02799222	0.1956566	1.166914	0.2550033	0.1628828	1.484687	0.2090876	0.005938719	0.1732406	0.3068627	0.3405024	0.1366581	0.33144	0.1098429	0.1499476	0.1279411	0.1662697	0.786367	0.03926061	0.3932792	0.2112863	0.260526	0.9569854	0.1976236	0.2446058	0.1410851	0.1021846	0.3907769	0.254922	0.2084233	0.1791785	0.3444351	0.06490776	0.1498153	0.4813051	0.1966227	0.05182307	0.1401331	0.1474353	0.1595906	0.2638517	0.5402992	0.2245378	0.1776356	0.3587284	0.3530997	0.4503394	0.2426383	0.3402137
CD1C	0.3065196	0.1140119	3.912322	1.425871	0.6735253	0.4980441	0.09399892	0.4611218	1.050778	0.9114103	0.7166585	0.8259516	0.9984988	0.0583175	1.153438	0.3693485	0.8021185	4.44357	0.2568297	0.2060515	0.02901093	0.7638917	3.425378	0.1439476	1.051911	3.205475	0.3715055	0.1366781	0.8972485	0.06915974	0.8213171	0.3501702	0.2153792	0.8575357	1.48694	1.030169	0.0945786	0.08846237	0.7424707	1.091352	3.391695	3.872533	1.062778	1.438226	1.332476	0.5007675	0.6672365	1.244541	1.488585
SFMBT2	0.3394847	0.6506697	1.007785	0.9640397	0.3021116	2.164463	0.3543022	0.3273032	0.481095	1.327046	0.4956861	0.6836808	1.231807	0.4140979	0.6749819	0.3819439	0.5360172	1.437343	0.3525814	0.1559671	0.6671451	0.4446235	0.8135978	0.2960908	0.7849913	1.060104	0.3098989	0.2061543	1.425608	0.1944401	0.5944701	0.7362644	0.4637227	0.4864866	0.6479144	0.537669	0.4152818	1.370596	0.714481	1.03372	0.943437	0.9770822	1.207589	0.3467331	0.3934478	1.194068	1.414449	0.6032322	0.9288871
GAPT	0.1527149	0.3582395	2.544291	0.6109448	0.5030995	3.828395	0.3002624	0.2021723	0.4220139	0.6674551	0.3991299	0.5538407	1.024019	0.6200355	0.8418554	0.2736153	0.1116436	3.411908	0.2105192	0.06323822	0.111295	0.5499261	3.414445	0.1472608	0.3843294	2.303688	0.2055406	0.04148623	0.7072997	0.05559051	0.7492881	0.345436	0.1007252	0.3718876	0.8306038	0.3432638	0.06031511	0.01193386	0.4239404	0.375522	2.052817	1.304834	0.8209767	0.2791045	0.5327949	0.5151082	0.4296685	0.6461661	0.8805577
HLA-DMB	2.869091	17.70507	7.509161	5.587667	1.61873	21.63012	6.557106	1.880758	3.88956	2.374276	4.511045	6.835708	9.675875	0.9168563	9.477012	6.808002	6.974573	7.544669	1.352826	0.8829228	4.337462	8.055927	21.80892	5.055772	11.79394	8.37384	1.387925	11.02934	7.493221	0.7781771	3.981957	10.87568	1.518234	8.548375	9.948541	8.364818	3.355569	1.111791	4.138505	10.6551	7.82586	6.919552	5.013156	1.620818	1.804072	5.869102	3.940238	7.45352	14.50957
IGHD	0.8076975	2.530419	20.17825	5.76294	1.87576	0.3097533	0.06769243	0.08940414	0.4852171	3.635133	0.8868926	5.486166	0.4376884	0.1592378	8.413865	0.1605069	1.914763	11.50948	0.3283594	0	2.924873	20.24425	14.87925	0.782076	13.38759	1.943492	4.548114	0.5034941	0.5710878	0.9974781	0.6482204	5.798198	1.435567	0.1018056	0.7032944	3.98135	0.7368251	0.1200601	0.05077419	13.91621	7.474151	6.74813	2.699983	0.8914023	0.8239506	1.359271	0.8934372	178.0303	13.45281
TFEC	0.2266725	0.6151356	0.7914082	0.4357624	0.1801427	3.912844	0.3232436	0.2021741	0.4580735	0.3491636	0.2910022	0.6517097	0.7567391	0.171844	0.6352745	0.202977	0.1944567	1.158123	0.1779614	0.03591717	0.4683694	0.3052942	1.769904	0.2899491	0.2926651	0.4087089	0.1703378	0.1012327	0.9749665	0.07462835	0.380121	0.6055431	0.1168008	0.5230199	0.3730155	0.3899245	0.1127624	0.1389497	0.3525763	0.2866718	0.6938708	0.7083624	0.3234604	0.1213378	0.810498	0.9320484	0.3651904	0.2215596	0.3556459
TRBV19	0.5433	0.1975932	0.7582211	0.9266871	0.3242448	3.009836	0.8727255	0	0.3544878	0.2603667	0.2265874	0.5052176	1.26401	0.1516044	0.5467889	0.6621878	0.2647895	2.992661	0.05805774	0	0.1319814	2.157458	1.407436	0.4241065	0.1772417	2.319515	0.2529423	0.136659	0.6597029	0.3296155	0.06470082	0.5310174	0.03732719	0.5088579	2.147502	0.6427359	0.2011664	0.01769001	0.3815423	0.7541712	1.039062	0.9321466	0.6139639	0.1838786	0.6927908	0.7009768	0.3794379	0.44699	1.310402
FCER2	0	0.08900157	7.484093	0.771569	0.9128066	0.1552635	0.02358602	0.02768979	0.07044326	0.9030294	0.2494835	1.587261	0.07625171	0.04267932	0.1867031	0.08202375	0.655978	2.224166	0.05230171	0.0120638	0.05944815	0.126994	0.09753066	0.02809259	0.09123967	0.2805416	0.1242899	0.03077755	0.1432682	0.1619653	0.2282875	0.1964736	0.02521984	0.0272862	0.3740211	0.4101342	0.0201358	0.02390425	0.01516389	0.2264668	1.196801	1.658468	0.1827184	0.1242362	0.2933295	0.5807358	0.07324697	0.07669981	2.301023
IGHV4-34	84.87215	75.63421	111.1651	63.47638	15.21357	15.75574	0.86714	1.442188	45.35109	9.809054	1.389736	19.38217	151.6325	0.6799456	12.34085	8.0873	5.298438	6.029614	10.1752	0.4435258	6.166546	14.44663	311.2101	55.04953	74.56611	13.51504	1.999164	2.225356	25.686	1.65407	6.101287	66.58048	2.266507	12.8741	68.43832	8.869755	5.120357	11.93757	8.672231	20.86469	9.996365	115.9012	31.37925	5.582555	27.34307	81.6718	14.69888	48.11401	283.7139
OPRL1	0.03943479	0.2958051	0.9597164	0.1616047	0.1664256	1.09843	0.119452	0.08605369	0.2400033	0.2875258	0.1370549	0.2121658	0.3616037	0.06484515	0.2139861	0.396529	0.5405467	0.4282314	0.6230779	0.2541098	0.6568945	0.4118285	0.4167673	0.08536538	0.1417763	0.7349017	0.07868365	0.05526431	0.3408053	0.09787399	0.2113305	0.3244714	0.08708626	0.4484946	0.3651904	0.2415919	0.3059347	0.129318	0.150105	0.8322811	0.2585796	0.3479594	0.5183958	0.1048663	0.2499903	0.1946923	0.261359	0.2118808	0.3343851
LAIR1	0.9239937	3.538976	1.874006	2.287403	0.9957059	14.65228	2.671649	1.425297	3.217386	1.114735	1.275919	5.222739	3.206349	0.8191257	2.305316	2.744514	1.817766	3.540914	0.923198	0.2234756	2.593214	1.203915	4.783322	1.402522	1.291869	3.457735	0.5740283	0.5065815	2.905346	0.5225969	1.582705	1.7692	0.7888519	1.756689	4.161434	1.457962	0.8056295	0.5855785	1.453635	3.544286	3.264908	2.110202	1.92408	0.5281926	1.34186	3.482638	1.243789	1.001564	1.823254
AC015911.3	0.0470988	0.2729997	0.4589792	0.8946366	0.1054082	0.6450201	0.1815762	0	0.2440373	0.4401393	0.03273819	0.1149682	0.631048	0.123212	0.1605526	0.1076348	0.06455999	0.9728793	0.3397301	0	0.1838811	0.6854242	0.3519547	0.2433037	0.7408186	0.9216134	0.2093091	0.05331151	0.8578469	0.3117212	0.2383795	0.3699162	0.1698849	0.2048104	0.1675507	0.2437703	0.05813055	0.218531	0.1313311	0.4436451	0.4246462	0.666666	0.2993887	0.2391072	0.2882793	0.7161923	0.3348094	0.1799092	0.7721185
IGLV4-69	91.37813	47.21439	70.3706	6.511138	15.20716	63.3107	2.023557	0.769383	15.08168	2.847007	1.459389	12.67939	12.81636	0	35.50638	8.156763	29.34614	5.913899	0.1912164	0.07056894	7.302758	8.462251	116.279	34.18097	38.12758	16.24091	1.575278	11.73846	26.6009	0.5921493	7.216844	0.7995134	2.852189	6.895345	52.39619	137.3154	0.9717444	16.84967	2.927211	3.926936	1.838214	28.24471	6.701898	3.229944	7.666665	34.72954	7.748139	49.60568	145.9577
IGHV1-14	2.40585	0.1131446	1.916328	0	0	0.385134	0	0	0.3820889	0.05963585	0	0.05785895	0.8271886	0	0.1211996	0.07583561	0	0.1370912	0.1329787	0	0.04318536	0.3930788	2.107785	0.6285513	2.667767	0	0.05266848	0.1252046	1.295161	0	0.04939814	0.4343829	0	0.4440064	1.770754	0.4907195	0.05119589	0	0.1542187	0	0	0.4270082	0.9040227	0	0	1.949605	1.676094	0.3900233	5.393174
CCL19	0.5660948	2.807501	12.40773	27.09175	24.14084	12.54288	0.3472032	1.65957	6.458876	10.89479	11.62585	18.57406	13.67822	0.08077762	2.117692	1.176086	2.986294	52.42865	3.175915	0.03805455	0.3482619	2.821582	10.19106	0.4253587	0.6475727	46.68883	2.385062	0.4854298	21.94376	0.1277275	19.15211	0.8892271	0.02651816	0.2754325	14.66647	13.2799	0.4128616	0.05026968	2.200345	2.883017	46.46284	36.02477	16.15406	10.79891	5.059567	8.287997	1.34781	1.300454	17.93518
MEI1	0.5301431	0.4752788	1.174819	0.4771291	0.1758966	0.5042735	0.2715563	0.08494471	0.260388	0.4770315	0.1546156	0.4654035	1.383879	0.128019	0.2942756	0.3117796	0.2947398	0.6187534	0.1158786	0.05208597	0.1621073	0.4291058	1.124761	0.3319541	0.9692777	0.2242241	0.1106204	0.3776685	0.4244355	0.2729692	0.2560679	0.5590516	0.06495056	0.1314503	0.6301145	0.476957	0.1738743	0.1557167	0.2779635	0.4594829	0.3190591	0.8777699	0.2603463	0.1380198	0.4651731	0.8481687	0.9487404	1.054466	1.311921
MATK	0.07725067	0.4872787	1.139671	0.6363586	0.2593332	0.5715627	0.6421708	0.0696541	0.289081	0.3817789	0.4497094	1.000089	0.4844202	0.1667245	0.2186627	0.3663221	1.530996	0.3271186	0.3018274	0.04641258	0.349352	0.2843235	0.6169577	0.1396719	0.1620105	0.618388	0.1471309	0.2040282	0.3517566	0.1557806	0.2616157	0.4095431	0.2189333	0.1776535	0.6221482	0.2356129	0.08342667	0.360789	0.3799542	1.172872	0.2809735	0.9194959	0.4150563	0.08987451	0.1588417	0.7408536	0.4227001	0.2979214	0.324792
RNU1-70P	0.8533785	0.2494011	0.6160148	0	0.2182721	0	1.644981	0	0.1403711	0	0.08474002	0	0.3038909	0.2551391	1.068626	1.002972	0.5570267	0	0.4885347	0.09014752	0	0	0	0.08396944	0	0	0	0.9199486	0.9516272	0.100858	0.07259116	6.893975	0.2512757	2.365214	0.2891271	1.622516	0	0	0.5287946	0.3626329	0.3996947	0.3137469	0.4428241	0	0	0.1685275	1.003461	0.143286	0.3445798
DOK2	1.383535	2.423398	1.808123	2.453791	1.133317	5.85618	1.246304	0.5908877	1.832506	1.443074	1.200541	3.184859	3.443135	0.8516175	1.56328	4.85221	1.950173	2.928829	0.9783951	0.367766	2.240639	2.191255	2.993501	1.482359	2.003907	4.214503	0.5970523	0.832489	3.088162	0.5461201	1.211494	1.969674	0.8853179	2.014521	5.025486	1.2971	0.8649581	0.7640548	1.983569	4.96719	2.520011	4.165696	2.29924	0.7039117	2.089389	4.175153	1.752519	1.19567	2.637695
IGKJ5	9.99672	3.946663	42.15764	2.855438	0.9420164	2.686817	0.5070994	0	2.726154	3.403952	1.09716	3.302528	1.967294	0	3.074643	1.92383	1.923208	12.17226	0.8433651	0.3890577	0.8216584	3.205218	5.111216	3.623944	24.27546	1.871889	1.002087	1.588122	7.871793	0	0	2.203922	0	0.7039838	2.079686	8.558536	0.6493794	0.2569707	0.3260237	1.043365	3.449997	13.54066	2.548181	3.561439	4.428027	15.27391	67.32312	17.93338	31.82466
PRKAR1B-AS1	0.136754	0.6714383	0.809475	0.5937436	1.150781	1.891899	0.7644645	0.371369	1.480137	0.7864427	0.3612174	1.56417	0.9033584	0.4865443	0.3063427	0.9000681	0.9997525	0.3615757	0.6576171	0.2426954	0.512553	0.6109353	1.185428	0.3579327	0.2676811	0.5838451	0.2083683	0.4127813	0.409204	0.2036475	0.7980063	0.6301227	0.1973082	0.365956	0.6702793	0.4853491	0.6076272	0.3473146	0.2203225	1.491541	1.053641	0.8446702	0.3973907	0	0.9207389	0.6049469	0.5116516	0.4339743	0.7266815
IGHV3-20	20.04162	11.13711	10.53735	0.5602752	3.277763	3.62323	0.6036316	0.572378	1.608686	1.073589	0.4018515	0.6384003	3.782893	0.05041302	2.041118	2.686408	3.081767	3.423316	0.3088952	0.03562456	0.07523619	3.782758	8.316266	6.669804	14.85243	0.2285359	1.315189	0.6180281	57.50656	0.03985712	2.20887	1.866695	0.3475476	0.1611529	12.72067	10.68645	0.5351512	0.9882534	1.253817	2.006277	3.238009	4.835482	3.704072	1.304431	10.72621	27.23892	4.578333	14.29753	63.53752
CFP	0.2053522	0.1459927	0.5519363	0.555541	0.2542374	1.186585	0.2105527	0.08898734	0.218839	0.2732484	0.2976271	0.3443341	0.8059485	0.4251946	0.3212832	0.4073844	0.3753114	0.4259834	0.2031006	0.1647714	0.129641	0.3194011	1.116618	0.1655167	0.409285	0.4922437	0.2551935	0.1516629	0.3126339	0.3433931	0.3824361	0.4346677	0.1260771	0.3975293	1.69938	0.374742	0.1375106	0.05761623	0.140783	0.9617378	0.5443395	0.4610215	0.4390823	0.4140484	0.3977976	0.3472934	0.5394481	0.1797338	0.3927125
LRMP	0.2480287	0.3250578	4.498394	0.8202673	0.3920351	1.637212	0.758241	0.0624872	0.575633	2.14511	0.8862633	0.8162609	3.530884	0.6285748	0.6322318	0.1983868	0.5418459	1.511378	0.1273467	0.0974341	0.2824335	2.103815	1.558049	0.1735054	0.7965056	0.5515162	1.700123	0.2164081	0.6504046	0.3558865	0.2999891	0.5154161	0.2076836	0.3344571	0.5637204	0.5329762	0.2128514	0.1646724	0.3626137	1.294953	1.035534	2.08451	0.7273108	0.786982	0.6256308	0.5946646	2.917321	0.9679235	2.333177
UBASH3A	0.2328579	0.2734725	0.5322832	0.6368879	0.2084566	1.216144	0.2244296	0.1427175	0.5027201	0.3068806	0.1978272	0.4736722	0.7376557	0.2165917	0.4819361	0.2483365	0.691571	1.239897	0.1192334	0.05739577	1.51519	1.155856	0.4205181	0.3385943	0.9314837	1.281032	0.1806847	0.3758367	0.6269266	0.1070249	0.157911	0.6299466	0.306636	0.3332023	0.782355	0.267824	0.07184981	0.07266009	0.4248539	0.5836226	0.6149946	0.9655	0.3093513	0.1532421	0.7868634	0.9478105	0.6727714	0.376317	1.100604
CXCR2P1	0.4792674	0.2451166	0.1326184	0.5016288	0.05720595	8.877532	0.3233443	0.02711453	0.05518383	0.07464607	0.0333137	0.06685101	1.344016	0.142095	0.260622	0.3212788	0.1970847	0.4751911	0.1472435	0.03543953	0.785877	0.2000505	0.2506992	0.07152331	0.3741287	0.2273489	0.02535578	0.1084973	1.605562	0.02643341	0.04756273	0.7779324	0.03292786	1.186338	0.6188376	0.141746	0.1281636	0.03121018	0.03464735	0.05544047	0.1243956	0.3700283	0.09671481	0.05406899	0.2811242	0.3257436	0.1613818	0.1126596	1.706847
BATF2	11.40976	17.2102	5.313174	7.134578	2.164915	15.62947	4.736138	5.088883	2.225997	2.653103	7.364039	1.662102	5.287852	9.680931	5.645314	19.34315	17.28757	2.62546	1.32406	2.068955	10.53576	7.965711	2.37976	12.83646	7.872995	7.503354	7.359679	5.283688	2.570018	2.931264	4.529239	7.803619	1.014292	13.13583	10.75382	4.553391	6.394698	0.4532225	1.241504	3.673422	4.552079	9.082333	2.779121	1.130168	7.056762	1.836737	3.408765	2.127626	9.744387
IGKV1D-43	21.94769	0.1793938	1.220781	0.1748227	0.2691476	0.2617029	0.1086642	0.3189271	0.02163614	0.08104647	0.02612286	1.808527	0.8665462	0.1573038	0.3111246	1.133685	0.034343	0.1242067	0.09036055	0.08336951	0.05868988	1.678924	18.02967	2.174367	0.4466264	0.0445688	0	0.1985152	4.962652	0	0.2237773	0.3935575	0.07746093	0.07542684	1.188392	0.8891985	0.09276849	0.8626872	0	0.1117891	0.3696425	0.2901569	0.09100646	0.1907914	0.05750685	0.6753772	0.5624321	1.01593	28.08558
WARS1	25.66317	19.82259	22.64503	20.98162	16.39506	159.8945	24.10086	10.32212	20.21114	14.49883	7.099502	12.59084	24.29784	18.73647	30.57049	88.47862	27.90573	14.10834	11.81507	20.38582	88.94812	34.30539	27.97286	23.71911	19.58683	20.04101	42.16793	16.83839	27.20983	16.23632	14.09757	39.86246	15.08239	41.12216	35.20839	19.96788	32.51248	19.53898	18.21313	17.09572	16.02149	53.67194	15.86561	14.51687	15.612	34.06997	28.3872	9.010747	41.43139
SH2D1A	0.236657	0.3060678	1.160478	1.100884	0.2337739	2.095019	0.6528129	0.2423846	0.6906257	0.4165017	0.3516884	0.5236116	0.7984269	0.3501133	0.4013769	0.2312522	0.4026962	2.076736	0.2027519	0.06637801	0.5012675	0.966653	1.994096	0.5171147	1.061094	0.8613238	0.1243406	0.09852837	0.9820534	0.2700523	0.4810572	0.5811157	0.05046027	0.3712437	0.9031781	0.4103016	0.1611521	0.1155843	0.1870977	0.3317474	1.538417	0.5460477	0.380407	0.1519063	1.361105	1.133743	0.3785971	0.4747738	1.499274
CYBB	4.529375	12.20364	8.232604	8.113202	3.18471	73.57182	4.282657	2.68141	8.759688	3.454147	3.195482	13.22521	16.4512	3.344208	17.53339	8.470854	3.66814	13.01988	2.474418	0.8857814	8.871111	4.320325	32.99201	5.538908	4.935954	8.518233	4.075109	2.247894	14.12882	1.51458	5.237855	8.885198	3.344813	10.82938	10.40605	4.525454	2.839769	1.106083	4.893378	11.50532	9.529417	7.806006	7.383272	1.002082	3.994535	19.33696	6.294788	3.418844	4.949671
AC080037.2	3.148573	1.426271	0.8279524	2.842131	3.503157	0.1670503	2.145903	0.7443305	1.553714	1.277173	0.5471403	1.380284	2.732967	1.082547	1.456622	3.597713	5.363998	0.9291052	0.3244442	0.8647672	0.5502369	1.324391	0.6218196	0.4182415	1.367806	0.08001327	3.583767	3.954227	0.9070253	0.4651492	0.6160042	1.978324	1.436992	0.8877007	1.529002	2.32802	1.318481	0.2965713	1.017311	1.583238	2.433237	0.868186	0.1089211	0.8372786	1.256094	0.1709919	1.39678	0.4625769	1.182347
IGHD3-9	1.289899	1.759216	6.517834	0	0	1.197643	0	1.09464	0	0	0	5.39768	0.4019203	0.674884	1.256306	0	0	5.328868	1.033802	0	0.3357314	0.436553	0.4819509	2.221127	3.60691	1.529716	0.4094549	0	0.4195346	2.134284	0.3840307	0	0	0	1.019717	5.722423	0	0	1.198926	0	0	0	1.561788	0	0.4934459	3.120477	0.965206	0	1.458351
IGHV3-11	22.06464	41.07473	98.21929	13.96068	4.389438	105.2976	1.914756	1.291351	54.07224	10.331	1.380922	9.993696	12.98636	0.2653878	32.07033	6.298204	6.914197	3.702042	0.6436677	0.4063309	1.012163	15.22121	73.21782	60.35361	43.2896	4.912556	2.97872	0.5103478	14.93029	0.03496978	3.271974	132.9272	2.962185	4.270042	188.1637	44.00499	8.999328	2.043813	5.578934	3.897728	3.014188	29.58905	13.10185	2.932728	6.565021	94.28063	18.34504	28.59116	90.44163
XCR1	0.09991169	0.06308499	0.3980047	0.117627	0.04968993	0.07215115	0.007132992	0.006280555	0.2215592	0.1037419	0.02829372	0.01806553	0.2421341	0.003872183	0.07208121	0.06427009	0.2164188	0.177333	0.05041772	0.4378069	0.0327467	0.2680078	0.1272001	0.0305852	0.3233569	0.7021462	0.1433054	0.08656337	0.2262676	0.03979811	0.05067812	1.426043	0.007627099	0.1287315	0.523636	0.186052	0.0456717	0.00903654	0.1123554	0.4072656	0.08492496	1.866571	0.1232116	0.4633891	0.0707793	0.3299434	0.138448	0.09350851	0.5731644
TRBV9	0.7177132	0.03495879	0.5180842	0.5564443	0.2753586	2.046741	0.09881938	0	0.2361113	0.3316671	0.07126853	0.1072616	0.7347927	0	0.3994408	0.7029378	0.374779	1.609591	0.08217404	0.2653573	0.1067454	1.006311	1.110959	0.317792	0.6092442	1.580707	0.1301857	0.1160551	0.8336905	0.1272362	0.3052551	0.3757969	0.1056647	0.685933	1.621089	0.2274296	0.0949093	0	0.1270657	0.7624588	0.5882687	1.055477	0.3103554	0.433765	0.5883393	0.5315099	0.4219683	0.1205072	0.8694013
IGKV1-17	171.6368	9.017148	73.95623	4.797912	7.670705	34.42589	14.93663	1.705669	6.820994	5.28503	0.5514827	3.504446	29.33593	0.4981286	32.22275	10.63705	10.24693	2.185118	1.992394	0	1.073808	23.84411	110.5516	39.12709	23.88624	4.516305	0.7051724	0.3193049	32.03224	0.4375848	12.69231	1.606298	0.8176432	4.175481	68.28194	133.2028	1.175068	1.084987	6.194451	7.079975	6.633029	11.97882	11.52748	3.311761	32.98124	109.3842	14.08996	38.44993	66.4678
CLEC4E	0.2971775	0.5685494	0.2264365	0.1344013	0.3177652	6.047304	0.4057633	0.1331013	0.2281175	0.2788998	0.4246098	0.8520697	1.419831	1.598043	2.79388	1.011162	0.452613	0.3955947	0.05954394	0.2014361	1.671587	0.2290912	7.78484	0.5230929	0.4154946	0.3817974	0.4402232	0.2740854	0.5906742	0.1024404	0.5210259	2.714409	0.1105945	0.7952518	2.871376	1.074234	0.524705	0.05644442	0.1176485	1.604249	0.1353219	0.5948496	0.6296805	0.2095396	0.08842093	1.061264	0.506514	0.04851137	0.2613229
GP1BA	0.5755808	0.7086808	1.985097	1.481298	0.186068	0.1892716	0.2234401	0.2442259	0.2853445	0.9309488	0.1500315	0.7805521	0.4981819	0.3931651	0.2919743	0.1680755	0.2264633	1.545606	0.1922104	0.3192109	0.153972	0.4274763	0.04779041	0.3028406	0.5420821	0.5783073	0.2131589	0.5730827	0.9776279	0.7142727	0.6997312	1.381306	0.3624961	0.5187694	0.6572508	0.212789	0.1578659	0.1717933	0.1684217	0.4914369	1.841217	1.275561	1.374449	0.2976172	0.562698	0.7569925	0.5144421	0.2583846	1.066503
TRAV17	0.2478526	0.1126771	0.3578268	0.8647223	0.03697998	1.649233	0	0	0.1664731	0.2969471	0.05742712	0.4897688	0.2574283	0.1729042	0.3419799	0.1888056	0.3019914	0.8874106	0.06621462	0.213821	0.3010484	0.9227143	0.7717189	0.312977	1.674903	0.930788	0.1573525	0.1246872	0.9136145	0	0.09838802	0.432588	0.04257151	0.607986	0.6857809	0	0	0.06052614	0.1023876	0.3276683	0.7787441	1.16942	0.3251036	0	0.7269151	0.7138046	0.4945684	0.1942058	0.4903854
TRIM54	0.2531731	1.297295	0.960764	3.185434	15.04909	2.108874	0.1812642	0.03069269	4.151916	2.235913	26.41203	0.005044865	0.07212462	1.142957	11.55754	8.761291	0.3305079	0.3585996	0.04058161	0.1818605	0.01129632	8.029795	0.05405383	1.923155	0.08596426	0.1029404	0.4500449	0.0109169	3.00201	0.0658277	0.0947572	0.1742246	0.2385483	0.3484262	7.622608	6.075761	0.06249455	0.05652611	0.01344671	2.825842	2.940735	1.805747	1.664062	2.435926	0.4372102	6.524649	1.456015	0.301813	0.1472069
FCRL3	0.1406697	0.1564002	3.143417	0.6567395	0.3230347	0.428737	0.1562096	0.007785371	0.2235889	0.8243484	0.3273469	0.6440945	0.1905709	0.06079943	0.2710338	0.1285888	0.3073956	4.067969	0.07597768	0.006783814	0.1814736	0.2504604	0.1508216	0.08214569	0.1581954	0.4098039	0.2135579	0.08076637	0.2148366	0.1087871	0.2931626	0.243382	0.03781819	0.1207045	0.169225	0.348206	0.05284029	0.07915859	0.02463379	0.03941742	0.8948198	3.108676	0.5146639	0.1086735	1.247049	0.6763784	0.2745921	0.1509566	1.360484
IGKV1OR2-108	3.285041	1.544921	9.321742	1.185625	1.014069	3.760021	0	0.4325843	2.086877	1.547153	0.6299088	0.8690315	2.011879	0	5.681847	1.708557	0.8798813	1.684707	1.497988	0.2512894	0.1474175	3.220351	58.11126	3.354972	11.87828	0.9403637	0.539367	0.08547964	0.9579175	0.1874301	1.180378	1.364184	0.23348	0.2652404	4.835713	4.774089	0.5592389	0.1659754	0.9826891	0.7862182	2.321173	6.122064	1.200099	2.875383	1.430014	6.850906	3.305762	15.94331	12.61494
TRGV7	0.3964705	0.9655756	0.4088483	0.6147685	0.2535172	2.261271	0.6004747	0.7209739	0.6847564	0.3257165	0.3149544	0.7900287	2.082471	0.4741395	0.7722899	0.9319402	0.5175773	2.527061	0.1815744	0.1675263	0.5307029	1.763526	2.412485	0.3120904	0.4751312	1.14187	0.3236202	0.2136991	0.9579175	0	0.2698006	0.6524358	0.23348	1.28831	1.522354	0.8375595	0.1398097	1.383128	0.4211525	0.898535	0.6499286	0.7288172	1.234388	0.1916922	0.6066728	1.879106	0.5085788	0.1997074	0.5442994
IGKV2-26	6.353601	0.5167378	1.935533	0.09038454	0.1043633	0.02706044	0	0	0.3020229	0.08380315	0.04051709	0.04065308	1.743608	0.1219907	0.2554733	0	0.9055339	0.1926471	0	0	0	0.5523732	1.306747	0.4416352	0.6927266	1.382542	0	0.2199294	0.7204253	0.04822363	0.3123748	0.2441663	0	0	0.2304026	0.4309891	0.03597145	0.0569381	0.03611925	1.444893	0.1433308	0.9000786	0.2470175	1.085045	0.6689572	1.28926	1.046812	3.082947	2.76789
SLAMF1	0.4917571	0.2906272	1.365816	0.5591815	0.2180165	0.7501047	0.1354166	0.07551452	0.3478204	0.3568652	0.2604331	0.5944739	0.6771166	0.303848	0.44702	0.2140593	0.3980216	1.28472	0.1201138	0.07618933	0.3071836	0.8654364	0.8434423	0.3677425	0.7333798	0.744254	0.2616522	0.08835299	0.8377916	0.1511097	0.3513759	0.4561173	0.07722505	0.3321207	0.9256042	0.3116569	0.2456659	0.04803527	0.1828299	0.5897491	0.7293563	1.012457	0.4564819	0.2694647	0.9674729	0.7930939	0.9146734	0.4073364	1.755299
IGHV2-26	55.15251	3.721597	11.85649	1.220547	4.838651	0.9500984	4.096725	0.6679889	0.6344331	1.018505	0.4012362	9.442398	33.58513	0.05491182	1.71217	1.487055	1.102942	1.47418	0.1682303	0.7372694	5.654562	48.5204	14.97969	8.349339	45.63546	4.294046	0.4997285	2.217535	2.86737	0.2170696	13.81099	68.58188	0.1081607	2.948972	48.66139	28.32424	0.4533725	2.178518	1.560806	2.081252	1.677459	4.321637	6.512575	0.4440114	1.445369	845.6224	3.416221	9.744953	27.20245
ABI3	3.280683	5.251505	6.146675	4.670481	4.394415	8.113956	4.495759	2.390291	3.463439	2.820611	2.699121	7.590853	6.660978	2.104066	3.345886	4.256552	5.304092	7.77546	3.079519	2.419888	4.335118	4.507374	6.302254	3.274535	4.228317	12.71452	1.969085	2.346618	5.824971	1.124714	6.219076	4.168697	2.374228	4.253427	9.473074	3.767961	2.4164	1.805072	3.152713	9.185518	5.104408	6.410861	4.854357	2.09394	4.515552	4.737709	4.70872	3.329649	5.181717
FAM78A	0.6544498	1.274384	3.367285	2.043678	0.9666846	3.782571	0.8129821	0.5461256	0.5714397	1.058512	0.700049	1.764871	1.540731	0.4413317	0.924238	1.100106	2.049988	2.529444	1.660965	0.4866228	0.8497991	0.9007329	0.78248	0.5584525	1.197138	2.526716	0.70171	0.4719024	2.005587	0.6076054	0.5953558	0.8338351	0.4159141	1.27457	2.201692	0.6290607	0.646191	0.4137513	1.072398	2.144979	1.168193	1.469059	1.270036	0.4552994	1.076536	2.812102	0.9576585	0.6922754	1.471611
PIK3R5	0.2796844	1.062596	1.684351	0.9272483	0.2599142	2.553527	0.472374	0.1537104	0.4140442	0.8233498	0.7017187	0.982731	1.505568	0.6020548	1.20375	0.9203934	1.718486	1.49657	0.2711218	0.0984825	1.071827	0.4813948	0.9773214	0.3192315	0.9552474	1.345686	0.4007814	0.2492416	1.396548	0.1366272	0.5027804	1.043237	0.3321553	1.36323	1.644576	0.7799145	0.4832712	0.2341699	0.7658474	1.663879	0.9366148	0.9665712	1.31746	0.3110209	0.3973994	1.474717	0.7613888	0.3365484	0.9697079
IGHGP	6.432524	3.44899	11.06317	0.8684742	1.960002	5.491822	0.5888897	1.353897	2.149656	1.293258	0.2123536	2.639655	7.52014	0.2841617	2.46302	2.87023	0.8220164	1.794987	1.564306	0.1255025	0.6891328	1.504959	18.79608	1.63662	7.700279	1.288182	0.4417803	1.472855	1.932067	0.5195298	1.222834	3.217015	0.3848059	0.4655377	6.319563	8.784421	1.183546	0.5470988	1.009622	0.8582516	0.5703624	14.45793	2.753679	11.94805	2.467229	22.12489	4.76253	7.779773	31.12427
LINGO3	0.0446083	0.4380378	1.8934	1.438731	0.2875231	0.7827965	0.3009559	0.2498475	0.1900428	1.481476	0.4465016	0.4791113	0.2779904	0.3454225	0.1955094	0.08971005	2.494764	2.122987	0.5648778	0.1913171	0.2275662	0.265711	0.04666816	0.1106103	0.4053952	1.089778	0.1869132	0.040394	0.9401618	0.1771428	0.2921786	0.2802846	0.119527	0.7102666	0.4302288	0.435374	0.1541588	0.04357378	0.3814521	0.2653806	0.4753175	0.7806572	1.398884	0.09058546	0.5187677	0.6289889	0.3471468	0.2411757	0.806941
TRAV16	0.3038517	0.165762	0.3070712	0.3298074	0	0.3667553	0.5857076	0	0.0349861	0.2621077	0.1267237	0.296681	0.3787091	0.1271818	0.02959383	0.1111026	0.1110667	1.305492	0.04870498	0.08987351	0.1898056	0.8226834	0.4995296	0.1255713	0.3398609	0.7927556	0.03858086	0	0.513898	0.2011028	0	0.2545563	0.06262799	0.3252448	0.4804139	0.5391949	0.07500431	0.059361	0.1882812	0.3615306	0.09961997	1.094776	0.1839492	0	0.9763929	0.3360305	0.3637858	0.6428272	0.4122389
IGLV3-22	0.04888372	0	0.1058607	0	0	0.04538743	0	0	0.2814286	0.03513995	0.2378522	0	0.7311215	0	0.7617697	0	0	0.0807799	0	0	0.02544663	0	0.767115	0	0.0683461	0	0	0	0	0	0.02910746	0.3583394	0	0.03270341	0.03864454	0.2891526	0.03016677	0.04775005	0	0	0	1.887084	0.3551254	0.0827229	2.356234	1.655608	0.07315742	0.1149091	1.851463
CCL3L1	0.7757836	0.3619627	0.373335	0.2954571	0.5970165	7.038698	2.177524	0.3464994	2.287982	0.2348086	0.1040647	3.151402	1.628475	1.566613	4.473825	3.782179	3.2959	0.4723067	0.2072531	0.251603	4.137564	0.340862	7.719416	0.9843116	0.7231008	0.1129845	0.1123283	0.1848665	0.3895474	0.349055	0.6240171	2.636755	0.2524731	1.04711	4.960102	0.2012652	0.07559148	1.070215	0.1265034	1.28201	0.6470212	0.4553495	0.3707785	0.1151588	0.9580038	0.8748746	0.3258966	0.2559445	0.6924435
HK3	0.3281598	2.034729	0.3640987	0.6501917	0.2176087	5.972469	0.4861373	0.5260261	0.9306304	0.3713193	0.274568	1.970809	0.9770694	0.3179545	0.6333079	1.766532	1.677108	0.2008449	0.2776184	0.1078482	2.046737	0.2303514	1.34873	0.4980996	0.2591439	0.3098954	0.1543234	0.3576894	0.6403959	0.3670126	0.2967191	1.36824	0.2567748	1.020456	1.561345	0.4133827	0.3562705	0.2493162	0.2447655	1.102668	0.2490499	0.5161089	0.5444897	0.1028379	0.2882684	3.091481	0.5820574	0.09642408	0.5015573
LCK	1.185595	8.227722	4.758914	2.947919	5.263894	4.820162	1.177309	0.7266455	2.27175	3.951398	0.9448043	29.65868	3.530013	1.090244	1.530876	40.13798	3.791986	5.026595	0.5038974	0.788136	3.95236	4.717753	5.441036	1.435251	3.290131	4.189654	1.330514	0.8313977	4.276765	1.416784	0.8699634	2.069271	0.5368676	1.758589	5.23067	2.886633	1.248971	0.6024457	0.9053285	3.11697	5.997456	3.806307	2.022747	1.449001	3.509244	3.48482	2.477767	1.829804	4.075433
CD3D	3.68017	1.805138	5.903435	4.371634	2.678004	11.71956	4.770774	1.661991	4.002011	2.134951	1.361313	3.872501	5.619529	2.679921	3.521443	3.77725	4.031698	13.12313	0.8106836	0.8116187	3.652208	11.31889	11.56319	4.269155	6.288798	9.137131	1.88552	1.851384	5.613815	1.228535	2.716738	4.823006	0.6432009	2.130896	7.07765	4.264612	1.274993	0.3994248	2.333754	5.633496	7.920323	10.35736	3.426604	3.9333	15.60967	6.15842	3.993813	4.75543	7.421262
LGALS7B	2.60784	0.08468278	1.210166	0.1444188	0.611433	0.3170777	2.752826	0.07903844	0.5004534	0.7364657	0.5179142	0.1082609	2.72794	0.03248665	0.181423	0.2554153	6.127986	0	0.1492913	112.0522	0.06464393	0.2731846	0.0695985	0.3849034	0	0	40.10942	1.077654	0.04038997	0	0.07394379	3.57624	0.2239631	0.3738548	0.04908577	6.28963	7.72096	0.09097719	0.1154245	0.554085	0.05089281	80.29777	0.1691533	40.50584	1.068877	0.1287508	0	0.109467	0.7020011
TAGAP	0.7627725	1.970568	4.246053	1.849954	0.8710599	9.28627	0.4571212	0.3444007	0.968351	1.423516	0.6253644	1.295848	2.154289	0.7470102	1.878698	1.162108	0.7998081	4.112703	0.4271482	0.3000949	1.11229	2.277036	4.278625	0.5085398	1.791106	2.696363	0.5121942	0.180795	2.277327	0.331704	0.6841926	1.141846	0.297303	2.420644	3.169627	0.74475	0.3228634	0.3391082	0.7210953	1.759865	2.745274	4.039348	1.941827	0.4716359	1.365454	2.321797	1.412284	1.195347	2.628615
NCF4	2.477868	3.115883	4.857276	3.657131	1.760323	15.38688	3.998561	1.176785	2.460444	2.075355	2.378116	3.329439	4.795396	3.901205	3.642144	3.636574	6.27366	6.311027	0.9474073	1.08423	2.485061	4.993183	10.13302	9.128466	3.718665	4.192153	1.169007	1.844081	3.216273	10.31561	1.94919	3.475656	1.28852	3.573949	6.235985	3.849107	3.647452	0.7494369	1.42976	8.66663	3.819709	6.786494	4.844296	1.981164	3.382867	7.542061	4.677874	8.509837	4.870427
PNMT	0.01372233	0.01871507	0.4259375	0.829838	0.2825403	0.05096352	0.2777387	3.318855	0.1264014	0.2170139	0.448302	0.009570354	0.2308904	0.244107	0.04009486	0.7275431	9.06627	0.1360562	0.219958	3.490571	0.02857288	0.04644181	0.02050855	0.07561284	0.04796423	0.0650943	0.2177952	0.1035495	0.2945668	0.03405773	0.05719606	16.55437	0.07070902	1.175078	0.1084806	1.379875	0.4911572	0.006702049	0	0.05442397	3.149276	0.2472076	0.07476646	0.1161073	1.837298	0.009484733	0.05134074	0.403207	0.007757184
CD300LF	0.5181086	1.798089	0.5075698	0.7531696	0.3478617	7.323161	0.8292871	0.392571	1.134531	0.4921545	0.6045128	1.122747	1.816174	0.7454642	1.432747	2.342692	0.6087341	0.7338598	0.2224517	0.2599719	1.045102	0.6074571	2.751647	0.892151	0.6726445	0.9765124	0.1820852	0.3979491	1.143479	0.4056721	0.6831161	1.395171	0.352786	1.114125	2.135697	0.7798489	0.4738877	0.27564	0.8427434	1.880567	0.6900792	1.714356	0.6777265	0.2818168	0.4247151	2.327723	0.7407655	2.294433	0.7688227
AC015911.8	1.071077	0.7547353	1.030882	2.463543	1.310412	0.861875	0.1376413	0.09089421	0.7605104	1.437224	0.2978006	0.3984002	0.422734	0.6724737	0.3303411	0.2284548	1.141905	0.5899818	0.2575276	0.2904038	0.2601918	1.014986	0.2134354	0.46723	0.798673	1.016169	1.337309	0.1616481	1.114763	0.1772218	0.6165064	1.009475	0.662291	0.3821627	0.2822432	0.2639808	0.4626828	0.2266848	0.7964294	0.3893986	0.7608475	0.2756491	0.7132631	0.1812518	0.437052	0.3948359	0.4808794	0.3147175	1.009127
ETV7	7.360685	10.80262	4.480471	10.43408	4.764841	11.49074	19.31036	6.225015	5.847336	3.263116	8.786833	4.287752	13.23103	3.146142	5.618714	15.48181	11.05926	1.878796	1.613193	1.189461	11.91578	6.743769	3.052288	9.629251	5.057309	7.670489	8.608212	6.596659	8.524292	1.072986	6.077843	6.155942	2.52567	4.366538	8.861532	7.161063	3.845945	2.11833	1.523824	5.603141	3.782789	7.976097	2.044502	4.446548	5.354532	1.670651	4.833552	0.6186527	4.679899
BANCR	0	0.06816964	0.02405391	0.1033397	0	0.1856346	0.1605815	0	0.2110245	0.04790747	0	0.02324001	0.4153176	0.139476	0.04868185	0.1827638	0	0.2753248	0.05341312	0.09856128	0.03469224	0.02255524	0.04980159	0	0	0.03951767	0	3.218594	0.5635748	0.02756784	0.05952475	0.2791634	0.1373641	0	0.1317135	0.7391463	0.08225473	0	0	0	0.02731247	1.200605	0	0.1127789	0.3569258	0.04606419	0.04986898	0.03916484	0.09418514
SPRR1A	3.036041	1.363393	0.05345313	0	0.3314502	0	9.920368	0.4398831	0.2131561	0.3726136	188.7983	0	0.5537568	3.254441	3.966669	0.2707612	1.082695	0	0.3560875	7194.426	0.2312816	215.3273	0.6640212	9.843707	1.604741	6.674095	2.162529	0.8940538	0	0.1225237	1.807789	0.0775454	0.07631336	0.2972376	0.9366292	0.6570189	69.59664	11.32003	0.1376545	10.13223	1.031805	1517.336	0.9414112	5936.305	0.0566549	0.5630067	0.7757396	3.829451	0.04186006
PHOSPHO1	0.1346926	0.200921	1.306507	0.411183	0.1055058	0.4298907	0.1622718	0.05715173	0.1017764	0.4962205	0.1228819	0.3053003	0.2360753	1.136363	0.250071	0.1000392	0.415413	0.4590679	0.2361422	0.1680729	0.1928158	0.2165303	0.1509775	0.1333612	0.7061951	0.6589051	0.1817118	0.5399614	0.3230858	0.1114321	0.1503783	0.4584157	0.2255662	0.7377751	2.102979	0.04979512	0.2181915	0.1110113	0.1721405	0.7762633	0.1931998	0.4982961	0.6829125	0.2279321	0.1996638	0.2443826	0.6110262	0.1236784	0.2569767
NCKAP1L	0.7623018	2.129497	3.887308	2.445978	0.7905257	9.675039	0.7692635	0.4451494	1.354615	1.974894	1.455839	2.096338	2.43758	0.8391465	2.161187	1.229809	1.003531	3.645014	0.9345784	0.1618504	1.624603	1.509643	4.489475	0.8252716	1.733247	2.526356	0.574999	0.3189433	3.165475	0.9381808	1.026909	1.258686	0.5503118	1.606951	2.898293	1.091001	0.5263185	0.4736835	1.267419	2.173972	3.066854	2.068669	2.589604	0.7216316	1.820432	3.234405	1.546051	0.7484787	2.637824
IL7R	1.514355	0.8301847	3.803376	2.294447	1.618527	12.30059	0.1812504	0.5347659	0.99909	2.542416	1.561733	5.324493	6.114627	0.5109518	6.320607	2.445899	1.814988	4.437909	0.7747547	0.6684602	1.583478	4.542312	13.30097	1.767959	3.418083	2.731023	2.452743	1.471371	4.287976	0.5431684	1.308366	2.404675	1.948258	6.367801	5.834516	2.815098	2.127628	0.6155422	3.150379	5.096647	3.288314	4.279384	2.756324	0.837467	4.412351	2.581419	2.765013	1.434752	3.247056
IGKV2OR22-3	0.1110747	0	0.9621564	0.04305819	0.1491526	0.2062607	0	0.04713033	0.4796012	0.03992289	0	0	0	0	0.2163638	0	0.4567619	0.1835499	0	0	0	0.3007365	5.063162	0.4972857	1.708273	0.2634511	0	0.08381754	0.03612659	0.1378392	0.09920792	0.2326362	0	0.1857735	0.3512359	0.4927642	0.2056368	0	0.06882723	0.1651994	0	0.7146457	0.1008655	0.09398241	0.4249117	0.3454814	0.4986898	0.9464837	1.130222
NCR3	0.1814586	0.2587296	0.8335513	0.3708973	0.3396544	0.237404	0.2225882	0.08399465	0.2279293	0.3794651	0.1375977	0.2761189	0.2056028	0.155357	0.2249326	0.1055567	0.2864184	1.581073	0.06610535	0.01219818	0.1116335	0.6811235	0.6286835	0.0340866	0.2306399	0.4303904	0.1989843	0.8091297	0.2038827	0.04094234	0.1768062	0.466424	0.08500251	0.1324326	0.3521053	0.4147025	0.06108024	0.3464439	0.1124405	0.8832444	1.081682	3.014248	0.1797603	0.02791557	0.5931936	0.2964527	0.4073456	0.2035796	1.035104
IGKV1D-39	9.145935	4.242472	22.53135	1.813941	1.856474	5.035832	0.3074965	0.4061231	4.898055	2.025874	1.108832	2.447618	8.947002	0.05564203	6.111126	1.604044	0.7774671	0.4393481	0.1704674	0.1965983	1.245599	5.434852	18.07957	9.302742	13.64223	0.9459016	0.135033	0.6018813	10.6535	0.04399124	0.8232147	1.002316	0.109599	0.3913102	18.32779	6.054709	0.3609582	0.2077635	1.087324	0.6854018	1.307512	5.747576	3.508831	1.97963	1.179808	17.31082	10.98179	16.46798	34.98878
KCNK3	0.06104377	0.1489807	0.3733903	0.7622192	0.5119556	2.368534	1.408926	0.1254183	0.1054306	1.19172	1.902708	0.08514739	1.489617	1.768385	0.09387469	0.1233502	0.5196649	3.158958	2.016189	0.1853072	0.03512151	0.09351199	2.182371	0.07302629	1.174651	4.427401	0.7159375	0.2012267	0.2298912	0.1063198	1.920709	0.2557017	0.03642145	0.04298793	0.2006498	0.4893593	2.389128	0.1820226	1.895265	1.197782	4.99551	0.8020385	9.865141	0.1957275	0.09095009	0.3020117	0.4591824	0.5267712	0.08172903
CLDN23	23.47777	22.55978	6.680533	8.633077	15.32373	6.30336	56.44117	3.074227	20.03844	322.398	16.51153	2.050778	57.58152	8.738954	32.08199	10.50745	13.69654	0.9596384	9.27896	5.718736	3.046967	11.76741	9.746785	11.30758	62.46698	4.49288	38.1905	21.75083	18.26416	0.6482065	16.69108	5.569754	68.43504	25.1912	7.316201	20.92374	4.801037	3.227949	23.02428	25.24375	7.857531	11.33944	2.16519	2.246219	6.03692	8.531113	30.01795	20.30288	40.61816
IGKV3D-11	6.441401	2.937855	11.83573	0.3242876	1.422878	1.80586	0.2418801	0.1774782	2.335798	0.9621583	0.2325919	1.050176	3.284311	0	2.749811	1.147053	1.758247	0.5529536	0.268183	0	0.2395071	2.038465	19.00379	2.103101	9.210638	0.843264	0.1858823	0.347194	1.169957	0	1.070947	1.314054	0.6465881	0.6436003	11.27556	4.144167	0.2323094	0.5107157	0.3110184	1.036816	0.3428344	9.042212	3.747638	1.486416	1.472079	6.215774	7.323854	12.70809	15.48735
IGHD3-16	2.701816	0	0.7801268	0	0	2.257718	0	0	0.6221853	0	0	2.638055	0.336744	0	0.5262902	0	0.4937967	0	0	0	0	0	0	0	0	0.640827	0	0	0.3515019	0	0	1.697615	0	0	2.563073	0	0	0	0	0	0	0	0.3271313	0	0.4134276	0.3734934	3.234744	0	2.443723
AC004687.1	0.8243449	0.2433132	4.041057	0.8298969	0.3965165	0.7425384	0.5573413	0.1252942	0.5029172	0.5660451	0.2138056	1.11552	0.3603679	0.9784779	0.1557819	0.3936452	0.9219564	1.667198	0.3155483	0.2729389	0.2369747	0.3747639	0.1011355	0.2457592	0.920317	1.736345	0.1484117	0.2878165	0.3041303	0.3664402	0.593416	0.1417291	0.2028761	0.6008773	0.8656615	0.4184705	0.1518549	0.0300458	0.06099151	0.3049835	1.189983	1.298236	0.3873235	0.9369323	0.8660354	0.5017453	0.6536672	0.585665	1.210207
PLEK	1.900402	3.957706	6.663093	4.724187	2.786822	36.57797	2.087462	1.438655	3.032168	2.289844	1.790638	6.286163	5.586862	2.651475	12.54505	5.178492	3.34095	6.101345	1.203971	0.7896204	7.358231	2.458344	24.73249	2.385198	2.943811	3.598803	1.298419	1.315688	5.144932	0.5090983	1.939853	3.973909	1.11914	5.85237	10.65472	1.570184	1.183932	0.8427149	2.257965	6.400605	4.173517	4.300813	3.115447	0.551303	2.035576	8.185637	2.686063	1.212527	5.756832
TRBJ2-2P	0	0.5927795	4.392453	1.347909	1.945469	1.614214	0	0	0	0.93732	0.6042332	0.6062611	0.2708593	0.4548131	0.2116602	0.3973127	1.985921	0.7182387	0	0.3213955	0.6787613	4.118783	0.324793	0.2993693	0.607686	0	0.8278111	0	1.413649	0	0.2588033	1.365473	0.4479263	1.45388	3.436004	0.6427359	0.2682219	0.2122801	0.2693239	2.58573	1.068749	5.59288	1.052509	0.7355145	3.657936	2.403349	0.6504649	2.298806	2.702704
TRAV12-2	0.4043617	0.3063804	0.9729672	0.8360062	0.08044185	2.29436	0.1299086	0	0.4914565	0.2260802	0.06246006	0.4386878	0.6159767	0	0.2844333	0.1642821	0.328458	2.227347	0.1800442	0.0332229	0.6548648	1.490166	0.3693152	0.09283812	0.3454934	1.438621	0.1426191	0.03390372	1.782786	0.3717012	0.1605162	0.4705002	0	0.8716744	0.9589925	0.4650808	0.1109052	0	0.1948816	0.4900297	0.5155613	0.5781404	0.9791886	0.1520614	0.5499981	1.676943	0.1008586	0.501662	0.4571683
IGKV3OR2-268	6.512149	2.76574	5.814174	0.9300569	1.483003	2.386731	0.7157346	0.3393384	1.118156	0.7391438	0.0794135	0.5179202	11.49837	0	3.08782	0.9921465	1.096229	0.6607796	0.1831307	0	0.5352517	0.8506547	41.9614	1.219716	4.672237	0.4064674	0.2901281	0.3879555	1.114763	0.09451831	0.5102122	2.273188	0	0.1528651	14.31537	4.054745	0.6697885	0.6137928	1.345081	1.642554	0.2341069	4.557398	1.659958	4.446711	1.267451	4.659064	2.65018	8.426036	8.20218
PPP1R3C	1.164436	1.29101	2.058496	2.880327	0.7871286	2.401335	1.358962	0.8873349	0.547247	4.788849	4.570052	0.6187514	5.365891	4.6667	0.9759515	0.7530681	1.773481	15.10578	7.485032	2.98144	0.2350386	3.828314	3.995571	0.06001619	1.284712	19.88722	0.5079253	0.9743291	0.7419978	0.4915027	2.278166	2.272904	0.5551162	0.6147307	0.3131065	2.167069	0.6061561	0.808582	1.349821	3.636482	7.544476	16.49235	13.13489	30.49588	0.8727188	1.620642	1.624101	1.191704	3.246477
BMPR1B	0.4656267	0.1382401	0.2789522	0.5255391	0.3119161	0.5764319	0.1862257	0.255364	0.2334181	1.024637	0.09907816	0.1016198	0.9080138	0.822007	0.07404083	0.06659645	0.3299801	1.716854	0.1269323	0.4403403	0.05441274	0.2015392	2.333858	0.004363431	0.002214318	1.228353	2.39705	0.2366332	0.1895616	0.1388874	1.026029	1.559016	0.00652871	0.03178634	0.01001623	2.084411	0.04495862	14.12752	0.908755	0.5025077	1.570727	0.5950852	1.468878	0.05360214	0.02181106	0.2276937	0.03555298	0.7147956	0.04834598
ICAM3	0.4676432	0.5361138	1.188834	0.35731	6.60114	3.00791	0.08491767	0.08052097	0.5306502	0.3800118	0.6783798	0.2268855	0.7560189	0.05673601	0.4785673	0.5080215	0.5450176	0.64958	0.05975027	0.05011591	0.1234809	0.362413	1.068624	2.539464	0.388507	1.012724	0.1118714	0.04602862	0.3482848	0.06728422	0.1614231	0.1916291	0.04190768	0.4488792	2.052051	0.8919867	0.06273665	0.09930391	0.08399255	1.209596	0.4555165	0.6279192	0.5210814	0.1720356	0.285195	1.171123	0.3904994	0.3584579	0.7432644
NUGGC	2.252355	0.3512656	2.832517	0.4698443	0.271255	0.2860245	0.1216834	0.004285658	0.3052778	0.2976822	0.05967547	0.3029009	0.2486241	0.04756065	0.1155871	0.08771187	0.4614922	0.2837397	0.1214241	0.04107757	0.09463911	0.2085177	0.2490709	0.3513185	1.013219	0.2275834	0.1474824	0.102893	0.3186513	0.217256	0.1653883	0.375485	0.03643149	0.06757107	0.3952402	0.1867002	0.1184269	0.05672957	0.06258601	0.7210522	0.1490148	0.4418926	0.2354123	0.09400615	0.3516067	0.6457596	1.254597	0.5134265	1.027734
IGHV5-78	0.7455181	1.340284	7.338481	0.8407294	1.031428	0.5348794	0.06532128	0.2300599	0.8584048	1.071828	0.5182068	1.039892	1.478249	0	0.6270882	0.06195384	1.238676	2.015938	0.2172737	0	0.423363	0.8716261	5.115214	2.754198	2.17943	0.4822495	0.3442197	0.1022858	2.248421	0.3364211	0.5649807	1.13558	0	0.272048	2.143135	1.904241	0.2509466	0.1655065	0.2519777	0.6047978	1.055465	1.569798	0.9847207	0.573452	0.6740972	1.686418	1.014284	12.26723	2.06888
IGKV6D-21	17.94032	1.033378	1.834919	0.07579926	2.27558	1.475092	0	0.04148391	0.788	0.5270993	0.2378522	0.1022788	0.6397313	0	0.04761061	1.072453	0.3126977	0.1615598	0	0.03614717	0.6616124	2.547804	49.31453	4.208737	30.07228	0.5217491	0.06206896	0	0.1589923	0	4.278796	0.2559567	0.3526461	0	1.816293	4.192712	0.03016677	0.02387502	0.1514536	0.8724468	0.1602688	0.7548336	1.065376	0.2481687	1.757825	4.155913	11.41256	1.321454	34.51459
TESPA1	0.1392578	0.2441897	1.309682	0.9377688	0.1994638	0.953109	0.2799391	0.1316836	0.2886197	0.3660989	0.210189	0.3052419	0.3545697	0.4954521	0.2344479	0.1673062	0.2617859	1.624006	0.1116095	0.03530553	0.1719078	0.7325403	0.3865198	0.1781322	0.40331	0.9248314	0.1717674	0.04803871	0.5124584	0.1612924	0.1824241	0.3124964	0.09841007	0.1730189	0.8712748	0.2824201	0.1718755	0.02914891	0.2169599	0.4379017	0.8739992	0.921573	0.3974401	0.1683267	0.657535	0.4262656	0.3245205	0.1730268	1.223563
TRBV6-5	0.5364094	0.3990418	0.8096194	0.4158791	0.4801986	1.471494	0.6579924	0	0.4491874	0.3154882	0.2372721	0.3060879	0.4862255	0.1020556	0.68867	0.7578013	0.5347457	2.175738	0.07816555	0.03605901	0.3553839	1.848429	0.8745645	0.5038166	0.4431661	2.833706	0.2786291	0.07359589	0.666139	0.08068636	0.05807293	0.6638643	0.1005103	1.696429	2.158816	1.081677	0.2407455	0.02381679	0.0906505	1.595585	1.119145	0.501995	0.5313889	0.08252114	1.193898	1.179693	0.4013844	0.8310589	1.59885
LINC01348	0.1961343	0.4388603	0.3451021	0.2518548	0.0384084	0.01707247	0.1713132	0.06761801	0.2505335	0.546339	0.234321	0.08976828	0.3781402	0.5451623	0.2208741	0.2409211	1.478665	0.2835964	0.2210537	0.3580476	0.1084797	0.2779646	0.08244286	0.2828499	3.890532	0.04361238	1.26075	0.8602732	0.3349074	0.09634377	0.2080264	0.3466008	0.1958133	0.2132238	0.6783527	0.743225	0.7148748	0.1107605	0.710216	0.1701625	0.2612352	0.3154782	0.07050071	0.1348368	0.1922654	0.1059109	0.4815674	0.2989591	0.1559165
SFTPD	0.03027016	0.9804868	0.3168342	0.5515099	0.3793738	0.1475521	0.1896345	0	0.2352623	0.6419093	0.1367644	0.03166693	0.4904584	0.3325885	0.2948182	0.1521879	2.849143	0.7503175	0.157692	0.5483917	0.007878632	0.8503034	0.05654988	0.06254802	0.3174136	0.3769285	0.04804354	0.0913681	0.06891673	0.01252135	0.1081449	0.2694424	0.296357	0.283512	0.01196489	60.81031	0.1961411	0.8353005	0.3001096	0.4952231	0.5954574	1.246437	0.4672951	1.101323	0.05789864	0.03138363	0.2378308	0.9516968	0.1454487
IGKC	3346.632	907.3585	1684.292	353.7685	420.4977	929.0947	496.1631	44.62023	613.8573	213.5869	78.46017	527.5515	580.7593	21.13598	478.5846	176.399	208.292	119.4948	73.76987	17.24478	110.5785	515.6664	3225.228	786.057	1753.848	183.1298	89.8577	215.7147	483.2555	59.40773	254.0167	656.2976	29.30753	38.27506	1902.702	1425.667	116.5889	84.78833	111.9391	1120.362	188.6891	1395.508	308.9559	295.7646	1008.1	2044.677	1237.581	1823.986	3030.738
IGHV3-64	6.29982	4.681839	7.76079	0.3509649	0.2363928	0.8931476	0	0	0.6515337	0.2982918	0.1573286	0.9734495	1.175427	0	2.314684	0.4138049	0.1034178	0.8727278	0.1511692	0.08368411	0.3534681	0.9703008	7.470239	7.015409	5.669825	2.326323	0.7184775	0	2.429343	0	0.4267812	0.3555383	0.1166299	0.2776087	10.73589	2.454524	0.1862371	0.01842431	0.4675057	0.1870182	0.4947165	2.912518	0.3653995	0.8298824	0.7215482	6.570665	20.74738	17.06996	20.28002
MMP9	10.77557	17.56185	8.754552	12.0703	9.508478	38.99042	0.5609353	2.331499	14.73295	4.583613	11.3868	17.8001	55.01181	0.7881351	22.47784	25.56034	30.08841	6.53425	43.53764	7.366781	30.02453	9.906538	40.71536	11.43063	1.848812	1.938666	2.146308	13.25939	7.638546	4.283873	9.530076	3.603073	0.7320987	15.25379	41.00259	4.391845	5.688464	0.7733321	5.086026	64.53809	1.024218	17.22492	2.808344	1.28904	6.934647	12.23974	2.100645	1.227254	7.605773
HLA-DMA	14.18635	79.03804	14.72282	23.93043	18.67527	69.85839	52.50901	8.255806	19.85026	9.279	30.7124	19.56233	52.20316	8.173713	51.21392	26.77988	25.1922	18.13624	5.425627	7.520452	12.14502	34.91166	59.76781	20.30868	84.88659	44.75446	16.96588	72.82798	34.87998	3.492217	18.03595	42.06455	9.903873	14.22553	43.9738	63.29706	19.22793	4.327532	13.96807	56.23299	26.04278	34.53989	13.63237	9.172743	7.606154	13.61748	25.17458	80.41003	65.25759
RUNX3	1.975916	12.95268	8.133551	2.189942	1.574956	7.590785	1.917179	0.9565696	1.399676	1.522066	13.26748	2.737625	4.75462	1.15639	2.154788	1.495083	11.23778	10.16809	1.222255	3.307894	2.018025	2.935223	3.20743	3.513535	2.948009	5.913234	1.150602	0.7438506	3.913461	2.369749	2.229382	2.569131	1.357544	3.569414	11.0496	2.104843	5.333009	1.418423	1.777669	5.724088	2.49997	6.984979	2.831281	1.466151	9.963395	3.098104	2.146692	5.608461	4.527883
IGHV3-47	1.074274	0.8546641	3.489612	0.1388145	0.0534278	0.1108266	0	0	0.9964251	0.04290221	0.08296933	0.1664956	1.301742	0	0.6103396	0.1091127	1.581623	0.1972476	0.04783265	0	0	0.4443718	4.638238	1.726512	2.16953	0.2123337	0.03788986	0.3602903	0.1164678	0	0.07107433	0.3124964	0.1230126	0.03992744	4.48219	1.500357	0.1841524	0.02914891	0.1479272	0.5917591	0	1.535955	0.1083928	0.100996	0.2739729	1.237545	5.671666	4.10354	1.686898
AC145098.1	0.276407	1.162339	4.855121	0.7143294	0.0824807	2.780242	0.7104066	0	0.5039128	1.225283	0.8005394	1.220904	1.148344	0.578472	0.7851911	1.305456	0.7156639	1.750914	0.5538227	0.2043898	1.103117	0.2494588	0.1032752	0.2538431	1.417	1.311185	0.4094549	0.2781043	1.558271	0.8765811	0.3291691	0.6753954	1.519234	2.12655	1.966598	0.06812408	0.5970101	0.2699968	0.8278298	1.096254	1.39709	1.422705	0.8087832	0.07795776	1.409845	1.496555	1.620167	0.4060871	2.395862
CCDC136	0.4652643	0.6565789	1.835529	0.8867704	2.140393	1.465457	0.7691718	0.3262869	0.09114592	2.324921	0.235815	1.446679	0.6523735	0.5240494	0.2564687	0.584797	1.390658	22.91585	1.776409	0.1146802	0.1009147	0.3608546	0.1955686	0.08234107	0.2055408	6.326147	0.07589606	0.09508713	0.7040832	0.3287826	1.931572	0.6090346	0.3895829	0.1469856	0.1098322	0.2388967	0.5742411	0.1814741	0.6026276	0.6599434	3.892954	0.5737492	3.037701	0.1202878	0.5759792	0.8553289	0.4883743	0.5012695	0.208218
IGLV5-37	0.5880424	0.3280892	1.813691	0.1243392	0.1435693	0.04963492	0	0.1360983	32.43848	0	0	0	0.9661132	0	3.3062	0	0.7816247	0.6183766	0	0.1976496	0.027828	1.700689	6.591387	1.436012	7.212615	0.5071786	0	0	0	0	0.06366284	0.5598197	0	0	174.8761	0.6324246	0.2639189	0.05221863	0	2.703263	0.1752672	0.963052	0.1618163	0.1809287	1.513322	23.16758	0	0.1256626	1.208793
STAT1	61.20245	68.63814	37.45782	35.22477	23.29471	177.9154	44.21575	25.84701	38.26984	24.49668	16.42979	14.89311	52.24851	64.6583	28.05741	52.64915	50.94182	38.68284	22.92273	19.67643	84.83294	35.7478	50.73789	38.89002	45.20459	49.85376	44.14801	22.8912	73.8114	22.7766	22.68293	62.27563	10.95077	107.8364	23.61573	61.97936	38.63105	12.87035	18.13409	22.1787	36.61397	58.58655	26.94123	49.82543	26.45923	40.08109	32.13101	30.32574	60.51065
IGHV3-74	88.11419	130.6488	97.33843	3.908246	4.390727	9.72447	13.85323	1.156178	6.784682	5.655856	2.391199	7.458974	40.30774	0.2494886	29.80623	11.17755	3.330394	6.472713	2.020053	0.2518602	5.992834	31.53891	80.5055	58.72025	239.1529	15.2281	3.45979	6.785365	15.11039	13.46926	11.17483	3.067469	0.8775387	13.17061	169.6075	72.88209	10.02611	1.913052	6.669323	2.971901	3.852594	47.24697	14.18646	1.844425	98.73877	101.8905	717.0683	38.19073	86.12405
IGLV2-14	648.0461	168.9318	427.2262	20.16666	38.20088	226.525	28.28152	16.71368	151.6685	19.27024	7.259817	31.63416	132.3128	1.769472	110.5635	80.78889	14.08917	25.06689	4.344799	7.318543	52.68561	63.55864	251.721	62.62032	309.0537	57.27113	8.462069	9.007258	70.78654	8.517229	55.61566	87.96773	6.560671	35.63524	550.2871	249.9123	12.33821	7.505844	17.4739	57.99239	34.3648	110.4608	129.168	26.25897	136.682	227.5021	315.1794	1180.002	556.2546
ACAP1	0.5334458	0.7514185	2.693545	1.729522	0.6343156	1.699754	0.7114835	0.4206863	0.6948756	1.632637	0.6479568	1.311537	0.906636	0.7640076	0.4670728	0.8447378	1.211302	2.631187	0.4707207	0.4283252	1.106543	1.451608	0.6241137	0.5437137	1.286368	2.003308	0.5199708	0.284625	1.388009	0.9517425	0.9513052	0.8520485	0.2887588	0.749803	0.9435236	0.9721153	0.4289527	0.3263295	0.365607	1.242168	1.66061	2.218763	1.037334	1.750725	1.793321	1.813766	1.48982	1.08929	2.25557
TRAV4	0.1012326	0.3451627	0.6211389	0.824101	0.09062437	1.503875	0.5366267	0	0.9616307	0.2183125	0.175916	0.247109	0.7254915	0.05296558	0.2464904	0.2776159	0.2312719	1.087359	0	0.112285	0.2371368	0.8907891	0.151296	0.2789061	0.4953795	0.8403757	0.2570755	0.07639067	0.7572865	0.1256256	0.1808347	0.2120229	0.05216357	0.6433878	0.8402986	0.3742513	0.1561799	0.222491	0.06272861	0.602246	0.8712333	0.6513227	0.2144988	0.2569646	0.8132488	0.6297383	0.2651262	0.9518544	0.6581038
FPR3	2.632614	14.83403	2.457456	3.718662	1.756256	36.31661	5.053798	2.258583	6.959408	1.892449	1.639408	8.385519	14.19002	1.841567	10.48802	6.296517	2.62325	7.19897	1.109883	0.5333403	6.104934	2.358048	33.15794	4.545618	1.558017	4.413661	1.364554	1.039555	7.023572	9.481667	2.516703	8.187585	1.412293	6.967713	9.379596	3.903716	1.379814	1.120214	3.865945	10.65572	4.362902	4.492059	6.056296	1.122907	1.252662	12.19405	2.228992	1.496233	1.802157
C11orf86	2.15599	0.08040227	2.893764	0.03917678	3.528395	0.7272122	9.643006	0.0857637	57.54244	2.857497	4.484153	0.01174727	0.9027123	0.6873924	0.1230375	11.11672	5.648918	0.1948381	0	0.3611976	0.4120982	0.01140113	0.3650159	11.5551	0.4238955	2.077424	19.72938	16.93015	0.2081768	0.09754417	0.1103239	0.3880536	5.589456	0.04507394	8.268988	10.2123	0.6132724	4.911235	0.3026775	0.9686503	0.5936494	0.9970121	0.3365016	0.3135386	0.7345567	1.047795	28.01821	0.01979689	0.199955
KRT23	1.867065	30.87601	12.05514	0.090805	0.3145465	0.3806085	36.3483	13.33616	0.2617809	1.317373	12.34097	0.1633688	3.18143	16.06954	0.9930963	0.2897015	41.18727	4.166873	6.786154	112.0837	0.07172759	1.440986	16.1246	0.4887704	2.552616	0.5147373	1.762688	0.03639218	0.04929748	1.339444	29.49573	17.27937	1.441329	37.39387	0.4302701	9.576809	123.1908	0.6056786	0.2518764	21.49072	0.7341051	25.99321	0.01668347	0.676207	1.976674	0.07142965	0.5413069	29.55583	1.503327
IGHV3-35	1.802687	1.490047	3.903831	0.2117616	0.2445125	0.1014397	0	0	0.6289851	0.1178052	0.1139128	0.03809838	0.4425516	0	0.6384505	0.2996128	0.2495967	0.3610818	0	0	0.1421813	0.924395	6.612998	0.8277643	2.978658	0.06478306	0.1387224	0	0.3908778	0.04519318	0.4879078	0.2288225	0.1125935	0.1461824	3.195671	1.534839	0.1348438	0.05336003	0.03384946	0.4333099	0	0.9841023	0.3307065	0	0.5851243	9.212838	0.776648	2.88921	1.945464
SCIN	1.520623	0.1466266	0.2197819	3.108725	0.1493708	0.3298077	0.3680539	2.202795	2.284656	0.3474662	1.201656	0.3131193	0.8286342	0.4248001	0.3116174	0.4748746	0.2405044	0.3411062	0.839592	0.3129064	1.546421	0.5414189	3.29197	0.7345791	1.155612	1.348422	8.750739	0.3959032	3.278528	0.2163114	0.9392446	13.32829	2.740663	0.4062307	0.5575413	1.551679	0.7897812	0.6931111	0.682173	0.3530546	4.386257	1.841613	0.6102436	1.743643	0.3290205	0.07133747	5.579851	2.904257	0.6106678
IGLJ3	0.7951936	0.154931	1.312031	0	0.101695	0.2109484	0	0	0.06540016	0.08166046	0	0	0.2123783	0	0	0.2076862	0	0.1877215	0	0	0.118269	0.1537857	2.037338	0.1564885	2.9383	0	0	0.08572248	0.1477906	0	0	0	0	0	0.3592186	0.3359756	0.07010346	0.1109646	0	0	0.09311071	0.8770652	0.06877193	0	0.2607413	0.3925925	2.38011	0.3337913	3.467726
LAPTM5	18.76599	48.49747	45.45263	29.11281	22.68176	278.3073	33.86631	19.05539	79.26164	21.34765	26.73778	73.04632	67.37812	16.66555	69.25788	53.24378	35.74853	62.16253	15.43173	7.617878	56.84484	26.41319	173.1845	27.33587	19.11241	52.53411	9.35118	10.60801	39.42587	8.927131	22.65722	34.92954	11.95118	43.79579	82.17086	29.49361	13.91723	15.27068	24.41075	64.46107	35.02737	48.57845	41.07327	8.308573	25.52429	67.23486	15.14347	19.4616	34.53839
ITLN1	265.0648	0.2574174	15.68776	4.860378	48.04665	1.314338	0.4028072	0.09152755	6.977663	2.858942	0.9652248	0.07522053	1210.33	0.6912669	1.168627	0.1478871	158.7302	0.423291	0	1.874193	0.09123381	5.685197	109.0665	0.1578603	2.422139	1.183132	3.261006	4.008321	17.97803	0.3457598	0.2167456	0.4235453	1.361599	0.1713676	1.076445	270.2993	1.098209	0.02633819	20.03276	1.109498	0.07735158	5.759572	0.08977913	0.06844302	6.828386	0.09318447	7.172659	0.2852194	0.5029982
TRBV20-1	1.258667	0.9243341	1.921983	1.238575	0.9967583	5.461163	0.3732645	0.04108213	0.97546	0.5915934	0.2018987	0.9791191	2.021279	0.1519715	1.508784	1.106319	2.123445	3.919879	0.1551955	0.2863766	1.260009	3.932148	4.015479	1.567158	2.233577	5.798476	0.4610086	0.3287758	2.046882	0.1602005	0.8935919	1.013911	0.04989009	1.586947	4.36281	0.6442922	0.5974919	0.1418627	0.2399787	2.83199	2.142673	1.121284	1.201594	0.573452	3.370486	1.00382	0.9780598	0.6543279	1.970362
IGKV2-24	42.55014	21.63949	61.31897	2.583491	4.451631	3.998284	2.717533	0.3915443	4.013893	5.343525	0.677051	15.23114	10.44684	0.9119586	5.941682	3.983314	0.5153212	2.54146	2.013264	0.3790819	1.547808	7.148275	43.8254	18.92628	71.38908	19.75883	0.8462069	0.9284404	2.967938	0.3817086	3.205179	6.388548	0.158497	36.73171	78.05543	124.8589	0.7909108	0.4256488	4.034335	2.287376	1.890864	8.179945	6.95196	1.301295	28.7894	59.13933	131.8843	23.46878	27.76288
PRKCQ	0.1516953	0.5627357	0.8015537	3.415383	0.2715981	2.828181	0.467855	0.03089576	0.8104459	0.4536306	0.3753764	0.1523473	0.7487061	0.8190777	0.576204	0.5269367	1.752191	1.303511	0.1556194	0.01794743	2.82697	0.6201835	0.630266	0.1713537	0.6023376	1.158545	0.1348281	0.04578803	0.6196889	2.133475	0.415499	1.143765	0.08129284	0.2679198	0.6091998	0.3858366	0.1610146	0.162995	0.1767157	0.770095	0.9648473	0.9525718	1.289364	0.3696546	0.8681353	0.5913551	0.5130678	0.3244917	0.7066029
MTND4P7	0	0	0.4440722	0.3577142	0	0.07139792	0	0.1305148	0	0.5527785	1.069028	1.072616	0.09584253	0.3218677	1.048532	0	0	0.508292	0.4930442	0	0.08005902	0.6246066	0.5746338	0.1059307	0.2150273	0.1823892	0.8787533	0	1.800771	0	5.128286	0.1610558	0	0	0	0	1.32873	0.5258015	0	0	0	0.3958038	0	0	0.2353357	0.2126039	2.646892	0.451902	2.782084
LINC02084	4.068008	0.07463829	0.4345506	0.3960096	0.08165288	0.5504676	0.03516383	0.01548077	0.294062	0.2753805	0.0507203	0.4834601	0.0682091	0.1336221	0.07106839	0.1667553	0.466764	0.7837714	0.04386114	0.06744613	0.08546447	0.1605209	0.4362183	0.1507772	0.191288	0.2379713	0.0347439	0.02753131	0.1423968	0.2112864	0.1520705	0.2101367	0.2443977	0.4515517	0.4037931	0.08092843	0.05628745	0.01781913	0.03391123	0.2713129	0.4186584	1.267583	0.1214803	0.1852208	0.2093543	0.08826167	0.05460107	0.1715249	0.3299917
ARHGAP15	0.2685416	0.3116628	0.7791193	0.9048726	0.5524598	2.980031	0.3882327	0.3264976	0.5797581	0.6849227	0.4648608	0.7023327	0.6484812	0.456634	0.5633338	0.2147941	0.3869764	1.62144	0.3062822	0.1011962	0.2809252	0.6379436	2.29809	0.2898968	0.4837629	1.402487	0.1999946	0.1792611	1.214391	0.190123	0.7995059	0.5462128	0.2421567	0.3005774	0.8961211	0.5040285	0.1944029	0.2169134	0.3472028	0.7757524	1.784147	1.727776	0.8550705	0.1529353	0.6598397	0.505082	0.5738507	0.5993845	1.097671
CD48	1.367908	2.086316	6.065641	3.645611	2.602198	11.81904	1.924624	0.9069062	2.148098	2.748021	1.854963	4.552884	3.836043	1.067158	2.786493	1.440228	2.237771	8.456526	0.5922103	0.2709382	2.279261	4.59234	15.6478	1.367004	2.104628	6.286133	0.9188349	0.6221033	2.458903	0.4496404	2.25445	1.969663	0.3776043	1.576975	6.657283	3.016186	0.5502072	0.4712437	0.9460065	5.067999	6.161574	8.801013	2.129451	0.899062	3.97138	4.431955	2.430998	2.472625	6.973268
IGHV5-51	405.8668	256.5839	273.6514	26.57845	38.76512	89.62529	3.336962	3.683063	129.2537	14.33719	6.508033	34.21383	75.88157	2.041113	82.64041	38.82617	6.149575	27.80109	11.13859	0.3605901	8.909983	46.9369	193.7525	38.02136	157.8012	28.62621	5.603541	6.255651	54.71856	3.913289	17.24766	52.44528	2.764033	11.84238	219.1198	470.8182	21.2157	15.90962	18.91574	34.71605	13.07002	115.3334	78.32082	18.81482	9.290021	340.493	482.1722	985.9797	285.5877
MIR4728	2.088867	1.42444	1.723265	1.619502	0.801417	0.4155999	0	51.40723	0	0.8580442	2.281657	1.040597	0	3.747117	0.2906379	0	5.453874	0.4931191	0.956653	8.385064	1.864061	0.2019872	0	1.027686	1.251652	0	1.326145	0	2.135243	0	3.731402	52.18689	1.230126	0.5989116	1.179524	1.765125	2.946438	0.4372336	0.369818	0.2958795	3.66884	0.7679775	0.1806546	1.51494	5.251148	0.6187727	2.679527	1.75365	0.5060694
CD180	0.7301768	0.9741956	3.720123	0.886081	0.3820917	1.825887	0.3671729	0.2185224	0.6579708	0.7759184	0.5909076	1.397353	0.9122626	0.1513369	0.7300559	0.7674275	0.6060074	2.23835	0.2092045	0.06260067	0.4663989	0.3772471	2.430332	0.3741588	0.7373071	0.9161294	0.2261827	0.1437379	0.9063516	0.1955235	0.4179755	0.6205821	0.1308691	0.6300829	1.859976	0.5842229	0.156731	0.07924924	0.607642	1.808217	1.066863	1.425257	0.8072087	0.1492311	0.4938812	1.509195	0.8024084	0.377276	1.986064
NIBAN3	0.01206605	0.100794	2.93089	0.3133867	0.2052311	0.05321451	0.04070261	0.02815874	0.04515255	0.9107334	0.1866121	0.5238469	0.07895296	0.03156518	0.1116421	0.06617882	0.1488542	1.460534	0.1039573	0.01784453	0.0376862	0.087798	0.01577902	0.01662159	0.05482743	0.1430935	0.09766872	0.05235435	0.09222418	0.2171155	0.1257312	0.1863757	0.02176105	0.04237923	0.08107891	0.1382833	0.03164598	0.008839666	0.03738353	0.04785499	1.176892	0.6831616	0.3122752	0.1582444	0.1153955	0.3044073	0.01805757	0.06913528	0.7400667
PPP1R14A	5.567793	1.407901	11.1055	6.588677	16.18122	11.0379	8.473054	3.379819	2.760662	24.73251	9.647603	3.149246	19.2413	17.21381	1.303804	15.65851	17.08977	59.89278	13.79276	4.511099	0.6101767	3.399064	17.06061	1.69729	1.620226	105.1417	1.742025	3.095832	4.27165	0.8044447	26.03861	2.176024	3.280814	3.724877	5.064958	5.278913	2.490658	2.407067	4.927498	20.56353	36.78177	6.821748	44.35125	3.200787	9.793635	5.55164	4.744364	11.17803	1.521018
IGKV1-9	420.6933	38.76836	84.19457	22.81558	9.933782	29.00257	15.92466	2.074196	96.55814	16.41036	2.106691	13.63717	13.58667	0.1534577	48.94371	16.22085	6.164611	4.038995	2.899196	0.1445887	5.06388	19.81993	196.7467	53.97285	69.7472	12.57995	5.462069	4.647877	24.03964	1.051487	5.03559	6.296535	0.6549142	3.17223	156.8968	153.6123	2.021174	1.719002	10.7532	16.33414	11.41915	25.41273	15.80308	2.068073	8.714326	1136.524	10.75414	79.63199	76.13107
C1QB	47.01768	87.06638	14.81997	57.99543	29.75972	493.4448	99.59864	20.83508	82.23378	21.10502	22.04828	147.1132	136.7357	16.45225	73.28731	137.1585	60.31197	79.18212	19.55701	6.602559	111.9166	33.99769	203.1942	56.25376	26.27739	151.1791	17.05363	24.78402	91.25833	12.35645	40.53335	69.14134	23.89929	55.01495	209.6589	85.20727	22.51087	14.53449	47.33473	122.6706	92.10155	46.37654	57.19281	18.80822	26.46608	97.12322	26.47323	28.20309	45.3077
IL18BP	2.247701	5.938627	3.228332	4.457016	4.297582	9.726171	4.461959	1.534598	6.110671	2.490124	1.838837	2.583657	6.700996	3.910362	2.189163	4.020551	2.56539	5.212256	2.149869	0.7763155	5.164112	2.689098	4.264758	1.653283	3.921775	10.43201	1.72941	1.193571	5.773234	1.480743	5.251617	3.666321	2.826401	4.102746	6.310547	3.050282	1.955048	1.384657	1.857046	5.585368	6.785472	6.665398	6.333317	1.369626	3.096164	5.149855	2.49864	1.810117	4.238005
AC136428.1	0.4583024	1.367299	7.071436	0.8438911	0.2564228	0.4787139	0.1104285	0.1458474	0.3298117	0.08236241	0.1194616	0.07990834	0.928217	0.05994671	0.3626728	0.2618393	0.1047019	0.1893351	0.04591386	0	0.1491071	1.318415	1.626757	0.5129595	3.203846	0	0.1818496	0.129689	0.7080397	0	0.1023348	0.3599528	0.05903899	0.1149773	6.566804	1.694318	0.1060591	0	0.1064949	0.5680209	0.1878222	0.5897363	0.8670386	0.2908338	0.6136261	1.979836	0.8573463	6.834209	6.735992
AC243960.1	0.249918	0.2272321	1.042336	0.5597565	0.2610171	0.5929994	0.08029074	0.1531736	0.3037474	0.718612	0.183368	0.4260668	0.1903539	0.1307588	0.2501706	0.06345966	0.1649418	2.019049	0.1891715	0.0616008	0.144551	0.4417067	0.4357639	0.2295165	0.4755987	0.3622453	0.1674784	0.1781123	0.3341709	0.3216248	0.1818812	0.3344145	0.1001613	0.1207528	0.2853792	0.5748916	0.0599774	0.08815521	0.1032408	0.1927326	0.9900772	1.071969	0.4118674	0.09398241	0.308061	0.7293496	0.5818047	0.3671704	1.200861
TRAV13-2	0.09752898	0.1995209	0.5984144	0.4914935	0.1309633	0.5659592	0.1879978	0.04138273	0.1403711	0.280434	0.06779202	0.1360391	0.2735018	0.5102781	0.6174283	0.4011889	0.5793078	0.8864117	0.07816555	0.252413	0.1523074	0.693161	1.238966	0.1679389	0.2727176	0.867461	0.09287636	0.03679794	0.2537673	0	0.1161459	0.5106648	0.05025514	0.1304946	1.272159	0.07211183	0.150466	0	0.1510842	0.7736168	0.4796337	0.3764963	0.2361729	0	0.4850212	0.3707605	0.218937	0.143286	0.716726
CD37	2.541824	5.072175	22.46535	6.336725	6.142463	18.90475	4.010485	1.875699	5.020771	7.657596	4.251705	10.57278	5.48866	2.649743	4.574526	6.100912	5.892569	17.20631	1.736793	0.461895	4.129552	6.055927	9.464816	2.230629	4.188667	10.84955	1.873003	1.113136	4.832159	2.404981	4.574866	3.421614	1.178538	2.706641	9.902726	6.323866	1.043751	1.135834	2.090125	8.508901	10.23578	18.22733	5.029457	2.732063	5.918741	8.096935	3.46602	4.334393	15.25433
PIK3CD	0.4767861	1.845274	10.4345	2.269327	1.334176	8.094396	1.211208	0.5305512	1.935977	2.837224	1.117144	1.638399	3.480876	1.453793	1.297773	3.330851	2.383357	5.379531	0.8806586	1.067021	1.74557	2.671577	1.264702	0.5959019	2.32652	4.163959	1.367135	0.6576209	2.933032	1.930445	1.067911	1.359004	0.8004949	2.932006	2.738276	1.517514	1.469206	0.9314577	2.017207	2.513995	3.778542	2.852263	2.991557	3.975403	1.968874	3.526835	2.041383	1.670011	3.632345
U62317.4	0.110461	0.2636395	0.1993418	0.5566639	0.04944285	0.4102422	1.064629	0.843659	0.1589838	0.2779162	0.1151715	0.8859451	0.6883717	1.155879	0.1075842	0.201949	0.3532965	0.4563395	0.04426502	0	0.2300038	0.1495375	0.3301763	0.3423726	0.6177581	0.7204878	0.07012764	0	0.179635	0.1370777	0.4275258	0.8675659	0.1138376	0.07389886	0.3492954	0.2450209	0.1022503	0.1618489	0.2737879	0.1095245	0.6790394	1.137116	0.1003082	0.09346317	0.1690257	0.4962716	0.330623	0.5517699	0.6244319
EOMES	2.132779	0.115605	1.164536	1.377956	0.1272856	1.09167	0.6166751	0.1160211	0.6643053	0.4363563	0.07602496	0.636939	0.6338819	0.3319041	0.2796277	0.3249357	0.7396145	2.096565	0.2498262	0.1253583	0.2989074	0.6885023	0.7478412	0.1883341	0.7990007	0.9987506	0.1041557	0.08666037	0.5478277	0.3528925	0.2995775	0.3264288	0.09580917	3.658559	1.590937	0.2102604	0.1417409	0.1282042	0.1829871	0.1355575	1.326777	0.6896253	0.6952435	0.25912	1.167345	0.8618136	0.3641963	0.2056797	0.9768875
HLA-DRA	173.8024	1212.983	195.2651	451.5014	114.3534	1398.423	430.2279	68.22557	237.5285	87.49101	277.4044	349.1013	711.0692	46.23957	487.3966	450.8127	196.9215	523.6936	52.42832	35.30881	257.9233	465.0855	1366.482	284.6937	877.7198	534.4888	91.77708	610.7234	536.7643	26.47805	229.8772	440.0259	151.6531	132.6702	667.3675	703.136	245.6267	24.12232	243.0354	498.928	413.9888	421.3239	297.8779	112.074	107.9382	324.2235	248.2189	544.7891	690.6891
CCR2	0.4070457	0.3177476	0.634049	0.5605754	0.0767139	2.598288	0.06710611	0.04090605	0.3669277	0.1463019	0.1935877	0.2315908	0.6541837	0.06164892	0.2321288	0.3965677	0.1419351	0.8319486	0.1631154	0.01980203	0.1784332	0.1776384	1.18067	0.1586264	0.3070173	0.9463915	0.1836131	0.05254033	1.052152	0.05760224	0.07972777	0.3813912	0.04967626	0.3511433	0.4572748	0.2772046	0.06940862	0.03923742	0.2057626	0.7062905	0.8472501	0.3997268	0.385845	0.09969739	0.3073297	1.52519	0.945814	0.2329117	1.035456
IGKV3-7	4.268263	1.807644	4.735107	0.3483359	1.206628	4.922446	0.1299086	0.1525116	0.4397242	0.8720236	0.06246006	1.03405	1.343949	0	2.034792	0.3696347	0.2463435	0.2227347	0.2880708	0.0332229	0.2104923	1.033993	34.8835	1.145004	3.172257	0.213129	0.1140953	0.2034223	0.7598761	0.03717012	0.2140216	0.8469003	0.04630249	0.3005774	5.86051	0.9301616	0.1940842	0.1536049	0.2784023	0.2227408	0.3314323	3.353214	0.7343914	0.9123686	3.609362	3.726541	2.017172	10.16526	4.343099
BACH2	0.008172262	0.3287969	2.309529	0.3088785	0.1956999	0.5681337	0.2717381	0.1768471	0.3387496	0.8518188	0.1604744	0.5101118	0.3017482	0.2244786	0.1004878	0.2073042	0.2707152	0.8507892	0.1604686	0.05891922	0.2073877	0.1548858	0.5083976	0.0745823	0.1499654	0.5281944	0.3424258	0.02158392	0.4066733	0.1555022	0.211676	0.4514369	0.03158278	0.53716	0.0888319	0.2386779	0.1361666	0.1067691	0.6899603	0.3301962	0.5794063	0.694052	0.3982672	0.214356	0.08909859	0.2852534	0.1880406	0.2101118	0.5289613
IGF2	0.7190648	81.99306	3.538293	11.81617	18.01372	9.30035	11.35092	12.51064	7.731894	27.6592	4.181754	17.02891	14.45905	22.83698	3.065024	3.475105	5.314382	34.27457	2721.904	200.685	4.687106	2.596486	5.863586	4.005603	0.6809148	23.62227	1.529574	1.601889	5.217882	15.32012	36.50294	21.66327	1.538186	2062.371	6.155562	2.474059	9.801265	12.76753	6.543271	48.72613	6.105095	8.626129	20.36792	0.8677786	2448.949	6.215596	5.627141	22.09146	1.02026
IGHD2-2	0	5.717453	4.655596	0	0	0	0	0	0	1.854483	0	1.34942	1.607681	0	0	0	0	0	0	0	1.007194	0	0.4819509	0.4442254	1.352591	0	0	0	0	0	0	1.350791	0	0	2.549293	52.45554	0	0.6299926	0	0	1.585886	0	0.3904471	0	0	2.228912	1.930412	2.274088	3.281289
TNFSF13B	3.398689	8.838208	1.604118	5.655135	2.66222	25.68178	4.201681	4.842145	4.285838	1.73369	0.9676817	5.702501	6.072951	4.055702	2.539923	3.375664	1.475256	5.335487	0.9167012	0.5751288	5.440297	3.468448	13.42152	3.88955	2.161169	5.441269	1.352714	2.421639	5.667351	0.8813779	4.57284	3.942419	1.158546	1.919558	3.399835	4.194697	1.391527	3.054918	1.798193	3.635575	5.314281	6.795559	1.990272	1.625874	2.140255	3.812832	3.095822	3.226394	3.727995
APOC3	1.593011	0.07871783	10.7826	0.01789948	0.1653424	0.1286152	5.496115	0	0.518368	0.1825573	0.7221494	0	0.3309113	0.02415866	0.04497168	0.04220874	12.40536	0.30521	0	0.5292263	0.0240362	0	0.06900913	0.8109935	1.726923	5.612786	0.3517719	20.08717	0.4805754	0	0.1374706	0.4593625	0	0.03089075	0.1095077	1.707035	0.3276891	0.01127585	3.733838	0.02289137	0	0.5347465	0	0	2.048997	0.01595757	10.71089	0.04070249	0
GNGT2	0.3669607	0.5246923	0.8459457	0.6148985	0.3391036	1.483758	0.5362224	0.5223681	0.4634157	0.399938	0.3455827	1.056739	1.254067	0.4707006	0.5130473	0.4652957	0.7572134	0.7237669	0.2087191	0.2888563	0.3697219	0.4727386	1.742613	0.3342869	0.4965107	1.445939	0.2780609	0.4108995	0.4543095	0.1664843	0.5427361	0.6446047	0.207388	0.3484491	0.9264394	0.7177027	0.2922015	0.2312584	0.4107629	1.021126	0.8247106	0.8834697	0.4013121	0.3605719	0.5886876	0.6463714	0.3985975	0.1808678	0.7226995
ZFPM2-AS1	0.4788307	0.4189368	0.4825999	0.1470944	0.05661463	0.1342139	1.2713	0.02300079	2.579834	0.240295	0.05651887	0.09451427	1.734087	1.030471	0.05719512	3.865046	0.4375668	0.4030965	0.6733964	0.3407112	0.03762376	0	0.3443129	0.07467323	0.0947364	0.07499964	7.083589	3.204231	0.2174452	0.1270637	0.1237297	0.4446684	0.08379642	0.1087946	0.2071229	4.689387	0.06132865	2.14448	1.086058	0.4210234	0.5035467	0.8137855	0.08751095	0.1375974	0.1520696	0.03746748	0.5543501	0.2442272	1.659838
AOAH	0.4784755	1.639179	1.196528	1.762074	0.3059541	12.45497	0.3678277	0.1691858	0.616513	0.7738899	0.6493355	0.6554875	3.279944	0.3457098	2.565852	0.9945268	0.7755844	3.14388	0.794349	0.2442972	1.512226	1.052578	8.496066	0.6748177	1.489263	2.303508	0.687091	0.3481652	2.901243	1.602234	0.8377558	1.079671	0.5400638	2.076853	4.178807	1.97948	0.8014563	0.3755725	0.8788708	1.186047	1.106505	1.597875	2.765611	0.5301572	1.124382	2.606367	1.508856	0.9138463	1.168862
ZC3H12D	1.348139	1.686776	3.877635	1.39055	0.4040611	0.4176985	0.9272848	1.506939	0.4940612	0.9434918	1.506769	1.049994	0.6495313	0.1615792	0.150391	0.3800228	1.023016	1.678202	0.1761134	0.300822	0.4838262	0.4562637	0.1575485	3.579271	1.000565	1.137461	0.5862996	0.6565479	1.771292	0.1572264	0.4933137	0.3420612	2.631808	0.2244844	2.873322	0.2678623	1.352383	0.1087727	1.319299	0.5888587	0.7399072	1.062257	1.504668	0.2814029	1.05417	4.047464	1.635388	0.1343692	1.802849
CCL18	6.898238	9.300739	4.545621	11.66177	4.074204	102.7169	2.6208	1.542447	23.87775	6.296214	5.541039	52.00306	12.31683	3.055094	9.645766	107.7744	17.09342	0.6148987	1.238787	0.7302142	6.176063	4.795208	15.40035	15.20033	0.2201067	0.1697251	1.481013	19.29903	4.896872	4.937347	0.5624386	13.72837	0.6637132	1.541508	15.37569	14.53954	7.180361	4.305776	5.950575	10.51505	6.721567	9.797348	2.261351	1.235159	0.4160911	75.69431	12.48688	0.7148915	6.706899
TRAJ19	0.333224	0.2272321	0.4810782	1.550095	2.088136	0	0.321163	0	0.5755214	0.4790747	0.4632454	2.556401	0.6229764	2.44083	0	0	0.304508	1.651949	0.2670656	0	0	0.6766571	0	0.4590329	3.494194	0	0	0.2514526	0	0.2756784	0.9920792	2.44268	0.3434101	0	0	0.4927642	1.028184	0.4882442	0	0	1.365624	0	0	1.691683	0.7648411	0	0.7480346	1.762418	1.130222
P2RY13	0.7739863	0.4291432	0.605699	1.36839	0.3432021	7.441503	0.348585	0.1841561	0.8995125	0.462782	0.3167633	0.3531405	2.1412	1.521419	1.958546	1.12409	0.5288127	2.95247	0.2608818	0.2406978	0.4518526	0.9988282	3.610796	0.3587233	0.6472603	1.870083	0.3995297	0.2019627	1.613933	0.107718	0.5383932	0.7044736	0.2981854	2.584161	3.042181	0.8878313	0.2365865	0.04592746	0.6095842	1.111689	3.0771	0.8377179	1.199876	0.4773926	0.5700335	1.274931	1.342349	0.7779124	0.9936464
PKP1	0.02253326	0.5378059	0.9503831	0.007487175	0.340042	0.1061025	0.3474827	0.1693687	1.779103	0.3818096	12.79426	3.861486	0.8846646	0.1886328	0.003135202	2.957296	2.150333	1.617107	0.6578818	170.4122	0.01340547	0.5708716	0.4738809	0.3081899	0.006750979	0.1145255	0.7357136	1.802394	0.0397852	1.408796	0.05558583	3.896872	0.02985694	35.2859	0.07888812	1.147218	15.28619	1.259326	0.5884279	0.04149269	3.522346	47.29572	0.6333528	362.376	0.7758008	0.04894923	0.07467098	0.03026747	0.01091826
TRAJ3	0	0.6597062	2.095018	2.000122	0	1.497053	0	0	0	0.4636206	0	0.4498066	0.2009601	0	0.4711147	0	0	1.065774	0.7753518	0	0.1678657	1.309659	0.7229263	1.110564	1.578023	0.382429	0.2047275	0	0.4195346	0	0.576046	0.3376977	0	0	1.019717	0	0	0	0.399642	0	2.114514	0	0	0	0.4934459	0.6686737	0.7239045	0.3790146	1.093763
PLAC4	0.1178552	0.1620978	0.08651621	1.302458	0.03576444	0.09551586	0.0211777	0.1491746	0.05290036	0.7395048	0.2068845	0.4137646	1.308319	0.2717337	1.475679	0.05112786	0.1296037	0.2541714	0.4258535	1.149176	0.1393374	0.9086094	1.940516	0.06191373	2.575	0.3269121	1.3785	0.5441566	0.301458	0.1950048	0.3853736	0.2572967	0.5105348	0.6748651	0.1563349	0.5582921	0.2514731	0.7102444	0.6213636	0.3664129	0.1047856	1.06415	0.1257669	0.3008489	0.1574156	0.04003981	0.2720398	19.8352	0.2439084
TRGV10	0.03904969	0.2396589	0.3946345	0.4541293	0.06991528	1.921608	0	0.03313851	0.2472944	0.02807078	0.05428657	0.1634063	1.557441	0	0.3422942	0.2498724	0.07136905	0.4517048	0.09389026	0	0.2439298	0.8458214	1.021322	0.1613788	0.136492	0.787266	0.1983297	0.0294671	0.4826286	0.1938364	0.04650371	0.490717	0.04024338	0.2873684	0.1852221	0.1732374	0.07229419	0.3623688	0.1451824	0.03871861	0.4801021	0.7034794	0.3546052	0.1982441	0.3286427	0.3238888	0.1461005	0.458963	0.2428211
TRAV8-2	0.1059723	0.2167939	0.2804873	0.5751235	0.1264898	0.4263692	0.06809109	0	0.183028	0.2031412	0.09821458	0.1724524	0.3962394	0.03696361	0.06880827	0.1937426	0.22596	1.69281	0.05662169	0	0.1838811	0.812945	0.5279321	0.3162948	0.09877581	0.8797219	0.1121299	0.05331151	0.8501876	0.08767158	0.06310044	0.295933	0.0364039	0.2599516	0.6422777	0.1567095	0.02179896	0.03450489	0.2407737	0.1400984	0.6369694	0.272727	0.4276982	0	0.6216023	0.4883129	0.1585939	0.3736575	0.7188689
AC103563.3	1.863795	0.1155418	3.016931	0.175152	0.3539214	0.1310979	0	0	0.195092	0	0	0.5514579	1.231874	0	0.3025426	0.258141	1.806403	0	0	0	0.3822027	0.2676045	0.6330711	0.1556044	1.934639	0	0	0	0.367389	0	0.1345192	0.295724	0	0.07556889	0.9376214	0	0.1742685	0.02758442	0	0.0559998	0.09258466	0.7267584	1.983118	0.09557533	0.1296341	1.171123	0.549404	0.9957163	3.639697
AKR1C2	2.574122	0.08542816	0.5490449	4.953458	120.9224	0.2672496	1.454648	0.2759054	0.8345619	2.101267	1.20459	0.624079	4.710196	0.3807864	0.1467064	0.6543834	0.1008515	0.606265	10.41329	8.473947	0.4176733	0.2644848	8.799792	0.9162854	1.955873	0.5199848	13.62099	1.670099	0.9274449	0.1135122	0.2060233	0.768397	0.1075878	0.6485305	2.141056	1.385003	0.6681739	5.602827	0.3715007	0.1035115	2.158757	3.485057	2.809728	10.40803	0.6321378	0.2597682	5.385671	3.935181	5.736259
IFNG	0.1641498	0.08954961	0.05924608	0.1908984	0.02938968	1.173552	0.775221	0.1532316	0.3402097	0.1415984	0.01140999	0.0572414	0.245508	0.1030611	0.2957682	0.1650576	0	0.1898792	0.02631188	0.01213809	0.3503404	0.1999972	0.4047913	0.1695935	0.183603	0.03893366	0.02084253	0.01238683	0.1815228	0.0814813	0.05864508	0.2406581	0.03383351	0.4831942	0.3114407	0.1213705	0.06077935	0.06413717	0.05085756	0	0.2018163	1.098372	0.03974995	0.0555561	0.2762973	0.9417063	0.270226	0.02893954	0.4825249
IL21R	0.4607963	0.6209709	1.414988	0.4423172	0.2815538	0.8370026	0.2855043	0.0993125	0.5389921	0.3023244	0.11185	0.5228683	0.6951081	0.1262861	0.3063208	0.4078505	0.4344544	0.852112	0.102586	0.1027619	0.4949689	0.5817246	0.3662016	0.287158	0.4934183	0.6201968	0.06500949	0.07451129	0.865928	0.1603544	0.235181	0.4672298	0.04899578	0.6141026	0.7574669	0.2217304	0.137668	0.07323217	0.1155723	0.5330378	0.4766069	0.6588283	0.3675216	0.148529	0.3777338	1.023742	0.3256489	0.1912752	0.7070346
IGHV4-28	96.67416	9.36731	18.8809	1.568331	1.937229	4.040283	0.9068131	0.1996108	7.285424	0.5410726	0.5558945	2.85442	4.338848	0.04922683	9.690551	3.956299	1.590606	0.5441714	0.3393304	0.104359	0.4652842	6.081954	14.3077	5.800016	25.91459	2.008427	0.477858	2.058953	13.52579	0.07783861	1.400582	2.167622	0.5332957	2.234528	74.04467	8.208872	1.596709	0.5514288	0.3206539	1.772493	1.927939	10.04876	2.847967	2.547476	3.671237	15.21744	12.25017	17.638	39.73062
IGLL1	1.127949	0.271472	1.053689	0.2400589	0.05939705	3.326638	0.1492129	0.3566056	0.2419227	0.1907819	0.03074638	0.1542479	0.4823933	0.09257258	0.269258	0.1010862	0.9499031	0.2192853	0.07090238	0.06541678	0.04605165	0.104792	2.346845	0.4417684	1.530643	0.1049142	0.02808209	0.03337867	0.2589605	0.05489172	0.2502147	0.3705709	0.04558542	0.01479612	0.7343318	0.948462	0.02729692	0.1188205	0.09593176	0.0877165	0.1087665	1.878317	1.419258	1.010519	1.167567	0.9936412	3.54158	2.781397	4.663415
JAK3	1.200252	2.921699	8.367498	3.319519	1.32405	3.219247	1.688545	0.8442368	2.127055	2.653791	1.099468	2.720033	5.38395	1.701227	1.146128	1.706118	4.926298	4.8688	1.267709	1.182649	2.697776	2.953733	0.7675278	1.273407	2.972604	2.745877	1.238942	1.071802	4.342826	0.9007194	2.06017	2.999378	0.9284625	2.081056	1.951053	2.234906	1.597285	1.112219	1.667492	3.206513	3.355429	5.173393	3.808994	1.246477	6.728985	5.884289	2.957882	1.367579	5.690093
BPIFA2	0	0.05786896	0.02450313	0.0263174	0	0	0.3925931	0.07201579	0.1270251	0.1098049	0.05898711	0.01183702	8.789362	0.0177601	0.4628495	0.01551476	0.2326461	0.08414002	0.5032985	0.200804	0	0.8960824	0.02536584	0.04676057	3.559451	0	0.247828	7.850957	0.01104038	0.04212404	0.01010607	0.5332069	0.2798589	0.7039838	0	2.635326	0.02094772	0.05802563	0.2103379	0.3702262	0	0.6115135	0	0	0.01298542	0.03519335	0.06350039	5.306204	1.707805
F2	1.450504	0.08019957	1.811118	0.1762853	0.007018946	0.01455958	0.1813626	0.01996108	0.03159725	0.1690852	0.03814962	0.01640471	0.107494	0.01640894	0.3245457	0.02150163	0.6233457	0.1554776	0.08797456	1.24651	0.03673296	0.005307115	0.005859011	0.05400388	0.1315461	0.06508792	0.08462069	0.4200738	0.1071047	0.07783861	0.02801165	0.3612703	0.01616048	0.3252129	0.01859484	0.1623223	0.02419257	0.07275796	0.9376698	0.0777409	0.006426464	0.3632082	0.02373306	0	3.99517	0.01083863	0.04106857	0.04146866	0.2703668
FCRL2	0.0671982	0.2506831	2.436778	0.229848	0.09908121	0.07890755	0.0304781	0.01341789	0.04096238	0.4517964	0.1153992	0.3087641	0.1354832	0.0041363	0.1289713	0.02890689	0.1336512	2.305805	0.05068861	0	0.02263432	0.0963213	0.4755668	0.05717492	0.1436917	0.1031303	0.04517119	0.01789698	0.1439921	0.08502537	0.2447835	0.190414	0.008147334	0.002644463	0.1031209	0.1870517	0.02927214	0.02702815	0.05878482	0.01567729	1.12425	1.668354	0.2775895	0.1337828	0.4717881	0.4808598	0.5708608	0.250878	1.010004
NAPSB	1.169329	1.24592	5.923668	2.355497	3.710512	2.03568	2.072885	0.2392203	1.412507	1.733675	2.772216	1.507263	3.448329	0.5244007	1.693061	1.402939	3.119815	7.332411	0.6024666	0.2161657	0.8641357	2.317948	1.841229	0.3667469	2.138483	6.388861	0.6097992	0.3939206	2.526409	0.6737206	1.628771	0.7215974	0.1613938	1.941746	4.060764	2.562888	0.3801328	0.06628903	1.455615	1.149063	8.249365	4.728977	1.870884	0.6360376	2.052889	2.37417	1.445289	2.079929	3.181146
SIGLEC8	0.1513222	0.7954199	0.3504543	0.4839463	0.1241762	0.8664119	0.8629166	0.2033248	0.1742354	0.1405044	0.2541933	0.0835497	0.7190456	0.2111274	0.5281159	0.08645404	0.09794958	0.8543666	0.03537293	0.01398694	0.4168321	0.4395817	0.9753008	0.1215981	0.1366383	1.809513	0.1080775	0.02854713	0.5085749	0.06259491	0.1238926	0.2310956	0.1169609	0.2235609	1.659814	0.2330956	0.07781904	0.003079434	0.8556195	0.4501176	0.7028375	0.3569848	0.2328399	0.03200915	0.1302473	0.3007028	0.1226673	0.2149064	0.4170165
PGAP3	13.754	10.15205	8.756174	11.44087	10.85899	4.146295	9.789825	151.6664	5.828939	6.059922	18.9086	2.895975	14.47669	8.422162	15.55855	6.306324	79.39615	4.142254	21.4919	130.3942	6.226449	8.623736	3.941778	10.04017	8.921672	6.791998	8.68348	6.098189	14.60778	7.181614	5.412226	327.3151	10.38373	7.728664	14.86219	17.46231	27.59535	5.038138	8.444983	16.93328	22.72094	5.525503	6.696875	7.801385	12.27415	8.218484	9.080802	10.35963	8.141662
SIGLEC7	0.1663673	1.267962	0.3814717	0.8194334	0.2540632	5.715329	0.8677531	0.2906716	0.5577741	0.1829066	0.2176777	1.05109	1.372195	0.174089	1.067522	1.180853	0.5991786	0.6145283	0.1725534	0.07960162	0.7692406	0.3842008	3.078777	0.377472	0.3283824	0.6035003	0.1677503	0.1476961	1.031279	0.1538294	0.3612858	0.5841525	0.2017093	0.857668	2.93986	0.3473228	0.1449422	0.1816278	0.7398169	1.377875	0.3770004	0.7052011	0.8116636	0.3146548	0.0973366	1.420482	0.2636245	0.1207726	0.3540587
IGHV4-61	15.00602	14.82727	31.92801	1.797703	1.87991	26.4641	0.8433164	0.3341406	3.173554	2.295785	0.2432799	4.607319	9.40599	20.18893	19.3023	1.319739	0.4397708	0.1445907	0.2805066	0.03235053	2.072425	8.706223	23.50592	0.4520018	28.16764	1.608378	0.6943711	1.749714	7.42769	0.2171646	0.5991551	2.886318	0.4959534	0.6731749	29.46693	1.940866	1.862881	3.376043	3.795287	1.388109	0.2868706	8.106616	7.36296	1.480686	1.807502	30.05764	12.57091	8.432868	20.89797
TRAJ2	0	0	0.2186719	4.227531	0	1.26569	0	0	1.046403	1.088806	0.4211322	0.8450913	0	0.9509729	0.1475208	0	0	2.502953	0	0	0.473076	1.230286	0	0.4173027	0.2117694	0.718503	0.5769592	0	0.7882165	0.2506167	0	0.9516935	0	0	0	0	0	0	0	0	0.7448856	0	0.1833918	0.5126313	0.6953101	0.2093827	0.9067087	0.178022	1.712457
SP140	0.4584666	0.6887796	2.275253	0.7719927	0.5675387	1.616238	0.4246117	0.2127704	0.5072672	0.8058959	0.5029143	0.6120175	0.6048965	0.6708942	0.5511811	0.4452863	0.5040583	1.598088	0.2727112	0.0556195	0.5518938	0.7830894	0.5460153	0.4169289	0.7586821	1.002455	0.2001062	0.3378529	0.6244166	0.2163152	0.4222824	0.8326892	0.2916095	0.3905837	0.855123	0.69386	0.1790389	0.7592189	0.1997494	0.7351403	0.995227	2.018727	0.3577816	0.3212441	1.148221	0.9828457	0.6754021	0.8187992	2.146247
IGKV3D-7	0.83306	0.4260602	4.43494	0	0.04661019	0.555937	0	0	0.02997507	0.1122831	0	0.1452501	0.5840404	0	0.3549718	0.190379	0.04757937	0	0	0.0385005	0.02710331	0.1057277	4.279824	0.2151717	1.965484	0	0.03305496	0	0.1693434	0.1292243	0.03100248	3.544067	0	0	1.852221	0.2309832	0.03213075	0.02542939	0.1290511	0.2581241	0.1280272	0.8039764	0.1260819	0.176217	0.2390128	0.7557406	0.4675217	5.048593	2.560659
RCSD1	0.7133022	1.106356	5.272678	2.16059	1.026696	5.910245	0.6874842	0.3382702	0.7790374	2.468265	1.890897	1.424152	2.261803	1.240356	1.673811	0.7894835	1.079997	3.888638	1.076109	0.439544	0.7972299	1.25675	3.195559	0.6382147	1.713487	3.056088	0.9434363	0.5461773	2.322261	0.2892743	1.405359	1.3841	0.7134859	1.295931	3.043369	1.742513	0.8523247	0.823133	1.590321	2.704209	2.628073	2.060699	2.912716	0.5562023	1.126261	2.167869	1.899521	1.175356	2.978741
HAPLN3	3.330349	2.835888	2.944625	2.590822	7.166435	8.860312	2.783291	2.503632	4.272316	1.790412	0.946472	3.933128	4.278101	3.087154	3.199409	8.028332	3.001875	2.034466	1.664234	1.476741	5.581868	5.818022	2.971985	1.977333	2.022746	5.470124	0.6771576	3.039694	2.934004	4.867398	2.422205	13.03528	0.7016325	11.32607	3.350396	1.501784	1.880141	1.152722	1.585526	6.66048	10.90949	4.132129	2.45924	1.680162	2.821491	4.40381	1.494371	0.8802087	3.011573
SCIMP	0.3706008	1.234441	3.03532	2.272834	0.5359285	3.264487	0.572415	0.3467574	0.9108775	1.673574	0.8983086	1.342044	1.886103	0.3380835	1.110613	0.7296655	0.7511389	2.276926	0.510268	0.07378043	0.6628461	0.7879325	2.385932	0.4287071	0.6975103	1.397393	0.3740363	0.1398287	1.984215	0.3970084	0.7723506	0.7761911	0.230137	0.9408757	2.505311	0.597219	0.28148	0.1670798	0.8243566	1.07411	1.873189	2.005356	1.409432	0.5467418	0.5416413	1.996699	0.6435089	0.474669	1.995615
CLECL1	0.1277907	0.1346756	0.4444592	0.2161666	0.1143994	0.1833695	0.1679527	0.02957627	0.2809053	0.4342571	0.1695785	0.2673749	0.1013558	0	0.101833	0.07433741	0.09554578	0.8446921	0.0651758	0	0.0423322	0.220179	0.9983468	0.1040226	0.1218197	0.3306533	0.05900338	0.04383253	0.1738107	0.1057221	0.3112857	0.3649725	0.02394493	0.05440433	0.1469436	0.4810249	0.02150763	0	0.1007813	0.2303769	0.9712512	1.674289	0.2813215	0.05897792	0.15999	0.3773998	0.1999395	0.1570235	0.577917
SIGLEC10	0.6052009	2.62863	3.317826	0.8496565	0.8297554	13.82515	1.203376	0.6709035	1.173957	0.8309013	0.955041	1.490605	4.597148	0.9756095	3.443706	1.684597	1.046305	4.000356	0.6642047	0.1209506	3.561939	0.9115588	2.411989	1.149147	1.010048	2.605774	0.7372869	0.3744018	2.812495	0.2706415	1.249906	2.460856	0.5394171	2.5679	3.918	1.725414	0.8176124	0.117168	1.658836	2.027263	2.386397	2.188956	2.204903	0.4244202	1.222244	4.284836	1.501373	0.640821	1.470182
IGLV2-5	3.175853	0	3.959777	0.1678803	0.06461485	0.2345564	0	0.06125242	0.4155389	0.2594267	0	0.05033937	0.359842	0	1.441123	0.1319594	0	0	0.05784815	0	0	0.6351294	3.344078	0.2485738	5.600803	0	0	0	0.1408546	0	0.04297816	0.2267573	0.07438487	0.0965754	0.7417799	0.8538874	0.1781691	0.1057569	0	0.2146996	0	0.5572689	0.3058737	0	0.3313391	0.6485572	0.6481167	2.12084	3.019365
DUOX1	0.5758584	2.006907	3.460214	1.976441	0.3463927	1.818518	0.8928506	0.121689	0.8399572	1.08479	3.33986	0.2143034	2.255311	1.969718	10.77274	0.3724354	3.02428	0.4739198	1.895363	23.14238	0.5213315	4.367766	0.5527841	1.594387	2.004866	0.4534814	2.634281	4.769699	1.108968	0.3201184	0.7508359	2.969925	1.271368	0.7552759	1.432294	5.193546	2.002992	0.1434051	2.681159	0.6589922	2.999895	12.47115	0.5208628	47.39179	1.069245	0.5144464	2.236269	9.642737	3.679911
IGLV2-18	8.553343	1.020722	59.54307	0.7460349	0.7178467	31.19555	0.1545704	0.7712236	1.231062	1.191282	0.3344285	4.548579	1.765655	0	6.143805	3.567315	2.491429	1.236753	0.342758	0.07905985	0.222624	3.871781	37.23135	2.098787	13.15461	3.930634	0.6448368	0.04033999	1.39097	0	6.843755	0.3918738	0.4407403	0.321875	63.94091	20.15854	3.562905	0.3394211	2.683158	2.120206	1.09542	14.3082	1.779979	0.9046435	1.39062	13.08026	7.920367	24.15863	10.03298
IGKV6-21	4.826003	2.048447	17.48944	1.603546	0.7494367	1.485991	0.09492502	0.04179044	0.5103146	0.07079921	0.2053798	2.060691	1.595802	0	1.966459	4.141446	0.7200188	0.8951448	0.1184035	0.07282853	0.7177705	6.833237	22.92591	7.462112	6.74741	1.635214	0.0625276	13.86086	2.434541	1.385182	1.759352	0.1547088	0.5075027	0.3953407	21.06118	38.15888	0.1823381	1.443086	0.9154361	0	0.1210898	14.44781	0.3279371	1.833351	12.28267	16.16785	2.94792	15.82993	31.62394
IGHV3OR16-9	2.516181	1.947704	6.234381	0.4217945	0.5479075	2.020513	0	0.1154212	2.583974	0.2444259	0.09453989	0.4268573	3.093692	0	0.9603902	0.3108228	0.2485779	0.3371325	0.05450319	0.3017182	0.03540025	1.288871	3.760528	1.498883	3.280264	0.2419449	0.3885644	0.05131686	0.7962595	0	0.1619721	0.5697213	0.0700837	0	7.257681	1.609026	0.08393339	0.03321389	0.9691998	0	0.1672192	1.400122	0.8645613	3.337335	0.7284201	4.418402	2.137242	5.754834	7.304154
SERPINA9	0.007806888	0	2.383789	0.1271066	0.3913727	0.04349112	0.03009727	0	0.01348352	0.03928375	0.03255923	0.239569	0.23839	0	0.02661249	0.0570914	0.6420707	0.206413	0	0.04618256	0.008127819	0.02113728	0.01750154	0.01613158	0	0.05555002	0.004956307	0.01767336	0.005078318	0.1614672	0.009297111	0.1962101	0	0.01044568	0.01851498	0.03463395	0.02408865	0.003812919	0	0	0.0831852	0.5625638	2.112622	0	0.02986494	0	0	0.01376351	0.2559659
SPIB	3.946381	0.5605165	3.887058	0.8183168	0.7023865	1.649941	0.1035284	0.05944961	0.1667009	0.8997338	7.19053	0.9445834	1.169991	0.0537574	0.3707144	0.1579599	0.4907977	2.670284	0.7111768	0.01036033	0.1555924	0.3319271	0.3001357	0.1093701	0.9468034	0.6037037	0.4921876	0.2079286	0.7017723	0.2550074	1.209683	0.9194591	0.04813036	2.183978	0.6091864	2.064982	0.04899546	0.03649571	1.522206	4.538064	1.412516	1.706736	0.7633828	0.3003222	0.8182603	0.6746612	0.7164079	0.1729072	1.731898
IGHD3-22	0	1.319412	3.258917	0.5000306	0	2.095875	0	0	0	0	0.448302	2.249033	0	0	0	0	0.5893702	1.065774	0	0	0.3357314	0	0.4819509	0.8884509	0.9017276	0	0	0	2.097673	0	0	2.026186	0	0	3.059152	5.722423	0	0	0	0	0.5286285	0	0.3904471	0	0.4934459	4.457825	2.413015	0.3790146	2.552113
TRBJ2-3	1.632118	0.5564868	5.301678	1.265383	0.7305434	1.136538	1.573043	0.3462637	0	1.466555	0.5672393	0.5691431	2.288485	0.4269674	0.1987014	0	1.864334	5.394119	0	0	0.6372045	3.314239	1.524539	1.124162	1.426202	1.935559	1.8133	0	0.5308397	0.6751308	0.2429582	0.427291	0	3.27568	4.193327	1.810154	0.7554005	0.3985667	0.7585042	6.87769	3.678823	1.050092	1.482105	1.380966	2.18526	1.128103	1.831922	0.959139	4.151835
SPI1	5.923624	12.3819	7.170832	7.94152	10.46736	42.15583	12.02382	4.682509	12.22809	4.945884	6.858003	20.29935	16.55449	7.452428	11.19988	24.36262	18.44709	11.86465	5.250957	2.107944	13.34536	6.952987	18.10332	5.837195	6.917458	22.66775	2.545982	4.047062	11.30837	2.438335	8.57916	9.856398	3.873945	10.63461	27.68466	7.316441	3.226182	2.487237	5.39507	24.86375	8.229384	12.85741	8.640599	4.153577	7.607748	13.37175	5.951015	5.735596	8.789399
IGHV4-31	29.14931	42.68566	73.91519	4.454712	3.972756	29.79696	2.386211	1.070343	28.61471	5.40638	1.850817	10.13221	16.68063	0.09776357	32.34841	7.47282	2.945474	3.242143	2.321225	0.13817	12.57189	18.8136	81.78864	0.6756793	23.3164	4.708881	2.164945	3.454536	13.67408	0.6956371	7.899547	1.66324	0.6258409	3.500181	87.04168	34.6777	5.217794	4.061097	0.7236508	6.947639	2.029291	58.54752	4.977288	12.72715	7.684151	73.03542	34.04606	72.52816	49.75088
MIR4538	0.2563262	1.573145	11.1018	0	0.2294655	0	0	0	0.1475696	0.737038	0	0.8938465	0	0.5364462	0	0	0	1.27073	0	0	0	0	0.3830892	0	1.612705	0.303982	0	0.1934251	1.000429	0	0.4578827	0.5368527	0	0.3429665	0	0	0	0	0.1588321	0	0	0.659673	0.465533	0	0	2.126039	1.53443	0.301268	2.463304
APOBEC3D	1.806873	4.955357	2.756039	2.564204	0.8368955	1.768817	5.262277	0.3066712	0.8050516	1.033446	1.397927	1.243729	1.747761	1.298853	0.9640727	0.6463161	3.280789	2.23289	1.196286	0.2614101	1.071438	5.897153	1.144752	0.6871967	2.399942	2.133488	0.4089723	1.215272	1.185577	0.2924683	5.192336	2.443366	0.429094	0.9039761	3.092808	0.9874646	0.7902271	0.4374054	0.705851	2.921011	2.112022	2.507017	0.7657058	0.8774154	1.857257	1.324911	2.292601	1.288054	2.19827
MIAT	0.1876829	0.3270721	0.9897541	0.2802431	0.1073432	0.4654983	0.1440418	0.08111087	0.2361113	0.2398496	0.1751515	1.170787	0.1559472	0.2018493	0.07108692	0.1302619	0.2096222	0.4451145	0.1002802	0.03084056	0.5472961	0.3434748	0.04545126	0.1986948	0.6936758	0.1751761	0.08274513	0.06163376	0.359476	0.109265	0.2017788	0.4713385	0.03940038	0.1871783	0.1634827	0.2929602	0.1790944	0.09930391	0.05276455	0.194707	0.6167563	0.6306026	0.2945746	0.2705517	0.4002037	0.8960596	0.5747611	0.2246745	0.5550415
EGR2	0.6124312	2.897533	0.8528738	1.117715	1.848538	10.40138	2.402846	1.43499	4.848795	8.863336	0.5613194	1.591333	5.228341	2.705207	1.715544	1.862814	5.665879	1.468797	1.003396	0.05610699	3.286782	1.383029	11.74907	0.4666234	1.504142	2.191736	0.7397715	0.2290271	2.481952	0.7174066	1.123048	1.015931	0.5976398	1.994207	2.060857	1.18616	0.3846284	0.2170563	1.585135	3.25652	4.393392	2.789617	2.040824	0.2292875	0.6302838	2.401232	0.3731048	1.299479	1.18874
PPP1R1B	53.46511	4.287173	7.79296	95.52451	76.1484	26.59581	0.07616513	1441.134	10.39831	31.19666	87.1347	86.56062	12.23518	5.880412	42.83874	3.575814	75.60543	9.373378	80.83045	21.66985	99.82133	27.09897	33.67677	71.55531	11.48772	31.25488	28.40479	21.05046	35.9124	86.66254	44.32333	467.024	24.28756	20.84482	134.5803	12.3613	139.9333	1.305844	16.31178	52.56345	2.249051	12.54161	13.18295	4.309075	3.217908	69.79119	27.01072	2.765791	23.8925
CYTIP	2.82871	2.314745	4.302759	5.48502	2.062378	6.612014	1.000589	0.6038402	1.5345	1.404522	1.475683	4.201913	4.110772	1.086351	3.652559	1.615445	1.412391	4.90573	0.8040015	0.4269647	2.859985	3.770172	16.63152	2.426394	5.500196	2.261775	4.15451	0.4929293	2.401554	0.5066435	1.573204	3.182121	1.14804	1.431995	4.209606	3.070433	0.9106088	0.860267	2.634629	3.845657	2.944775	6.094085	2.821174	0.8685422	3.186094	3.245187	9.143131	7.214877	4.160851
IGLV3-12	0.333224	1.514881	0.4409884	0	0	0.3867388	0.2141087	0	0.1278936	0.07984578	0.03860379	0.03873335	0.3807078	0.05811501	0.2163638	0.1015355	0.05075133	0.4588747	0.08902187	0	0.08673061	0.1879603	1.535549	0.2295165	0.5435414	0.3951767	0	0	0.1445064	0.1837856	0.06613861	0.4071133	0	0.1857735	1.800084	0.8212737	0.0685456	0.05424936	0	0.2202659	0.1365624	0.8575749	0.03362183	0	0.1699647	0.7677365	3.657058	0.4895605	3.955776
AC007991.4	0.165235	0.5633854	0.07156535	0.2049712	0	0.3835426	0.2229561	0	0.1712295	0.2138019	0.02297085	0.04609589	0.08237705	0.1729042	0.03218635	0.5437602	0.09059741	0.491489	0.1059434	0	0.4644746	0.2013195	0	0	0.2541232	0.07838215	0.02098034	0.02493745	0.4514331	0.2460601	0.09838802	0.5883196	0	0.3537373	0.1306249	0.04886918	0.08157493	0.01614031	0.04095505	0	0.1625205	1.871072	0.02000638	0.1118468	0.101136	0.1598922	0.04945684	0.01942058	0.1868135
CRTAM	0.1270611	0.1529039	0.1888344	0.527322	0.05352766	0.6557933	0.230517	0.04439941	0.1376948	0.1396928	0.07273386	0.1824449	0.2561772	0.1407795	0.138311	0.1229813	0.08196102	0.6669551	0.0838636	0.0165804	0.4629955	0.3035471	0.8992213	0.08236853	0.2507983	0.3190959	0.08066645	0.005640059	0.3111613	0.07420129	0.2225224	0.3287345	0.06162126	0.155008	0.3249753	0.08842124	0.05996139	0.0146017	0.06947048	0.1408055	0.5513546	0.3654712	0.2488644	0.0505924	0.2573297	0.4649469	0.1565979	0.1317696	0.4647641
GPR171	0.5457819	0.4177527	0.4904586	2.176178	0.877466	2.843984	0.9017612	0.5198777	0.8079743	0.7606478	0.3716287	0.6369964	1.658957	0.7692549	0.9275316	0.5090915	0.4376772	1.656551	0.2588826	0.06589055	0.5682183	2.751865	3.237797	1.005014	0.6151339	0.9510658	0.558638	0.168102	0.9853804	0.2764463	1.399412	1.073107	0.1262678	0.4396467	0.7484554	0.4611943	0.3917983	0.2665623	0.6901895	0.8172539	1.780256	1.89192	1.207014	0.2827326	1.985604	1.585943	0.6501025	1.289494	1.208928
TRBJ2-1	0	0.2726785	0.8659408	0.9300569	0	0.3712692	0	0	0.4604171	0.8623344	0.2779473	0	0	0	0.3894548	0	0	0	0	0	0.4163069	0	1.195238	0	0.5590711	2.37106	0.5077241	0.3017431	0.5202229	0	0	0.8374903	0.4120922	0.5350277	2.212786	0.591317	0	0.3905954	0	0	0	3.08727	0.4841544	1.353347	1.835619	0.8291554	0.8976416	0.2349891	2.260443
GAB3	0.2389201	0.4370512	0.761038	1.026144	0.2240684	1.57395	0.4751653	0.2252816	0.403913	0.730607	0.3558695	0.4893098	0.9760594	0.4603344	0.5078721	0.3536023	0.6619236	1.992867	0.2492342	0.15704	0.4283887	0.667416	0.804836	0.2690462	0.8271538	1.286273	0.3081785	0.1659816	1.041038	0.2384472	0.5848601	0.6473393	0.2657651	0.659651	0.6295864	0.4654715	0.2480748	0.2000394	0.3759909	0.5189117	1.286878	0.7124768	1.294874	0.2695398	0.53388	0.8204528	0.794574	0.5304191	0.7417616
INHA	0.2851318	0.6455311	0.7903624	0.1945356	0.07147073	0.03706338	1.055276	0.02903637	0.03939679	0.09018519	0.07134984	0.007954367	0.2843019	0.04773851	0.8997672	0.5317145	3.929247	0.2261653	0.07312692	0.5228864	0	1.443638	0	0	0.382707	0.04057718	0.7964868	0.01721296	0.02967615	0.0849209	0.01358237	0.3105355	0.1410469	0.5035914	0.04508162	0.1011952	0.1759585	0.1893931	1.095425	0.5880458	0.1215273	0.2935225	0.05523723	0.1930044	0.2268781	0.02364961	0.08534337	1.327092	0.2965784
AC008760.2	0.6040759	3.466253	1.563416	0.491187	0.3956886	6.094342	6.162921	0.5126335	0.8482261	0.8684773	0.256031	0.5548831	1.248707	5.365253	0.6242182	0.7811571	2.033045	1.387783	0.732118	0.1307371	0.4908556	0.6282889	0.8367548	0.2334066	0.4016907	3.966327	0.140307	0.08894418	2.281007	0.1584592	1.043986	0.7560248	0.2733109	0.5322678	0.396014	0.7407804	0.3364139	1.547126	0.4473516	1.50469	1.835591	5.801428	0.7135657	0.1994616	6.988968	0.3462452	0.06614897	1.350711	0.6080043
CD8B	2.799511	0.1170294	5.628925	0.806648	1.987634	3.027517	2.253654	0.1092291	2.260095	0.6785178	0.2609483	0.3441117	1.323491	0.5050768	0.5432309	0.7843941	3.509029	1.754753	0.1805272	1.951133	0.346178	1.698903	4.023669	0.8569928	1.177229	1.475552	0.3745283	0.3156648	1.381493	0.3904458	0.5811966	0.7862704	0.0442159	20.21423	1.246473	0.5075683	0.8207821	0.07334141	0.1661602	0.4892171	2.083602	1.131778	0.5129854	0.4537777	7.04934	1.104651	0.585907	0.6555489	0.8973863
ERBB2	23.87164	25.72758	30.32317	27.35232	17.79773	8.914814	15.9091	277.1176	10.71191	22.0172	42.90395	11.88773	25.49006	17.58282	23.93953	35.43894	244.4732	8.210928	18.99087	301.574	27.27111	23.27291	6.340402	19.33889	26.23777	14.96931	36.11281	21.57167	37.12655	31.51244	14.15537	1166.309	36.19032	24.24757	31.46575	30.25623	80.01964	16.92794	23.51022	36.96459	24.88529	20.5449	15.57048	40.23259	36.70733	29.38985	26.28159	26.80027	19.03232
CXCL9	13.71083	11.43459	1.216742	15.55752	2.090314	86.20492	4.156365	7.994267	25.86066	4.196274	1.394808	7.394394	28.22038	1.412576	9.139395	18.43647	3.387373	14.68667	2.78372	0.4424466	72.37891	20.62569	12.67214	8.448552	10.67132	7.268943	1.639912	0.9085332	55.96193	5.125204	11.14025	32.81953	0.9023916	59.85867	9.125725	14.89083	6.822039	0.5630846	5.10477	4.181836	6.082508	25.63335	4.965233	2.531351	6.593265	38.64853	5.722192	1.380775	24.09352
CD22	0.06492431	0.4050996	11.48214	1.273499	0.7759132	0.5349918	0.322258	0.1322312	0.263512	1.549467	0.9296499	1.750076	1.739762	0.2411787	0.3303947	0.1216645	1.352709	5.509179	0.1769163	0.02400421	0.08449158	0.5229563	0.249857	0.1207393	0.4425185	1.643843	0.298831	0.03184495	0.5426907	0.4377553	0.601143	0.2549593	0.08698162	0.2475774	1.090662	0.5712512	0.1001641	0.04756398	0.1589094	0.3572749	2.397325	3.308326	1.053364	0.1812812	0.874246	0.996225	0.1967553	0.2365534	5.329053
SHISAL2A	0.1594373	0.1141597	1.45014	0.6180601	0.3354149	0.418196	0.2074498	0.09471167	0.2845481	0.8481226	0.260437	0.3558279	0.6806042	0.2002048	0.1785778	0.2550532	0.604645	2.279005	0.1788956	0.08252739	0.1410929	0.8633584	0.1072283	0.0219633	0.5238505	0.6334171	0.08097673	0.06015613	0.3474375	0.1780698	0.318035	0.308883	0.01643111	0.1919956	0.1953645	0.2829268	0.05411495	0.003893495	0.08397581	0.3635968	1.444033	1.538711	0.4970883	0.2832963	0.8904848	0.314074	0.2087816	0.2061307	0.8111639
LINC02195	0.3400245	0.09274781	0.3436273	0.2108972	0.06087861	0.6629807	1.638587	0.1154212	0.35236	0.04888517	0.1418098	0.6165717	0.847587	0.4269674	0	0.5594811	0.2485779	1.011397	0.05450319	0.1005727	0.7080049	0.09206219	0.6606334	1.264683	0.2377003	0	0.08634764	0.2565843	0.6193129	0.3375654	0.04049303	1.637949	0.0700837	0.2274778	0.8601696	0.3016924	0.2098335	0.03321389	0.1264174	1.078853	0.9475756	2.275199	0.1235088	0.690483	0.4682701	0.3290299	0.4579804	0.1598565	0.4997579
CAMK2N2	0.1614742	0.2102147	0.4238574	0.4097167	0.3810948	0.2589616	0.6225185	0.1494883	0.4986162	0.4326445	0.1224437	0.5426082	0.3201788	0.3225767	5.954769	0.805127	0.3621901	0.7034731	0.7882554	0.3799168	2.086119	0.2484057	0.1206646	0.1314412	0.5438834	0.9226592	0.1957086	0.2769302	0.1718798	0.3521883	0.734226	0.4919179	0.4992306	1.178475	1.392565	0.4558611	2.663314	0.1003733	1.02786	0.989741	0.6015963	0.7933512	0.6398516	0.298094	0.3369344	0.3246815	0.2965776	0.5607301	0.2074563
IGLV2-8	9.977533	16.69567	42.32749	7.170304	6.905107	82.41321	15.86705	1.335209	15.37669	1.710324	1.360394	10.78586	22.2167	0.3614062	32.7598	27.71275	1.718337	3.931702	2.337465	0.1702594	5.173872	22.23488	147.7415	34.2028	37.50391	9.966644	1.413052	0.1737485	71.19365	0.6349599	3.381829	7.876588	0.6723193	2.156542	101.8719	134.8907	0.757817	0.8621587	7.51419	3.500579	2.484858	36.34406	8.386743	0.9740979	6.106984	28.169	86.23217	20.47697	149.5537
TRAV6	0.1979549	0.3374735	0.1428945	0.3069495	0.08860551	1.309551	1.669412	0.3779759	0.3134027	0.1067246	0.06879883	0.1035446	0.370085	0.3107139	0.07229977	0.09047714	0.1356719	0.7360169	0.07932642	0	0.0772847	0.3014809	0.7396276	0.3749527	0.1729799	0.1173792	0.1256743	0.0746889	0.7082242	0	0.1473385	0.1554747	0	0.0662163	0.3129825	0.1463656	0	0.04834101	0.153328	0.04906913	0.2433785	0.636813	0.08988014	0.1674934	0.2271805	0.2052365	0.2221885	0.08724841	0.3077336
CD247	0.5352731	0.6522925	0.872953	0.6570803	0.4703077	1.645126	0.2340652	0.201887	0.4479765	0.4524726	0.4030718	0.3975113	0.8833478	0.2748722	0.7506224	0.5889762	0.5978441	1.195759	0.2383332	0.08429262	0.7868964	1.264748	1.322199	0.6212989	0.9112277	1.651631	0.4593934	0.3665199	0.8092212	0.418233	0.2980664	0.762959	0.3217874	0.5205711	1.261628	0.4177624	0.2049231	1.08687	0.4238147	0.9238718	0.8368423	0.8418435	0.5130788	0.2851623	1.004873	1.116777	1.357366	0.4135901	0.9581949
AL139352.1	0.1976753	1.733126	0.183462	0.4050389	0.0505602	0.3146349	1.156731	0.2036989	0.292638	0.2537472	0.01962904	0.640085	0.3343659	0.1182	0.0412558	3.226763	1.728986	0.4899849	0.1357961	0.04176326	0.03675026	0.124245	0.1477166	0.7002197	0.1381885	0.1339582	0.01792811	0.1704764	0.1928792	0.07008773	0.1261118	0.2365792	0.02910255	0.085015	1.640837	0.5428758	0.226549	0.04827274	0.06999379	0.1959993	3.819117	0.5087309	1.017203	0.04778767	0.205254	0.07807489	0.3169638	0.4895605	0.1356905
IL2RA	0.7239438	1.116128	1.422331	1.020056	0.3268583	8.130281	0.8433562	0.4060094	1.315581	0.6516381	0.3369323	0.81662	2.491121	0.5138128	3.215822	3.682898	0.5752669	1.830875	0.1866769	0.1861989	1.638488	0.6391598	2.95893	1.266098	0.7833333	1.201954	0.4196397	0.6793021	1.400474	0.2239453	0.4123251	1.456906	0.1362395	1.360311	3.498536	2.17834	1.542276	0.3289807	0.8503717	1.679042	2.750167	1.911722	1.455817	0.3195875	0.7128242	2.158171	0.51816	0.2996554	1.085383
MIR155HG	0.4123647	0.4516238	1.064386	0.939745	0.2796611	1.862147	1.011663	2.311743	1.201401	0.3952366	0.234518	2.170036	0.4360835	1.124525	0.3590286	1.29077	0.5138572	1.899741	0.2403591	0.2032826	1.457074	0.7274064	0.7656995	1.402919	0.4542453	0.3852972	0.1586638	0.1885895	0.8047198	0.8373732	0.6473317	0.6019461	0.1931682	0.3427521	1.017487	0.7391463	0.5320853	0.09764885	0.1780905	0.284969	1.17785	2.090339	0.7564912	0.2748986	1.49144	0.9587109	0.9537442	0.5140386	1.094902
IGHV3-41	0.5745241	0.2350677	1.28564	0.1781718	0.6171832	0.1066866	0	0.09751103	0.3638354	0.1651982	0.1597398	0.04006898	0.5370486	0	0.2797807	0.157555	0.2100055	0	0	0	0.02990711	0.07777668	2.189553	1.028867	1.084405	0.1362678	0.07294887	0	0.1868617	0	0.2394674	0.3008227	0	0.0768718	1.135461	0.9345528	0	0.02806001	0.2136017	0.1708959	0.3296333	0.2957155	0.2086872	0.4861159	0.6593458	0.9927627	0.7738289	2.262107	1.753792
IGKV1OR2-6	1.082677	0.3937596	3.178242	0.0559601	0.1938445	0.4020966	0	0.1837572	0.4155389	0.1037707	0.150513	0.1510181	0.8546247	0	0.808435	0.1979392	0.1978752	0.1192743	0.1735444	0.1067451	0.03757283	0.439705	30.85182	1.889161	3.683411	0.2567935	0.2749409	0.05446627	0.8920789	0	0.4727598	0.2267573	0.1487697	0.3380139	2.2824	1.174095	0.04454227	0.1410092	0.4025275	2.290129	0.1183212	0.7430252	0.3932662	0.1221432	0.1104464	1.247225	0.8101458	1.527005	4.03942
IGHV1-18	83.6311	1181.795	137.6705	30.92628	22.56934	66.19458	8.083907	3.352001	46.99624	14.61762	3.491289	50.16441	110.434	1.17364	37.21193	23.62557	6.595197	8.380619	9.614362	0.6851211	8.960752	38.65198	153.0124	106.574	180.6413	14.22636	9.009007	3.532603	183.2834	1.694414	11.87591	9.753698	3.869646	7.470814	182.9597	61.15083	7.252459	8.574045	8.521147	1406.629	10.91167	37.90063	27.72079	2.805719	57.79214	320.6405	133.4786	88.29284	290.4945
STAP1	0.3744995	0.2965688	3.915482	0.496405	0.3460701	0.5440047	0.221224	0.1127711	0.3407921	0.8597292	0.3274907	0.9773442	0.2936082	0.2781093	0.2706181	0.1214745	0.529899	2.395576	0.05809282	0.05359828	0.04402037	0.2371366	0.866638	0.1997001	0.5489369	0.5157593	0.1687301	0.009116107	0.1886004	0.3797866	0.222993	0.4174801	0.3236978	0.05657393	0.5539129	0.3751558	0.03727556	0.05900232	0.06737167	0.4192372	1.307038	2.176323	0.2925404	0.1226598	0.6469955	0.5678003	0.3163893	0.3975646	2.506292
IGKV2D-30	1.771571	0.2070976	7.892118	0.1569716	0.1812487	0.7049415	0.04878425	0	0.9616307	0.5821667	0.0351832	0.247109	0.4100604	0	1.059909	0.4164239	0.2312719	0.167286	0	0	0.2107883	1.267661	0.7186559	0.3486326	3.078429	0.4802147	0.09640331	0.03819533	0.5597335	0	0.2411129	0.3180343	0.1043271	0.1015875	2.120754	1.422155	0.6559554	0.222491	0.3450074	0.3513101	0.2074365	1.172381	0.2757841	0.08565486	0.5421658	2.448982	1.02263	1.457527	8.068924
IGHJ2	1.922446	1.310955	20.26079	0.5961903	0.3441983	0.3569896	2.964581	0	57.10943	0.5527785	0.267257	0	1.198032	0	0.7489515	3.16322	0.3513553	0.635365	0	0	1.200885	0.5205055	48.84387	4.766881	16.9334	0.4559731	0.7322944	0	2.000857	0	0	0.4026396	0.7924849	0.5144497	7.598854	21.60581	0.949093	0.1877862	0.4764962	0	0	9.895095	0.9310661	1.301295	0.8825089	2.923304	13.52216	7.456383	24.12589
GPR174	0.07946518	0.2059178	0.9751585	0.3696569	0.04268278	0.7304382	0.1378601	0	0.3110927	0.3655896	0.1878022	0.3546965	0.336744	0.06652274	0.1547912	0.08716876	0.02904686	1.575786	0.05095052	0.03525642	0.173737	0.6454599	0.3800439	0.1751477	0.6221777	0.2073264	0.221978	0	0.6099592	0.01314841	0.1324875	0.3661524	0.1801675	0.4040352	0.2638458	0.2585249	0.02942339	0.1241957	0.08863284	0.03151658	0.3126388	0.695331	0.1539442	0.1075792	0.4620662	1.032599	0.5232675	0.02801936	1.203893
TRAJ31	1.052286	0.9567668	2.531991	4.079197	0.3140055	0.3256747	0	0.5953305	3.432935	3.025735	0.2438134	1.957053	1.530118	0.7340843	0.683254	0	0.9616041	6.375944	3.092339	0.5187436	0.3651815	4.273624	0	0.9663851	2.452066	4.159754	0	0.5293739	0.9126717	1.160751	0.2088588	0.7346406	0	0	1.109166	0	0.4329196	0	0.2173491	0.3477882	2.012498	0.9027104	1.061742	5.342158	2.415288	0.9697724	2.099746	2.6797	2.974268
LAG3	1.275759	0.9279636	1.336503	0.8572186	0.5212532	9.087348	2.55375	0.3719842	1.099818	0.672523	0.2955918	0.720927	3.648978	1.067977	0.4842697	1.471201	1.387026	1.18923	0.4614223	0.1161062	13.26501	1.638502	1.271114	1.248221	1.32633	2.963825	0.2824382	0.1579807	2.000202	1.244883	0.5648619	2.665116	0.2224974	2.144663	2.017078	2.012335	0.6459795	0.4601255	0.3932341	0.9470856	1.496109	1.919441	1.192167	0.7307009	2.012213	2.762947	0.7783868	0.5805521	3.065948
IGKV1OR22-5	0.790701	0.1155418	1.060003	0.2189399	0	0.5243915	0.0544344	0.0958583	0.292638	0	0	0.1575594	0.1407856	0	0.2750387	0.2065128	0.05161152	0.4666523	0	0	0.05880041	0.2676045	5.022364	0.3501099	0.4737891	0	0.07171245	0	0.1102167	0	0	0.295724	0	0	0.98227	0.4175968	0	0	0.1049907	0.279999	0	0.2907033	0.2393418	0.09557533	0	2.108022	0.08452369	0.8961447	1.819848
SLC16A9	3.164462	0.1169766	2.176746	0.3849863	0.7476152	0.3835079	0.03045574	0.1072643	1.252659	0.2596024	10.83172	0.1763071	0.7061056	3.136557	0.04836309	0.1444284	0.1196306	0.2237908	0.07235917	6.575945	0.02584881	0.04583363	2.003758	0.1554639	1.186559	0.1552512	2.516267	0.1090063	1.239185	6.494533	0.2795473	0.1512739	0.3768285	0.1570413	0.1249033	2.53002	0.451296	1.303014	0.2825195	0.3222675	0.270103	2.277056	1.653383	2.650775	0.0794371	0.05616316	7.316519	0.1591707	0.2781535
IGHG1	1683.216	398.9343	450.6274	152.258	124.4939	517.5278	229.8309	15.35212	363.9271	107.7722	28.1166	170.5847	396.5588	53.22376	141.7004	76.50612	118.6977	26.5958	66.60943	8.016497	120.8266	90.37284	323.6745	366.3919	472.0141	46.86281	8.777461	91.98233	544.0141	24.00945	84.945	279.8046	5.161178	27.66774	552.7444	100.0624	94.10226	112.8663	43.4576	55.00774	39.11244	337.8992	88.28891	205.4187	269.046	1301.329	76.79512	292.9931	968.5129
KLRB1	1.063187	0.8850754	1.873813	1.873388	0.8652499	3.974222	0.5456222	0.2343497	1.4706	1.320102	1.122922	0.9148346	1.789767	0.9535999	1.22377	0.6563342	1.312244	4.472127	0.3762527	0.2552519	0.4887581	4.046858	8.109955	1.35998	2.065629	5.911275	0.7626381	0.4688688	1.733477	0.1941934	0.7317269	1.127836	0.7114851	0.5911909	2.521476	2.776903	0.5453352	0.3978786	1.120819	2.68335	4.583516	3.269208	1.245494	1.144924	6.074359	1.498359	2.417681	1.971766	3.028495
MYO1F	0.6641096	1.972534	1.865233	2.329675	0.9064291	7.194155	1.235069	0.9207778	1.322016	1.70954	1.066277	2.24735	2.742554	2.862929	2.397083	1.701521	1.4189	2.844057	0.9445689	0.511827	2.198393	2.261855	2.13011	0.9905448	2.659675	2.839726	0.6888421	0.4905532	2.529622	0.7254695	1.173786	1.689673	1.243506	3.088142	4.031819	1.24142	0.9365494	0.6201558	1.143257	2.946926	1.868748	1.913746	2.158875	0.9259741	1.628083	3.043469	1.938766	1.037525	2.022502
CR2	0.184177	0.1451309	33.65972	2.636906	1.516868	0.5510137	0.07494899	0.1007248	0.5278067	4.560281	2.153593	8.737482	1.83641	1.374774	1.443016	0.06734389	3.265123	18.14608	0.5051559	0.2209306	0.03408859	0.2576422	0.1559804	0.1522279	0.1859755	1.169755	0.4573155	0.03088466	0.9744195	0.531605	3.799349	0.2014434	0.08014075	0.2573828	1.650126	2.03965	0.2146874	0.0379801	0.1699194	0.08116245	11.8218	21.12952	4.298914	0.2839673	1.659635	3.697394	0.3062578	1.060698	10.90195
MS4A6A	1.671011	3.067693	1.50529	3.966915	1.353732	22.74032	2.74522	1.725698	1.049474	1.747204	1.991851	3.9441	6.38575	1.524578	5.541543	3.897657	1.902452	7.622186	1.225799	0.3625203	3.078629	1.902258	21.24845	1.916667	1.827046	6.452755	1.238405	1.0864	5.5135	0.8968712	2.619048	2.769459	1.142131	2.914889	5.496894	4.094597	1.480755	0.6997802	3.474284	4.337233	7.467893	3.278658	4.311908	1.37882	1.571682	3.710748	3.206047	2.103986	1.865812
POU2AF1	5.909604	1.58658	9.604049	1.124529	0.9340139	0.7697228	0.3637768	0.08236369	0.8164085	1.523271	0.6446458	1.37635	2.809106	0.1354136	0.7299651	0.2686254	1.527467	2.998279	0.2614477	0.1275874	0.2105112	1.34492	1.662068	1.355558	7.397364	1.051886	3.787734	0.4292597	1.385437	0.2631881	1.226454	0.9147345	0.1222496	0.2525077	3.007245	3.336923	0.3843212	0.1053386	0.7016368	3.948212	1.30817	5.62003	2.095652	1.213559	1.930667	3.998938	8.325618	3.344538	10.86482
CASS4	0.07099663	0.2716565	0.1879138	0.3272049	0.1200518	1.81826	0.1216478	0.03681912	0.108996	0.2608495	0.3125467	0.2530772	0.6464502	0.3879684	0.833613	0.4687177	0.1946352	0.3780353	0.3603726	0.09333087	0.2833417	0.1601871	1.355814	0.157569	0.1516518	0.4163037	0.1076748	0.2619195	0.5234043	0.1109457	0.2888753	0.3345665	0.1422689	0.6755134	0.9510186	0.1691477	0.1241366	0.1194363	0.371496	0.555336	0.3814802	0.5075409	0.5253204	0.1001194	0.2172758	0.4062082	0.3453149	0.2109292	0.191752
PCED1B-AS1	0.9181981	1.44188	3.019964	1.589198	1.273489	2.458518	1.028303	0.8889524	1.943222	1.478128	0.5708167	1.83094	1.398272	0.6022008	0.8690938	1.146707	1.264516	4.99004	0.4353204	0.2629788	0.9424801	2.153398	2.208214	0.7081459	1.500741	2.093465	0.4433555	0.4245093	1.678274	0.5028545	1.374537	1.449086	0.4331499	0.6229301	1.492639	1.367373	0.5706222	0.5905671	0.4768044	1.865706	3.694074	3.41144	1.060849	0.9082129	2.117413	1.836906	1.301561	1.227385	3.01563
LINC02560	0.1306761	0.653478	1.414936	0.03377113	0.1949707	0.0606649	3.316585	0.03696497	0.401235	0.09393621	1.241377	0.09113729	0.2985944	0.1823216	0	1.552895	0.1194149	0.215941	0.3491054	14.55873	0.02267467	0	0	0.3300237	0.5176584	0	0.1659229	0.03286962	0.2266766	0.07207279	0.4668608	0.5473793	0.04489021	3.380349	0	3.671576	2.392376	0.1063713	0.1619464	0.08637878	2.07075	2.690431	0.05274013	15.55317	0.09997923	0.2709658	0.4563174	0.02559794	0.172365
TRAV9-2	0.2029791	0.2422271	1.13554	0.7868501	0.2725631	2.14375	0.04890807	0.1291897	0.3797857	0.2553444	0.14109	0.1769544	1.106811	0.05310001	0.494232	0.8349617	0.04637177	2.180237	0.1626796	0.11257	0.2377387	1.61436	1.5168	0.6291314	0.2837924	1.4443	0.16108	0.03829228	0.8252266	0	0.1812937	0.637683	0	0.5092269	1.5244	0.4502414	0.1565763	0	0.09433174	0.9559763	0.7486668	1.175356	0.5836886	0.1717445	0.737664	0.6313366	0.4176843	0.1491047	0.9753182
NLRC5	2.900711	7.694264	4.275172	5.030987	1.056327	6.989399	5.74235	1.841074	2.241495	4.492921	4.683319	2.661362	3.800428	4.070772	2.229319	4.037154	3.540218	3.438337	6.538429	2.010058	8.249001	5.040238	0.8805545	6.567514	5.566563	3.371094	5.801361	2.007398	10.31017	8.792508	6.980918	4.665496	1.763353	16.04522	5.70411	5.33503	6.481893	3.32066	2.161506	3.313058	3.293109	4.287182	4.657435	4.493491	3.3901	4.292159	5.924608	1.480776	6.44407
AC022784.1	1.508077	0.1246531	0.3298822	0.5137457	0.6136564	0.1166846	6.540713	0.09695382	0.4735719	2.874448	0.317654	3.203137	1.210354	2.128006	0.2336729	0.1670984	1.044027	0.453106	0.2746961	1.199632	0.4876738	7.207365	0.08537416	0.3147654	0.7507526	0.1083913	7.093631	92.31616	0.07431755	0.226844	0.02721132	4.833515	1.106762	0.9477634	0.2528899	0.6420013	0.05640324	0.424075	0.2690161	1.268731	0.5805852	4.175165	0.05533193	1.392014	33.11106	1.405616	0.6839174	25.29825	0.5425064
CD80	0.112428	0.5877794	0.5139917	0.227599	0.0894636	0.936582	0.1504981	0.2279218	0.3416091	0.3142945	0.08248982	0.2875053	0.6500285	0.08496665	0.6691663	0.3882518	0.131278	0.3818939	0.04505324	0.04618617	0.5104669	0.2283004	0.6207696	0.2280107	0.2139525	0.08147972	0.08327247	0.1366846	0.4672417	0.1136818	0.2008333	0.6017581	0.1029909	0.384431	0.4345187	0.1385466	0.2158512	0.09456777	0.2012568	0.2291426	0.1535847	0.4179371	0.1474697	0.05284859	0.1863718	0.6173551	0.1355389	0.05505835	0.3707381
CD38	1.586642	0.9626289	3.05911	1.331883	0.2845975	7.097714	0.413225	0.1658328	0.6397481	0.7107497	0.1642139	0.4820904	1.363187	0.4883187	0.7243689	0.2852769	0.6263402	1.238661	1.467984	0.3170352	0.4919163	0.4422209	2.353861	0.683025	1.792208	0.4461951	0.2666385	0.2795141	1.646803	0.2340552	0.3004459	12.33023	0.1653178	0.5697596	2.948998	2.294534	0.3923748	0.3290574	0.3307322	2.180488	0.9873131	2.762254	3.891598	0.8193127	0.9863159	2.251803	2.330856	0.7712989	3.389841
TRBV29-1	0.1989397	0.135661	1.184745	1.272466	1.246649	4.109821	0.2876086	0.04220627	1.918405	1.072555	0.3457056	0.7977914	1.332736	0.2602165	1.138332	0.3182455	0.4090405	2.136849	0.2391632	0.183883	0.5177947	3.299124	0.7804727	0.4795867	7.822823	2.772135	0.2525991	0	0.4529304	0	0.384986	0.2604136	0.1537657	0.9316403	2.830857	0.5883752	0.09207618	0.02429076	0.1232727	1.084892	0.5707084	0.7679775	0.4516365	0.5891435	0.9893467	0.3437626	0.3349409	0.4968674	1.265174
SIRPG	0.9898626	0.5898711	1.519194	1.237587	0.5348737	2.376322	1.229072	0.1437875	0.600678	0.4487318	0.4525011	0.8396257	1.228169	0.5598948	0.5124405	0.6684493	0.8556646	2.623077	0.1500904	0.1252898	1.253377	1.635808	1.179511	0.7739271	1.296686	1.96707	0.4868898	1.177633	1.461822	0.08853187	0.4460374	0.9151879	0.2389473	0.6443242	3.101905	0.8703596	0.3632122	0.2526152	0.3647045	0.9372598	1.542265	1.904872	0.7018295	0.5583612	3.015698	1.584099	0.774059	0.3878053	5.898124
HLA-DOB	0.6994476	5.437427	5.55389	0.8259386	0.6839506	0.7693146	0.9541548	0.2556909	0.3964841	1.106152	0.7629338	1.298339	0.8784705	0.2364637	1.105691	0.5606856	2.50752	2.507264	0.07761864	0.1830121	0.2576711	2.141412	2.541007	0.4595271	2.061161	0.931579	0.3620745	1.071854	0.7769744	0.1869509	0.416481	1.025452	0.09980704	0.3095559	1.037828	1.973178	0.6839804	0.1313897	0.2400433	0.7895429	3.316305	2.603187	0.8664226	0.5645015	1.267874	1.130531	1.014557	12.19844	4.270267
GZMM	0.4231416	0.3174036	0.7177992	1.0498	0.6060804	1.944743	17.00634	0.1615897	0.9622474	0.4258442	0.1911807	0.5607113	0.9492974	0.2213905	0.1854547	0.5802026	0.5220136	1.713132	0.1695655	0.2972483	0.242295	1.575286	0.8695516	0.4226018	1.035317	2.358515	0.3357964	0.1117567	0.8395131	0.2275441	0.5543046	0.6646748	0.3052535	0.4529335	1.655827	0.3128662	0.1175068	0.1239985	1.363435	1.55235	1.456665	1.633476	1.024665	0.1432113	0.8741041	1.199131	0.3957855	0.484898	0.9089614
IGLV5-45	163.8757	18.09844	22.39377	1.483718	3.651797	6.709966	0.8736927	0.8547566	1.56565	2.497946	0.3500595	2.809875	3.515031	1.001276	0.9319447	4.557587	0.4602135	0.7489945	0.1210877	0.2979182	0.8913372	6.170022	39.32695	19.25163	10.45618	12.9602	0.5755059	46.36356	0.2948366	0.2083212	0.6597202	0.4746481	0.5190078	0.2021515	14.4918	4.91523	1.149909	0.04919337	0.6865386	0.449409	5.283622	8.942972	4.359828	0.25567	3.506324	13.47116	2.977065	5.771142	47.45792
HAVCR2	1.014389	3.713131	0.8840002	1.898907	1.279795	11.94132	2.821574	1.271181	2.251251	1.239247	1.285981	4.765302	3.370361	0.9679724	3.496288	3.046064	1.844338	2.240814	0.9183013	0.2254162	3.348841	1.540444	10.46697	1.770245	0.9883683	2.929543	0.690713	0.7377001	2.677014	0.8218174	1.796383	2.961158	0.7420692	1.694817	3.564989	1.601095	0.8757404	1.067874	1.674	3.19455	1.645641	2.204806	1.705486	0.4891829	1.274735	4.057863	0.920295	0.948234	1.30433
TRAV12-1	0.4116297	0.4811974	0.6367212	0.5926833	0	1.856346	0.1133516	0	0.4062504	0.2536278	0.2452476	0.5741649	0.6229764	0	0.5154549	0.2687703	0.2149468	0.9717347	0.1413877	0	0.3367188	1.432921	1.933474	0.1215087	0.493298	1.115793	0.111998	0.08874798	1.185802	0	0.2100874	0.6158017	0.1818054	0.6687847	1.255152	0.2608752	0.0725777	0.0574405	0.2550656	0.2332227	0.9639697	0.3026735	0.3915954	0.09951079	0.9448037	0.934832	0.6600306	0.1382289	0.5651108
STRA6	0.04679869	1.395306	0.5367557	0.1007864	0.5027354	0.6191843	0.453554	0.5471776	0.7020014	0.5737682	0.4011983	1.709909	2.559955	0.3128688	0.3063981	0.1449752	1.983855	0.240596	17.3096	3.425934	0.09203144	1.800313	1.764103	0.3491993	0.1835702	0.1942481	0.1485539	0.05689565	2.186763	13.86279	0.5712519	1.560084	0.06966448	18.47724	0.1808705	0.3537137	0.7444641	0.1574572	0.5300323	1.825142	9.427598	1.017046	0.3761797	0.6907524	8.975196	0.8823478	0.3346215	0.7058839	0.1704886
GPR65	0.4907722	0.3889378	0.884069	0.8124115	0.2731056	3.530424	2.254249	0.2551416	0.5956303	0.3718603	0.2612286	0.7616474	0.9588492	0.4857911	0.889235	0.4688325	0.3717125	1.870407	0.3189196	0.1275063	0.5109472	0.5985468	2.871136	0.3684851	0.4234451	0.8756458	0.168418	0.1701559	0.8196789	0.1572867	0.4870446	0.4444884	0.2916176	0.5679197	0.978676	0.4642139	0.1500667	0.1209274	0.4547894	0.7408766	0.9494739	0.7851305	0.3613492	0.1945324	0.3957824	1.005426	0.3308424	0.4417087	0.8073012
KLHDC7B	0.8422512	4.034111	0.9023232	0.4664277	0.4667564	13.73175	1.166108	0.2949782	1.050601	0.3123355	0.176563	0.7132842	1.478814	0.3287549	0.234376	2.493067	0.9223812	0.7953215	0.1714363	0.08402918	1.576287	0.8053826	0.309699	0.3683314	0.593464	1.101897	0.1315567	0.2017674	1.047925	0.1714349	0.370164	2.044025	0.158444	0.5992454	0.9511906	0.3855126	0.2640071	0.06529512	0.1532562	0.6694139	0.3451727	1.685904	0.3399278	0.837075	0.4500569	0.891714	0.360137	0.6678057	1.568178
PARP15	0.3085968	0.4728673	3.189425	2.840105	0.1300041	0.6455244	0.2169468	0.1602106	0.6604858	1.458885	0.434056	0.9014102	0.3303234	0.2583358	0.2103919	0.08960638	0.4213457	3.449685	0.1745844	0.1100693	0.3137232	0.3809038	0.3119947	0.1200304	0.8121607	0.2712489	0.7905819	0.07123045	0.8667232	0.2853399	0.3329149	1.421924	0.1085044	0.5537785	0.2525684	1.057649	0.1456298	0.3830062	0.1327302	0.1511903	3.323919	2.93385	0.6329964	0.2826128	0.9638637	0.9460432	0.7851172	0.1365471	2.249361
ADA2	9.310738	17.32919	11.38911	9.559809	2.126196	26.48494	4.15297	1.889764	4.014758	4.685846	3.620503	6.269994	14.10505	1.504177	6.885963	4.042862	4.674722	9.91739	1.541613	0.5429367	5.726014	4.668934	13.35885	3.195819	8.737896	7.616008	2.36792	1.758434	13.53028	0.9040351	5.285388	4.985233	1.797574	5.377951	16.56592	7.192658	2.469769	1.76273	5.335772	10.7767	8.253076	6.866513	8.913031	2.135021	4.40443	13.79543	8.156157	6.766064	8.10252
IGLV4-3	0.04961151	0.1014933	12.35523	0.7308139	0.5329522	0.1381895	0	0	0.02856186	0.1783156	0.1034543	0.1730026	0.1855017	0	0.1449584	0.1360525	0.09067234	0.08198258	0	0	0.02582549	0.402972	1.260487	0.1025136	0.4855456	1.35321	0	0.03743711	0.06454378	0	0	0.207814	0.1533842	0.03319031	1.098157	0.2200932	0	0	0	0	0.4066373	0.5107146	0.1201376	0	0.03795737	0.1371638	0.6310962	1.982538	2.0473
IL10RA	1.028984	2.667236	4.297965	3.030118	1.158962	10.80553	0.9917403	0.4508619	1.216435	1.738365	0.9296037	2.306255	3.893127	1.038402	2.8653	1.923095	1.735528	5.726824	0.8809739	0.2190083	2.403238	1.984089	4.065964	0.9421812	3.163345	4.595106	0.6009258	0.4562091	5.448119	0.399119	1.336307	1.403704	0.7143015	2.187747	5.730381	2.293747	0.7273287	0.666601	1.498474	4.126453	3.336059	2.624588	3.523206	1.529439	1.815154	4.248345	3.781299	1.756676	3.49699
RHCG	0	19.66382	1.07952	0.05351305	0.06865482	0.02848249	2.734875	0.2668369	0.06622801	0.09923296	150.6321	0.165809	0.6738755	0.1765519	0.1045717	5.97996	7.127378	0.1774245	0.08605106	1077.749	0.003992203	0.4464328	0.1661963	0.1267755	0.1018637	0.02728492	7.089052	0.07523324	0.03990969	0.488544	0.1095968	0.7228052	0.7666463	0.3283638	0.05456485	0.9072758	31.2975	0.8502604	0.4134386	0.326977	0.1508629	503.3343	0.05571396	3346.107	0.1232195	0.2809438	0.0918186	0.157741	0.06503002
CRABP2	3.744226	3.408482	11.12603	12.09074	16.72679	7.433822	61.12023	5.737904	35.06495	11.36714	37.16913	9.532629	16.72975	18.90534	31.74942	23.95868	45.8589	1.021205	7.312742	239.8937	3.11284	53.62815	32.09486	1.339542	4.968109	18.34338	56.83048	2.784266	3.925318	19.53307	2.121246	38.35325	19.63057	28.34431	0.4023248	20.96488	20.88522	9.720499	24.31603	17.01254	4.096871	129.0104	2.695859	583.5693	4.68639	1.846755	6.065881	163.7553	0.7911552
ITGAL	1.127566	2.264597	6.127949	3.935114	0.9375043	5.81112	0.9855217	0.4771291	1.415683	2.358362	0.856775	2.91721	3.376702	0.6917769	1.790216	1.267938	2.046677	6.120788	0.9334092	0.2604138	2.312459	3.044539	2.345415	1.089423	3.783578	3.549996	0.9257022	0.4452483	5.055936	0.7794986	1.171733	2.216011	0.5857923	2.198971	3.314002	1.155773	0.7282441	0.5190235	1.129396	3.056904	3.663889	2.854166	2.57712	0.9514412	3.656394	4.787202	2.984279	1.009378	6.199455
PSTPIP1	0.3982579	0.469925	0.9302855	1.158755	0.5968775	2.480391	0.6383006	0.1746818	0.829534	0.7012418	0.4043548	0.8988079	1.051308	0.4588849	0.3791693	0.7771962	0.7442316	1.508494	0.530784	0.2216967	0.8339183	0.8087173	0.5718043	0.3544458	1.066715	1.549574	0.3863612	0.2870207	1.146866	0.3072691	0.4529637	0.8950349	0.3550928	0.883131	0.940979	0.4367382	0.2319627	0.3278274	0.3854202	0.8208207	1.786192	1.174655	0.8641743	0.3634772	1.136648	1.110365	0.6361978	0.6784599	1.095313
IGLV6-57	41.9445	27.83685	136.9335	4.851822	20.02428	218.5006	25.95079	1.388945	15.07626	8.235778	1.49458	6.983194	11.41957	0.2686537	11.31482	8.536802	4.252358	4.189534	9.953874	0.1898452	2.956915	15.07544	249.3837	23.23164	86.39578	10.16169	2.30228	3.80206	47.47138	1.831956	15.00062	4.167287	0.8599034	3.284881	22.24964	203.639	3.247939	1.081504	6.661769	11.93254	3.761493	45.01236	7.441056	0.8689224	5.524534	140.1889	39.91119	241.175	186.6771
CD69	0.2117949	0.7654641	1.533946	1.494265	0.9543238	9.183407	0.3334107	0.7309195	2.393941	1.177387	0.5103551	1.112763	1.548642	0.9677627	1.959651	0.9551217	0.425795	4.059875	0.1754033	0.1618326	1.44061	5.31864	5.803152	0.6856318	0.6465247	1.749829	0.6812682	0.1118751	1.67162	0.2569884	0.9878755	1.190289	0.1309615	0.5903819	1.746878	0.9604726	0.2526893	0.7999482	0.5205788	0.9659966	3.199957	6.795191	1.342024	0.2269914	1.5232	1.600535	0.8293887	0.8380612	3.308453
DUOXA1	0.4029852	0.7694504	2.513346	0.2624455	0.1250621	0.1421818	1.04091	0.1048748	0.2876834	0.1004241	1.658272	0.02997905	3.251331	1.787962	4.945375	0.1964674	1.674344	0.293009	0.6028893	14.73651	0.4643036	1.334766	0.3131839	0.1961468	0.8714357	0.2230236	1.494109	4.784425	0.06990364	0.06667847	0.1119788	1.620513	0.5980375	0.2588148	0.1741549	5.704994	1.041171	0.03149116	0.4095229	0.33031	2.48829	9.098913	0.1366197	27.17786	1.027736	0.6499247	0.6754626	0.9883307	1.640203
TRAV21	0.4663193	0.2782434	0.673229	1.039422	0.2087267	2.381319	0.5618011	0	0.4698134	0.4190157	0.2431026	0.3252246	0.7265031	0.1219907	0.4541747	0.2664196	0.3196002	1.830148	0.04671702	0.0431026	0.3641168	1.420388	1.611655	0.4014865	0.8964697	3.525483	0.2960491	0.1319576	1.023762	0	0.1388332	0.5493741	0.1201435	0.7019314	1.059852	0.08619782	0.1798573	0.08540715	0.7946234	0.40457	0.9555384	0.3000262	0.9174937	0.09864043	0.9365401	1.410128	0.3925546	0.1027649	1.054434
SNX20	0.4378126	0.6421262	1.592725	0.754304	1.287783	2.811619	0.3616851	0.1857692	0.5921249	0.3921518	0.3043218	0.5864528	1.08918	0.4181372	0.631155	0.6797265	0.4350114	1.797219	0.2645593	0.3802677	0.6927596	0.8749268	0.8724366	0.4499384	0.9084663	1.281543	0.1963306	0.6869717	0.9786953	0.1466069	0.4096594	0.5894744	0.1289131	0.7694394	1.406409	0.8837898	0.1779756	0.09842949	0.3724852	0.8888727	1.030982	0.5812551	0.4690929	0.2587211	0.858685	1.465024	0.6708131	0.2879167	1.306217
IGHD3-10	0.6449497	0.8796082	0.9311191	0.5000306	0	2.395285	0	0	0.7426083	0	0	0.4498066	0	0	0.6281529	0	0	1.065774	0	0	0.6714628	0	1.445853	1.776902	0	0	0	0	0	0	0	0.6753954	0	0.431474	0.5098586	1.907474	0	0	0	0	0	0	0	0	0	1.337347	0.482603	2.274088	1.458351
AP002761.4	0.7376336	4.344521	2.297324	0.2628843	1.075709	0.6931611	0.5446679	1.403393	0.5068561	0.3420944	2.716622	0.2364797	0.2854459	0.7531954	0.1506371	8.232801	1.908044	0.5406557	0.4529229	7.174358	0.0867048	0.7368536	0.1555837	1.16363	0.2370355	0.4867692	0.2907971	2.298311	0.8242151	2.588638	0.06729963	2.304905	0.0306525	0.553175	0.9405306	0.4662274	3.601245	0.322494	0.2912	0.4187739	2.818199	3.230258	0.6410256	17.16346	0.8647415	1.677553	0.9125088	0.1153621	0.2017653
KCNJ10	0.0415507	0.1056095	0.4880767	0.1581431	0.04734109	0.8575035	0.2475619	0.01282216	0.09568465	0.1330512	0.06826591	0.06849502	0.2377503	0.05138452	0.08277662	0.0897763	0.1794946	0.2184705	0.06357504	0.4105944	0.1985972	0.1636352	0.1354889	0.03122083	0.1135465	0.03583692	0.05515613	0.2194807	0.2358842	0.05000024	0.07422319	0.2254721	0.03503523	8.308951	0.1791682	0.1173026	0.02797251	0.01291407	0.04915302	0.007490621	0.07430562	0.2138672	0.1440663	0.07031369	0.289001	0.2375878	0.09892769	0.04439619	0.2754555
UBE2L6	73.19401	34.65885	22.84738	27.42475	22.96556	106.0534	82.0347	22.07939	26.8402	17.42724	8.362455	20.65261	38.49013	49.8895	34.74426	76.96545	90.35445	19.21885	8.04479	8.324099	38.03514	45.48417	42.74731	44.52849	31.33801	71.84409	28.52915	32.16579	23.50119	13.49155	23.60941	48.40252	4.557961	38.65983	34.65437	33.36083	12.18658	9.249306	12.58627	39.90953	28.00119	84.38349	19.15572	42.04184	23.93044	12.47947	18.41316	22.57371	24.71878
POU2F2	1.583216	1.660022	5.912026	2.925036	1.885726	1.373025	1.580022	1.518885	2.801651	3.093026	0.9553169	5.997035	1.696164	1.454605	0.5533644	1.04284	1.563754	5.778018	1.155495	0.6227196	1.292922	1.366539	0.9296894	1.084293	2.028305	2.796375	0.9238606	0.5812529	1.713528	1.452862	2.039206	1.787298	0.6595882	0.6625498	1.30308	1.643839	0.6499629	0.3564627	0.6220194	2.903561	5.971133	4.606226	2.8115	0.9348627	3.778245	3.062495	1.819884	2.144542	5.63524
AC103563.1	3.576062	0.5542247	5.632135	0.3780719	0.1455147	0.9809959	0	0	0.4679036	0	0.1129867	0	0.4051879	0	0.2374724	0.1485885	0	0.2686096	0.3908277	0	0	0.3300766	3.279617	0.895674	2.954441	0	0.5159798	0	0.8458908	0	0.09678822	0.5106648	0	0	1.927514	0.2403728	0	0.07938931	0.5036139	0.1611702	0	2.091646	0.7872429	0.2750705	0	2.808792	0.6081582	3.438864	6.064604
FAM83A-AS1	0.1039006	0.5060849	0.02142887	0.1150776	0.1461629	0.07579735	0.0429171	0	0.2649022	0.3414341	0.4333254	0	0.08324852	0.04659555	0.2023893	0.569865	1.193617	0.07358347	0.01189602	1.382931	0.03090623	0.1808438	0	1.114356	0.07263359	0.01760252	1.507718	1.344067	0.02896564	0.1719153	0.01767624	0.3108724	0.1223733	0	0.0586697	1.075521	0.5862252	3.740669	0.137961	0.08830258	1.861385	5.6917	0.01797158	2.536897	0.06813729	0.08207428	0.444267	0.2704031	0.01678132
LINC02362	0.8959836	0.7588091	0.70936	0.3473288	0.0646849	0.3723426	0.2298167	0.1287695	0.1871953	0.3064554	0.1657438	0.2670879	0.1981277	0.05292729	0.1900123	0.1321025	0.1254568	0.1791054	0.07528413	0.03205824	0.2482495	0.2983454	1.193294	0.6022008	1.075914	0.1799503	0.2247785	0.2017437	0.4230219	0.06575633	0.8217729	0.5523743	0.1414845	0.07251008	0.9425106	0.3953511	0.2184938	0.06352292	0.1701403	0.09313736	0.2961237	1.338895	0.1224821	0.1345032	0.5804721	0.7391579	2.892653	1.201697	2.177117
TRAJ18	0.3029309	0.4131493	0.8746876	0	0	0	0	0	0	0.6532836	0	0.2112728	0	0	0	0	0	0	0.2427869	0	0.157692	0.8201905	0.4527417	0	0.4235387	0.3592515	0.1923197	0	0.3941082	0	0	1.586156	0	0	0.4789581	0	0	0.1479528	0	0	1.241476	3.118454	0	1.025263	0.4635401	0.8375307	0	0	0.6849828
LINC02384	1.372462	0.2377716	0.3534452	0.201311	0.15275	0.2583042	0.01430039	0.08813984	0.07687856	0.149322	0.1804852	0.2690495	0.1571889	0.07763044	0.09393158	0.08816066	0.101691	0.2329279	0.05351222	0.01645736	0.05792768	0.07030204	0.5987279	0.1737342	0.1503995	0.105576	0.01412961	0.1175623	1.312622	0.07978819	0.1413575	0.209761	0.01529099	0.07941042	0.07037752	0.208442	0.04120367	0.01087	0.03677596	0.1103373	0.07904909	0.9164437	0.09431578	0.01255424	0.437052	0.3230476	0.3275254	3.566253	0.7800417
WIPF1	1.740466	5.010517	8.867325	5.310872	3.489003	17.16118	3.92959	3.041433	4.262935	5.119549	3.313975	5.635084	9.627755	4.878832	4.284814	3.867275	3.399298	18.89753	3.086729	0.8428659	3.670813	6.040283	10.43262	2.601405	3.286941	11.07153	1.593422	1.229005	6.945526	1.759071	5.680336	5.121261	1.789151	5.861489	7.337023	3.721258	2.380797	2.465577	4.388613	8.046068	12.27849	7.170119	11.58632	1.621019	4.57345	6.939173	4.741954	4.843542	8.623191
ITGA4	0.6807031	1.590999	3.132701	1.259538	0.5685959	6.589194	0.3316909	0.3822442	0.9454839	1.098701	0.5575831	1.009489	2.313394	0.5746038	2.60877	0.587546	0.4971716	2.663692	0.790955	0.3311988	1.217148	1.008862	5.063992	0.9812766	1.383349	0.8192626	0.4915947	0.3150716	2.953043	0.3223982	0.8046125	1.277276	1.183963	3.040469	2.688615	0.9691881	1.321114	1.402752	1.395535	1.585714	1.157349	1.628101	1.450747	0.2740608	0.9506062	2.697037	1.878371	0.4029998	2.486173
MMP25	0.4554977	0.9252302	0.968919	0.9016547	0.1561656	4.591375	0.5744505	0.2014976	0.4603055	0.3727168	0.2997735	0.5339682	1.035778	1.019196	0.9486235	0.4296678	0.633223	0.424398	0.2291353	2.228737	1.596718	0.593674	0.648169	0.5173299	1.087384	0.3103181	0.4337682	0.7788571	0.7974817	0.2806227	0.6895984	0.6343086	0.5543169	1.3648	3.662184	0.7094085	0.5651773	0.1751337	0.2522219	1.114676	0.4329219	1.446612	0.4781699	0.434606	0.7970957	0.8842181	1.011642	0.4100633	0.7779519
PLA2G2A	0.4034285	1.108515	150.9786	3.744146	42.308	16.68508	2.859018	415.1911	15.54762	44.33644	1.17942	10.11251	5.309164	6.468873	8.286026	4.284375	265.6972	30.96056	8.092802	6.018965	7.492289	65.38476	118.4332	144.7793	1.070032	346.1044	21.28825	11.01318	28.48104	170.757	41.4589	10.32573	11.36005	44.72324	559.1718	18.33609	46.97306	0.1912411	42.3649	3.564778	14.77305	153.7833	81.98299	6.184433	102.8836	12.40042	34.85797	63.64229	2.756802
CLEC17A	0.08040257	0.1218403	4.249739	0.5194688	0.2319263	0.09953598	0.08610268	0	0.06171811	0.9889745	0.1862917	0.5669815	0.2115559	0.1589204	0.1261639	0.07349752	0.2367488	3.720207	0.007159936	0.0396359	0.03255304	0.1027987	0.0400549	0.02461303	0.2872796	0.444971	0.07373116	0.006741357	0.1975824	0.1995527	0.2074589	0.2900156	0	0.05976628	0.2259963	0.1321084	0.04961746	0.01308966	0.02214281	0.1240103	1.669502	1.908277	0.5192004	0.1209425	0.170876	0.2655174	0.1671212	0.2047492	0.9544768
AC034105.1	1.002806	0.5983542	3.48367	0.1943693	0.3366454	0.4073487	0.06040683	0.05318783	0.3247456	0.2252702	0.2613924	0.1748465	1.288917	0	0.5799092	1.203147	0.8018391	0.1035705	0.1506953	0	0.1957556	0.6363547	1.077213	0.7338771	4.206178	1.040591	0.07958058	0.09459033	1.386174	0	0.2985568	0.3281702	0	0.5450909	6.688898	1.390244	0.2320666	0.09183277	0.3106935	0.7457278	0.1541143	1.612993	0.7209195	0.2121233	0.4795242	2.729195	1.219367	2.504586	5.527103
LINC00460	0.208265	0.3905552	0.1378089	0.2691137	0.3728815	0.1772553	0.01672724	0.1178258	1.368862	0.1122831	0.1085731	0.6294169	0.5083315	0.1816094	0.2197445	21.79839	0.2378968	0.344156	0.041729	1.719689	0.144551	1.069024	0.5187666	0.2749416	0.03639786	0	0.7051724	0.3536052	0.2257912	0.5599718	0.454703	0.5088917	0.2325173	7.071004	0.09604108	0.3593072	2.259863	0.9069815	0.3548904	0.9980798	1.095344	1.607953	0.02101364	0	0.07967095	0.07197529	0.2207741	0.07139424	0.1177314
TCL1A	0.00894161	0.04268224	12.32817	0.5407307	1.656955	0.1286823	0.02585391	0	0.1595811	1.034853	0.2921181	2.750137	0.8748417	0.00935662	0.1393398	0.1389528	2.786329	3.930397	0.0358317	0	0.04654594	0.01210478	0.1202722	0.02463504	0.01875238	0.1272483	0.1930078	0.06072648	0.1454111	0.3180905	0.07986326	0.1966379	0.009214941	0.01794592	0.1555114	0.4495702	0.01655395	0.008734244	0.005540654	0.1684502	1.289891	1.518782	0.1299162	0.181576	0.1505054	0.3770012	0.01338166	0.03152805	2.229104
ARHGAP9	0.569347	0.9865783	4.464541	1.614493	0.6667793	4.835479	0.7291471	0.2515088	1.147226	1.337148	1.024615	1.610074	1.511571	1.80772	1.255264	1.39381	2.152403	3.718255	0.54382	0.1528305	1.272793	1.636542	1.392929	0.8917433	1.54298	2.238332	0.6659732	0.2854407	1.724944	0.7484774	0.7709077	1.200615	0.6832033	1.547062	2.050075	0.9861051	0.4548316	0.6913698	0.7732492	1.430633	2.307736	2.539104	1.600627	0.7193036	1.990049	2.555228	1.768321	0.7608384	2.784221
SHISA8	0.1138417	0.04851931	1.129935	0.1434251	0.5095605	0.0462435	0.05486058	0.0241522	0.07373228	0.5319263	0.2571754	0.2183403	0.1241519	0.01489068	0.0069298	0.1170729	0.2860858	0.329214	3.467101	0.04209023	0.02222279	0.1348498	0.02126758	0.1862269	0.2089056	0.1518828	0.04517119	0.08590552	0.09256635	0.01177274	0.07625947	0.08941177	0.0293304	1.209048	0.1574937	0.2104331	0.008781643	0	0.1763545	0.09876691	0.09330952	0.6958259	0.2929048	0.0240809	0.07621192	0.1770439	0.07453726	0.2425154	0.7239854
TRBV30	0.08945611	0.6405201	0.7426039	0.5548438	0.3203277	0.4568189	1.163946	0.1138719	0.1030016	0.3536793	0.0621806	0.5926982	0.9477046	0.2808242	0.6098844	5.642373	0.2452413	1.92173	0	0.132297	0.04656677	1.180744	0.6350539	0.3388834	0.3752155	0.6365262	0	0.03375203	0.2327619	0.1110114	0.213064	0.749432	0.04609532	0.4488488	0	0.3968571	0.02760226	0.02184538	0.2771566	0.3991395	0.6232377	1.381329	0.08123395	0.3027621	0.7870848	0.5564801	0.1338764	0.2628513	0.505692
TRBV5-4	0.2572685	0.2506237	0.5836611	0.3419327	0.2303092	0.6142321	0.2479567	0.03118919	0.1481121	0.1585174	0.204373	0.2306913	0.3893603	0.03845846	0.3758525	0.3023666	0.2686835	0.8502679	0.1178231	0	0.1339223	0.4477878	1.757703	0	0.3083113	0.5666136	0.1166645	0.1386687	0.239073	0.03040571	0.1750728	0.5388265	0	0.1229384	0.9006877	0.163047	0.04536106	0	0.2732846	0.2915284	0.3916127	0.7566837	0.6452425	0.3109712	0.1968341	0.8891066	0.1375064	0.1511878	0.7063886
LTB	9.378031	7.425383	21.5498	6.927459	6.249834	3.960608	6.37723	3.780252	8.885901	5.767622	2.317736	6.604099	29.773	11.39433	3.228542	6.429477	4.618205	23.63309	1.357076	2.369323	2.2307	17.08614	1.946642	3.229678	7.739584	9.592366	1.637286	54.97229	3.389074	1.034468	21.28931	2.414264	1.597361	2.63157	7.073915	9.688354	0.9243609	0.7633786	2.703767	13.21165	11.82888	20.44771	3.374887	8.860674	10.1547	6.707066	3.420979	2.83977	44.25168
SLC34A2	25.80554	20.9746	1.05655	0.8477854	2.624375	0.03357936	15.09924	0.06860427	0.2302576	1.39471	0.00591503	0.08605579	6.594349	0.244877	23.77837	0.0388942	11.14736	0.1335903	0.3307772	0.5883473	0.1395368	24.61252	0.2480011	1.110705	1.588338	0.8325705	7.771453	0.7192005	0.7389844	0.05280072	3.364498	0.2628853	29.07622	29.41571	0.07063587	26.80998	3.303143	15.32582	1.824456	4.218755	0.02789953	5.113694	0.3528897	0.3672094	1.60488	0.7440459	0.6781502	0.6051006	2.046858
TMEM156	0.3745844	0.3246173	1.72377	0.6171338	0.2235543	0.5579182	0.3309408	0.08609288	0.3639128	0.6395142	0.271221	0.3755411	0.4668676	0.06532835	1.029881	1.077179	0.449274	1.289578	0.1501071	0.132723	0.1340567	0.7342337	0.6764619	0.3923818	0.9765196	0.3609342	0.1634943	0.2002199	0.4162595	0.2776153	0.3903262	0.6537785	0.2895261	0.2297153	0.8205102	0.4385255	0.1637389	0.1562686	0.1208909	0.6886533	0.9914364	2.068623	0.2598408	0.1584715	0.8896278	0.6095144	0.6890561	0.7888001	1.839588
IGLC3	1438.965	432.7149	480.7346	94.28066	124.3971	80.01977	314.4895	16.30587	38.39301	75.53203	21.80863	135.4862	26.18659	11.54753	133.0848	23.85424	62.20662	91.89413	54.66174	6.048079	41.20267	272.7719	425.933	26.67756	517.4433	1.642293	1.785826	21.29183	13.96269	49.58631	19.53236	166.8183	9.365731	15.48917	160.9983	356.4541	57.81866	10.63147	47.6785	55.52417	26.10647	323.9851	16.00748	25.11894	25.8258	215.6342	1368.418	1693.295	193.5321
BEX5	0.8839997	5.37405	1.724278	2.537314	2.289906	0.4191186	4.07874	0.271343	2.587951	1.622454	0.1045898	3.344987	2.391104	3.660754	2.619569	1.134752	5.225047	1.243235	0.5577476	0.6397675	0.02937255	0.3310082	3.921348	24.29031	0.1314843	1.182184	3.761362	1.248984	0.110113	6.519807	1.355126	0.8272482	0.6202704	0	0.4758041	5.173329	0.02321394	3.849	4.918266	0.3543318	3.406993	7.502772	0.4326873	0.7638834	7.88585	0.5330099	0.3518507	1.204789	1.254621
LINC00426	0.161075	0.363846	0.6940025	0.4019631	0.1306775	0.4369797	0.1164337	0.0683461	0.1854651	0.4233515	0.2274241	0.2176557	0.2979998	0.04740499	0.09314754	0.07822218	0.1701933	0.9898385	0.1048898	0.03349893	0.1388738	0.2146495	0.2294484	0.1421477	0.2885437	0.3402579	0.1118476	0.04558054	0.438758	0.1957233	0.2547635	0.3110016	0.04149971	0.1077599	0.3422163	0.3572913	0.114933	0.09587878	0.1122861	0.2944642	0.4538326	0.8290754	0.3748174	0.1107346	0.2464745	0.3270418	0.2335254	0.1005744	0.4012116
LCP2	1.49868	2.747865	3.229546	3.442991	1.71472	13.37932	2.152022	1.121915	2.844239	1.779666	1.218226	4.263663	5.027499	2.232502	6.192084	4.223449	2.000067	4.943989	1.223252	1.35515	3.62918	3.097453	8.437534	2.897154	3.00412	3.803384	1.720683	1.303777	4.883373	0.6439093	2.157813	3.647545	1.649734	4.263456	6.60022	2.1754	1.219514	1.147145	2.035173	4.211627	4.08556	4.418097	2.203891	0.8407041	3.441996	4.509763	3.172229	1.659261	3.791329
P2RY8	0.5828991	1.164953	4.447195	2.457764	0.7746971	7.597738	0.2592928	0.1445936	0.4827204	1.466555	0.7760582	1.028836	1.941999	0.4316594	1.072114	0.4098763	1.020262	2.815612	0.9738701	0.1392546	0.5368389	1.387003	1.852901	0.3150125	1.805477	1.908972	0.6177177	0.4195576	2.155442	0.1298328	0.9264449	0.8357999	0.3696723	0.5429469	2.187052	0.848717	0.4427256	0.3481984	0.6890441	2.080646	1.459034	1.08471	3.078218	0.3566231	0.8747902	2.188023	1.848697	0.972314	3.639826
CTLA4	0.9336559	0.4694701	1.436427	0.8408533	0.168852	1.996448	0.2545065	0.3441403	1.004448	0.3932028	0.3146573	0.8945211	1.29297	0.3157948	0.4500775	0.6034655	0.5257071	1.729871	0.1058185	0.1743419	1.70352	1.104356	0.803403	0.7664984	0.9361804	0.4697383	0.2814037	0.4696945	1.975375	0.1482422	0.3425481	1.886328	0.1166299	0.6814032	1.520918	1.0878	0.4830525	0.3408497	0.1811585	0.5797564	0.6106657	1.48053	0.4567494	0.4309005	1.443096	1.525333	0.5433837	0.2937363	1.290159
IL10	0.04043163	0.2067835	0.335636	0.3604872	0.2081199	1.961458	0.07793642	0.05146689	0.2560459	0.2034493	0.07728564	0.3031306	0.5354196	0.7086623	0.1968932	0.2309957	0.1847369	0.367471	0.09721297	0.0523202	0.1631132	0.2668314	1.488005	0.2297485	0.1342562	0.1678202	0.07058854	0.05339237	0.2432791	0.1170727	0.08426153	0.4128175	0.1041689	0.1555313	0.67921	0.1195788	0.1621807	0.1925331	0.2254805	0.4209328	0.1739824	0.5722947	0.2264119	0.1539449	0.06186783	0.3702834	0.1058896	0.2019623	0.1142792
FGD3	1.79907	1.344875	3.315274	1.450089	3.148158	3.143812	0.7590134	0.5530812	0.605812	1.110249	2.715767	1.034555	1.233261	2.37275	1.238122	1.321857	2.89722	3.045869	1.577909	1.174703	0.7774832	1.27979	0.9740481	0.488648	1.532937	1.84371	0.6012522	0.5302278	1.545654	1.041868	0.4103064	1.805794	0.3253359	1.255816	1.577878	0.7529504	1.612975	0.6250189	0.494294	1.066925	1.61649	1.87822	1.128187	1.321179	4.028076	1.478121	1.125227	0.7121485	1.938071
IGHD3-3	0.6449497	0.8796082	6.517834	0.5000306	1.15473	3.293517	0	0	0	0	0	0	1.607681	0	0.6281529	0	0	4.263094	0	0	0.3357314	0.873106	3.373656	0.8884509	4.508638	0	0	0	0.8390691	0	0	1.350791	0	0.431474	4.078869	0	0	0	0	0	0	3.319645	0.7808941	0	0	1.337347	0.965206	0.3790146	5.468815
SSTR5-AS1	0.009942039	0.02033903	0.06100196	0.3353015	0	0.08538638	1.145071	0.02109264	0.924383	1.590166	1.278474	0.6725851	0.07125041	0.01040348	0.004841556	0.03635283	0.572372	0.1478622	0.1752992	0	1.876072	0.0168239	0	0.123261	0.9313218	1.196731	2.063971	0	2.19562	0.17684	0.1687176	0.1509648	2.484643	0.1928867	0.01178937	0.9335811	0.06442128	0.004855736	5.261125	0.004928874	0.1303828	0.4733506	2.539945	0	0.04183616	0.082462	1.197748	0.01168518	0.3653128
HLA-DPA1	10.85587	100.1909	21.20661	40.93135	18.17856	116.7935	14.55626	5.682206	7.281127	11.41178	17.30401	8.983064	81.15168	1.284839	48.31936	48.68933	26.67146	74.51014	7.231401	4.313342	27.20879	46.68793	129.1332	9.695753	82.5549	87.16987	3.109236	96.25543	44.34067	1.044585	16.4594	42.41725	7.911338	17.81564	50.13636	45.9999	18.71123	1.236749	22.56211	66.4212	14.2692	38.59087	24.54043	9.482609	14.88699	23.11864	19.23443	47.16951	92.77531
TRAF3IP3	0.1754263	0.511932	1.54752	0.6020368	0.1778284	0.8730815	0.2685337	0.1138426	0.2836764	0.4543482	0.3138114	0.5325711	0.44372	0.2483573	0.3216143	0.2405408	0.3206174	1.619976	0.1964225	0.0705826	0.2860431	0.6356211	0.6515976	0.216782	0.6095678	0.6669562	0.2686024	0.09344304	0.6628646	0.1429971	0.2964717	0.3917293	0.1409089	0.4780732	0.558805	0.2517866	0.1400984	0.1020588	0.2014196	0.4118261	1.00228	0.9427791	0.3295373	0.178991	0.7006931	0.8772999	0.4517164	0.3395971	1.254181
WDFY4	0.165054	0.7042071	3.831615	0.728164	0.2706714	1.720321	0.1224774	0.106601	0.3641157	1.111938	0.4507911	0.9372067	1.027674	0.132975	0.6842773	0.4820116	0.437808	2.21338	0.2294485	0.03780295	0.4508876	0.5487211	0.7323978	0.1619761	0.7178313	1.001222	0.25223	0.05400867	1.618095	0.1570932	0.3270209	0.4068754	0.1655835	5.09406	1.056556	0.4535965	0.1811791	0.09702106	0.4842243	0.7661352	0.6907933	1.808125	0.9780003	0.2348187	0.4414264	1.333667	0.5508613	0.2583712	2.296279
OR2I1P	10.98796	10.67128	6.972589	18.2316	0.9251237	46.95694	50.85758	6.586315	7.370074	1.667665	0.659685	0.6471901	11.53952	2.537934	86.78515	53.13261	2.042901	3.34572	3.16084	1.076065	14.50267	29.65014	2.96288	2.658324	38.14127	30.16348	1.258599	2.052999	29.1665	0.61068	16.86535	26.72371	14.38845	26.1729	6.185532	5.582582	8.694012	3.440371	2.339255	33.29082	2.281802	8.141534	1.493831	2.034303	4.27601	3.236155	4.308301	0.594909	36.07649
MTCO1P42	0.3855484	0.1502361	1.272273	0.7259397	0.04930665	0.102278	0.3450511	0.09348165	0.06341834	0.2177612	0.07656949	3.437985	0.1716189	0.1152694	0.09387684	0.02517408	0.05033189	0.5460988	0.2648585	0.203639	0.05734255	0.4100952	0.5762168	2.807309	0.3465317	0.1306369	1.101468	0.1870309	0.6628184	0.04556668	5.116177	0.3172312	0.198667	0.2395097	0.06531247	0.4479674	1.682483	0.05380102	0.4095505	0.1911398	0.09028917	1.346605	0.2334077	0.1398085	0.31605	0.07613915	6.017248	0.3236764	1.992677
IGKV1-39	16.02489	3.185817	24.98464	1.674726	2.518355	11.4739	0.5809984	0.5968263	4.656228	2.600003	1.012622	3.258273	15.2457	0	6.800781	3.627724	1.698512	0.2490375	0.1610446	0.2600235	1.150597	6.188522	27.40339	8.06191	20.47352	0.7744668	0.2551377	0.9476858	9.280358	0.04155956	1.346037	0.9995173	0.1553111	0.36968	25.41607	7.428606	0.2170037	0.1717442	0.7159415	1.693502	2.758697	8.79122	2.706642	2.890313	2.575093	19.93028	7.442757	16.53189	44.61252
TRBC1	0.08120812	0.2990382	0.9730989	0.3399883	0.2035551	1.161159	0.2661139	0	0.3366169	0.2685309	0.2145003	0.2945119	0.3036441	0.01699545	0.5061963	0.267242	0.2671556	1.100405	0.1041361	0.02401981	0.4058231	0.8465085	0.5461588	0.3691654	0.5563461	1.020846	0.144357	0.1103042	0.5810775	0.06718402	0.1063805	0.3741833	0	0.2499114	1.078531	0.3122308	0.1603666	0.1110547	0.1408973	0.1771432	0.39937	0.668783	0.1573207	0.1649082	0.9319753	0.819501	0.255219	0.238616	0.752869
TIGIT	0.295421	0.2842733	0.7961366	0.7965517	0.1821861	1.452223	0.5314928	0.1838478	0.4289718	0.2831504	0.2304439	0.3685741	0.5338921	0.2885237	0.2349772	0.4350805	0.2789615	1.545905	0.08944572	0.0509716	0.5228612	0.5554565	0.7186931	0.2600006	0.5667812	0.4398781	0.1062795	0.1907258	0.9224113	0.1276331	0.2755866	0.7459177	0.07103871	0.4194315	0.5916402	0.5290885	0.1417952	0.2869667	0.1647514	0.2896617	0.5380885	0.9545818	0.290127	0.2166332	0.8563809	0.9165949	0.2922874	0.2237624	1.276625
CD86	1.16478	2.525831	1.328465	1.291369	1.027081	10.72549	2.694289	1.092249	2.803006	0.9838265	0.7367667	4.151114	3.487797	0.9080364	3.962047	3.039853	2.102196	2.819814	0.6674696	0.4134234	3.356042	1.056476	13.32153	1.588497	0.7857612	2.486401	0.3919222	0.6592116	2.333653	0.549269	1.394055	2.415134	0.5461752	1.858493	4.300159	1.868858	0.6864544	0.6343051	1.208937	3.106692	2.572926	2.727852	1.727612	0.699735	0.9847357	2.733258	0.9500236	1.040441	1.465041
LILRB2	0.4827836	1.522264	0.9495806	1.301475	0.4797731	7.737517	0.6659472	0.3157335	1.073525	0.5444513	0.2770852	2.965495	2.335127	1.26993	1.844173	2.927298	1.291157	1.258907	0.4898767	0.3537202	2.086607	0.3657606	3.131079	0.8267474	0.9288953	0.9927566	0.7536003	0.4478686	1.53566	0.1465725	0.5775774	1.451786	0.5157999	2.121621	5.784422	0.9038741	0.9648621	0.3828942	0.4199162	3.223475	1.060068	1.242477	1.573984	0.2248582	0.5998089	2.779771	0.9976005	0.4737263	1.184304
IGLV1-40	273.1782	354.1471	258.4347	29.78315	62.92994	639.0939	9.56387	6.670042	76.86817	24.40103	4.541399	50.80826	110.2071	159.8148	190.0147	20.79107	65.22605	10.30946	5.905628	1.307693	10.12638	60.51676	1313.697	83.40414	212.9484	49.0524	13.97177	10.8242	51.19146	1.544341	24.24866	62.91466	6.986329	25.99551	266.2878	151.8973	18.70436	36.63631	10.7756	21.33386	17.67594	292.924	47.46378	19.11976	90.91649	285.315	371.9956	202.743	438.426
PTPN22	0.6793241	2.612942	1.657012	1.607582	0.2742579	4.274996	0.8943779	0.7422792	1.339432	0.8809101	0.6265078	1.099294	1.48308	0.7619609	1.128666	0.3936951	0.4300845	2.487278	0.3202652	0.3939825	1.784305	1.899388	3.13541	1.330309	2.538975	0.5581443	0.653964	0.4925188	1.825343	2.505166	1.168552	1.35769	2.310754	0.8346813	0.8950549	1.089925	0.8850192	0.680918	0.4869721	0.9377075	2.056169	2.285343	0.6908043	0.4583286	1.684926	1.957958	2.471853	29.93593	2.226308
TRAJ34	0	0.4701354	0	1.336289	0	1.120209	0	0	0.7938226	2.230175	0.2396097	0	1.074097	0.3607138	0	0	0.3150082	1.139275	0.2762748	0	0	0.23333	0	0	0.2409789	0	0.4376932	0.5202468	0.672702	0	0.2052578	0.7219744	0	0	0.5450213	0	0	0	0	0	0	2.661439	1.043436	0	0	0	0.257943	0.2025768	0.7794632
PNCK	0.424139	0.0535609	0.1559181	0.8129548	0.3128953	0.8386556	0.1892534	0.1699691	0.393403	1.784179	0.6933668	0.2081604	0.6338672	1.873927	0.02677454	0.05025916	4.0302	7.8006	1.019791	0.06679168	0.2943832	0	0.6896508	0.07844405	0.06039857	10.58151	0.04737163	0.04148894	0.04342854	0.1819445	0.9751256	0.2056301	0.3683008	0.09458357	0.04346467	0.08130464	0.0581648	0.08823113	0.262817	0.6230267	4.23287	0.2627808	7.836244	0.1528529	0.1141778	0.7220433	0.1116689	0.1823231	0.01998035
FMNL1	1.538566	3.838591	6.665626	3.566282	1.667926	7.949993	2.408722	0.9697302	2.063247	2.124724	2.076533	3.000096	3.651023	2.742206	2.692409	13.25617	3.764548	4.827633	1.372695	0.8508326	3.093727	2.802732	2.110126	1.386914	3.26543	4.904238	1.335322	1.503538	5.146608	1.030519	1.588689	2.769157	1.3653	4.295547	5.322087	2.197146	1.333816	4.381051	1.944351	4.558248	7.131671	3.151384	3.32952	1.83102	3.650561	4.374152	3.287956	2.03165	4.727656
FASLG	0.1376667	0.2094194	0.1146638	0.4269329	0.07584031	0.9635695	0.7144515	0.1168273	0.2865414	0.09134898	0.05152624	0.05169917	0.283771	0.2881125	0.1186104	0.2226466	0.1645117	0.6999784	0.1188216	0.01566122	0.3087022	0.3799028	0.6568112	0.2334066	0.6588629	0.4772261	0.1075687	0.007991079	0.3788699	0.2803509	0.07566706	0.3770481	0.2291826	0.4109058	0.3934661	0.01565988	0.07188575	0.2275715	0.1115526	0.1994993	0.6509859	0.3270413	0.09616413	0.1075222	0.623864	0.8051474	0.412053	0.2240362	0.6644842
AL157871.2	0.68818	0.6174786	0.8628033	0.4773843	0.1945469	2.286803	0.3141812	0.03073717	0.3753401	1.17165	0.07552915	0.202087	0.2031445	0.6443186	0.4233204	0.6621878	0.430283	0.2992661	0.2902887	0.1339148	3.092135	0.8335631	0	0.04989489	0.9621695	0.04295399	0.9887743	0.136659	0.9895544	0.6292659	0.3882049	0.6448068	0.2986175	0.5815519	0.2290669	0.8034199	0.7152585	0.1592101	0.2244366	0.1436517	0.6531244	2.516796	0.1973455	0.06129288	0.5819443	0.3504884	1.219622	0.02128524	0.5937759
ARHGAP40	0.1939896	0.02133635	0.9440877	0.1795102	0.07282568	0.00581016	2.689928	0.00531046	0.003602638	0.09446543	0.2783822	0.008728642	1.084115	3.287181	0.02133164	0.02860154	1.726975	0.1034084	0.3560875	2.285881	0.01628744	0.8598523	0.01402862	0.004310169	0.2056052	0.02226347	0.07151044	0.9916441	0.01628241	0.1863741	0	0.9239916	0.05804115	0.1088476	0	2.97972	0.1969479	0.09780166	0.2016347	0.2481869	0.2564552	2.238552	0.01136513	5.39009	0.110118	0.004325276	0.6649197	9.311303	0.02476229
TRAV8-4	0.3836694	0.2907021	0.7693148	0.3966127	0.1908136	0.8905711	0.2054347	0	0.1227125	0.3370888	0.1185276	0.08919407	0.4781909	0	0.2075985	0.03896883	0.3116499	1.197575	0.06833235	0.1260912	0.1331472	1.385055	0.4141284	0.1468122	0.3576148	0.8088904	0.1353209	0.1286751	0.7487216	0.03526803	0.02538369	0.6249928	0	0.1140784	0.6403129	0.4412814	0.02630748	0	0.0792467	0.5494906	0.8735333	0.3291332	0.258078	0	0.4566215	0.5009112	0.3827896	0.1503128	0.7229563
PSCA	18.37174	7.478167	1.391661	6.031566	387.5294	5.717504	6.328532	0.442699	19.72377	432.8629	17.66534	0.1740035	939.2421	3.595681	428.0302	39.51762	26.60256	0.07496082	0.2454035	15.06092	4.616449	53.79482	261.5473	17.84839	262.0309	10.38263	1009.17	348.913	1.6967	0.02814641	1.11419	21.83983	11.34831	19.11897	0.5917021	2123.995	15.76743	0.1606249	1340.847	327.7751	0.1951998	113.7661	18.64667	70.83384	53.24821	0.2273162	663.2093	435.0896	13.36008
HCLS1	1.939281	3.110666	7.968537	3.302283	2.182378	12.28148	2.360955	1.262608	2.698498	2.827603	3.031606	4.971984	4.679968	3.068582	4.685616	3.129198	3.354191	5.527039	1.541671	0.9492305	3.66404	2.800694	9.665987	1.9387	3.940831	7.728175	1.734616	1.241217	5.007643	0.7437309	2.935916	3.251791	1.517127	2.95195	7.845396	3.204467	1.69823	0.9835825	5.777271	7.481169	5.116061	3.697692	4.130475	1.414995	3.535119	4.881375	4.062564	2.413102	6.10049
TRIM22	7.286646	10.93885	7.810728	17.17464	3.612367	22.00633	5.966589	3.928885	3.760965	5.118618	2.287755	5.830077	8.72374	6.662181	2.18664	3.545983	4.227703	18.144	2.371649	0.6630784	9.041882	4.255521	14.35229	3.15223	6.644774	13.7104	4.101011	0.7192714	8.924588	1.703528	6.968944	6.114236	1.913285	5.903524	7.372454	6.193113	2.762775	2.124917	2.173203	5.407125	11.01391	17.96634	7.004958	11.53267	2.614689	4.090684	11.17579	8.46468	14.17658
CCL5	6.770265	8.990096	8.934309	30.17149	11.56525	49.50256	28.77722	5.262887	18.05736	6.397168	3.979867	8.290781	24.03733	19.51004	8.886369	12.95786	13.34035	24.49517	4.535876	0.8702336	33.83182	35.07697	36.59034	10.00036	19.59707	33.76251	6.010755	3.731876	15.59464	5.907395	11.33805	49.54597	4.074589	8.165188	21.34595	9.874838	3.655766	11.17924	4.514739	11.6164	26.99816	21.74565	10.39075	9.26398	28.51967	23.34284	12.25946	13.73101	28.44989
P2RY10	0.8871188	0.8847307	3.35394	1.255207	0.2978089	3.953616	0.5236934	0.1317454	0.6320202	1.123952	0.5087221	1.051794	2.073133	0.104433	0.804614	0.1621864	0.3344014	4.947601	0.1333106	0.06559819	0.4387039	1.726358	4.690133	0.717955	1.34884	1.02575	0.3449595	0.1004137	1.363313	0.06421793	0.3829657	0.6967473	0.06856775	0.5118818	1.490269	0.918296	0.2052947	0.2274682	0.4947315	1.000542	1.663289	3.767051	0.9666975	0.2064173	1.136869	2.176744	1.169971	0.7168274	2.87727
IGHV3-62	0.7056508	1.122794	4.372152	0.1823641	0.2105684	0.5459841	0.1133516	0	0.677084	0.08454259	0.0817492	0.1640471	0.6229764	0	1.288637	0.3225244	0.1612101	0.09717347	0.04712923	0.04348292	0.153054	1.313511	3.163866	1.458105	1.274353	0.4881594	0.03733266	0.3106179	1.14755	0.04864913	0.1050437	0.4926413	0.1818054	0.1180208	4.137353	5.739254	0.0725777	0.229762	0.2915036	0.05830567	0.2409924	1.210694	0.6051929	0.3980432	0.6748598	1.138056	0.9680448	3.317493	3.124731
TRAV29DV5	0.1278898	0.2325617	0.5231341	0.1322042	0.3434644	2.414437	0.2465217	0.2532376	0.3435949	0.3370888	0.08889571	0.3270449	0.5844555	0.1784341	0.3944371	0.2727818	0.07791248	2.183813	0.1024985	0.2521824	0.110956	0.7213829	1.592801	0.2348996	0.2384099	0.9605573	0.1353209	0.03216878	0.7209912	0.1410721	0.1269184	0.4910657	0.08786613	0.285196	0.8425169	0.3782412	0.2367673	0.02082065	0.0792467	0.7185646	0.3843546	0.4388443	0.1806546	0.2885601	0.5218532	0.5598419	0.2551931	0.2755735	0.8675476
MS4A1	0.0656599	0.2602535	21.46782	2.573946	1.227019	0.7372803	0.1028354	0.08358088	0.5764664	4.439701	2.344752	4.768209	0.5498355	0.004294212	0.7534096	0.06752358	1.713795	16.96706	0.3321875	0.006069045	0.0491331	0.9555421	0.5458549	0.2600433	0.9610469	1.450279	0.6278813	0.04954731	0.9129527	0.6722208	1.522328	0.1976835	0.03383351	0.06863554	0.9343222	1.680981	0.03292215	0.02204715	0.04322893	0.3051713	6.824755	11.12101	1.835951	0.5486165	2.690759	2.133022	0.405339	0.4967954	12.12112
CCL8	0.3012493	2.043467	0.503587	1.339892	1.419374	30.86304	1.176664	0.6593014	6.736476	0.5470797	0.231439	1.360121	2.391123	1.509792	0.4246632	5.014773	0.9272883	0.5764136	0.2287319	0.2696562	2.269715	0.3756225	5.60416	0.5460344	0.1219227	1.146984	0.06039541	0.4307198	0.4228616	0.3410455	0.2454629	4.433186	0.0163399	0.8273625	3.4093	0.797176	0.3131028	0.8130951	0.2456166	1.9651	1.390532	3.386775	0.4895296	0.1073233	0.6186661	4.175366	0.6525282	0.2329392	2.025615
IGLL5	51.64972	21.21752	56.40408	5.718796	7.848613	81.11376	6.641526	1.297228	19.0723	5.30238	1.79339	11.78923	11.72869	12.36496	21.84775	8.391462	4.892822	3.221033	2.20394	0.1854005	3.191349	12.36158	108.6751	38.561	50.93156	7.404767	1.458269	2.154436	11.70607	0.9769186	8.639758	9.240513	0.7751734	2.321267	178.3311	67.68331	2.425716	2.42542	4.274973	8.123641	3.752151	63.09004	9.214993	3.42169	34.25696	82.33974	160.3796	182.0452	87.83907
THEMIS2	1.150888	5.213406	3.891518	2.834517	3.052125	13.01571	1.83899	1.211661	2.191988	2.382414	1.227034	3.965034	15.234	3.698937	4.319316	6.015663	5.6816	2.902797	1.081902	1.455704	4.259015	1.997317	5.674213	1.603288	3.823122	4.068926	2.112313	2.004656	4.843668	0.7302107	2.359865	3.090069	1.212823	6.003287	7.275167	5.080131	2.504488	1.369324	4.010776	6.18613	2.801582	4.420566	3.551792	2.606532	1.502869	4.82074	3.606625	5.275939	2.614601
IGHV1-3	0.4049304	11.2523	13.55544	0.6671294	2.49217	8.177322	0.8781165	0.1288627	8.858659	0.5093959	0.4925648	4.200852	3.059682	0	2.588149	1.758234	2.22021	2.760219	0.1217008	0	0.5796678	1.438967	2.231616	5.124899	24.09667	0.06002683	0.06426888	6.760574	1.218243	0	1.054869	3.922423	0.3129814	0.6095253	20.32722	7.559876	0.06247194	6.551125	0.1881858	0	1.493543	3.517143	0.3064268	1.370478	0.890701	108.9797	2.12101	2.082181	10.75857
ARHGAP30	1.480557	4.170409	7.871671	4.208887	1.763676	6.897147	2.127134	1.169324	2.56848	3.703747	1.739915	4.763651	4.079364	2.912636	1.945736	2.768165	5.704112	4.619194	1.819464	0.7999346	2.638912	3.39932	2.894275	1.449435	5.260612	6.091527	1.448778	1.170864	4.155414	1.123618	1.880719	3.129839	1.464783	3.325434	5.699261	2.160222	1.332741	1.047064	1.776134	5.343535	4.533741	2.773909	3.214789	1.797247	3.062989	5.441469	3.282253	2.16938	5.300704
IGHV2-70D	6.771972	0.7853645	9.543971	0	0.2474421	43.99198	0	0	0.02652172	0.5629679	0.1601079	0.1606452	18.31608	0	3.656747	2.695135	0.04209787	0.5328868	0.03692151	0	1.822542	0.2806412	6.644037	3.998029	0.2254319	0.4916945	0.08774034	1.355758	13.54497	0	0.1371538	3.907645	0.04747606	0.9554066	39.55046	0.9537371	0.7107263	0.04499947	0.999105	0.9592224	0.7929428	1.89694	6.749156	0.1559155	0.3524613	0.8597233	5.03286	2.08458	4.062548
IGLV1-47	49.61517	70.44754	66.80722	5.903309	33.8177	86.22659	70.82946	3.16827	22.37039	14.51349	5.873087	64.718	52.34839	0.5140394	65.83413	33.49922	7.855856	13.88124	3.346523	0.07264959	7.799362	30.52439	545.6395	54.84711	64.38933	30.17713	6.82995	5.894	56.8155	0.6908894	15.97077	51.13423	3.08816	4.206606	335.6461	35.81318	9.306708	22.55281	13.97176	32.97494	15.50167	45.51257	22.72076	4.904635	33.97623	180.0917	1203.987	47.31536	183.0848
FCRLB	0.2776867	0.7101004	0.9409979	0.1734288	0.1864408	0.2900541	0.5724433	0.006545879	0.3552601	0.2051593	0.1233177	0.2420834	0.4951124	0.3390042	1.416131	0.6204945	1.148954	0.29317	0.2411009	0.4334871	0.1485663	2.198091	0.2017426	0.2337668	0.0647073	0.2835758	0.07345546	0.1571579	0.2207736	0.8997837	0.07348735	0.4361929	0.05564516	0.2115754	0.1646418	0.4448566	0.214205	0.3767317	0.4349499	0.5889053	0.5879769	0.5955381	0.4763093	0.4568589	0.4957303	0.6344489	0.08080621	0.1269231	0.3226713
GBP1	10.98197	10.4139	3.292957	9.523519	4.851045	60.84256	12.86196	5.359942	11.50582	3.765803	1.606326	8.530648	10.86465	11.41625	6.578681	16.73871	3.458654	11.96604	3.591904	1.587405	37.56728	8.387729	17.64305	13.24685	10.36499	13.94043	3.750466	2.505459	14.09979	3.260427	9.610767	18.71435	2.649872	14.27062	12.76291	5.709431	7.526011	3.051526	3.675473	4.725656	8.590955	19.06867	7.390337	9.217506	5.782272	13.29328	10.00976	1.791133	13.61836
DSC3	0.02550184	0.3787202	0.09613382	0.01977162	0.07863487	0.04998664	0.2239402	0.04328296	4.600256	0.2566471	2.213809	0.01185715	0.2666367	0.1660429	0.02897729	2.877701	0.05437642	0.7538656	0.3202062	35.26541	0.05310037	1.150777	0.9676585	0.02146838	0.005942507	0.06048622	0.8598786	0.7911349	0.1198076	0.1523733	0.04218024	0.3175009	0.1547682	3.294636	0.07616085	0.3226432	7.14483	0.04290128	1.085082	0.9018539	0.4505629	32.77161	0.06518518	109.7964	0.02167917	0.4132459	0.02968391	0.1981555	0.24187
RASGRP2	0.1675979	0.3652745	3.911726	0.9783636	0.7001641	2.656064	0.3072269	0.3039767	0.2497332	2.168592	1.190093	0.907598	0.9358982	0.7840368	0.2592524	0.3514689	1.909932	4.708218	0.6847836	0.2527212	0.2360715	0.6561928	0.4714944	0.3440484	0.5122981	2.825474	0.3734493	0.2479809	0.6562641	0.1930293	1.168188	0.5919146	0.1557876	0.2902024	0.7170201	0.4033474	0.2960846	0.2022313	0.2830469	0.9384109	2.494216	1.361633	2.651947	0.433765	0.6185105	1.142519	0.6270507	0.59288	1.946864
AC108451.2	2.192589	0.3294443	0.2146074	0.345746	0.09980471	0.05175686	14.43443	0.1576851	1.433455	4.755128	0.02583153	0.05183645	1.644287	0.73886	3.311813	0.03397097	1.22256	0.1842322	0	0.7694375	1.044636	6.162862	0.6109489	0.2559663	1.19504	0.4847892	54.99558	100.6745	0.2417393	0	0	2.062592	4.404331	0.04972377	0.2937847	1.209013	0.04586695	0.4719089	2.164604	11.53325	0.06092002	1.625885	0.06749364	0.1886636	0.5970878	0.0513727	0.5839676	0.1091957	5.756148
MTATP8P2	13.85684	10.1917	24.00628	46.73306	5.227725	5.881492	16.02635	27.63424	11.96629	11.4551	7.01748	49.97753	10.67078	22.47497	8.049375	3.80004	5.336426	28.45932	13.8028	9.002256	2.988342	25.12341	6.508723	17.86138	12.10859	4.577789	15.20659	4.107889	15.51655	7.942814	157.4754	8.706582	12.85238	11.32299	4.538247	11.70925	11.91065	6.622719	8.70903	5.299466	12.49343	28.52922	10.1265	8.37467	15.90264	6.772804	65.98999	22.39376	7.49751
KLHL6	0.4132913	1.025195	4.414825	0.5982255	0.3394332	1.431953	0.361788	0.1801911	0.4769635	0.7004866	0.5613765	0.8237356	0.8246493	0.2301235	0.6674943	0.2356901	0.5266665	1.036972	0.1701765	0.1485989	0.575353	0.4427209	0.7310152	0.3551782	1.00989	0.4541571	0.3117309	0.1874092	0.8694223	0.2038964	0.5452391	0.5737595	0.1953784	0.3754224	1.046114	0.62238	0.4083098	0.2157423	0.3923661	0.6955105	0.6775027	1.151456	0.669121	0.1860755	0.4786603	1.404726	1.5548	0.5570573	1.692225
TRAV26-1	0.4840125	0.2792797	0.7525246	0.3463899	0.06666038	1.071634	0.1794207	0.2211703	0.5573019	0.2408755	0.1552778	0.2077319	0.6032546	0.1558391	0.3807519	0.3063081	0.1701162	2.645579	0.02983973	0	0.135668	0.9576525	0.4451539	0.5641746	0.3123302	1.015538	0.09454825	0.05619053	0.435941	0	0.3990486	0.5458503	0.03836985	0.09963272	0.5297972	0.3854022	0.06892854	0.03636829	0.1153529	0.3691607	0.3967175	0.7665474	0.3380966	0.06300497	1.281857	0.5918862	0.05571953	0.1750384	0.6524557
KHSRPP1	0.09046805	0.1465185	0.1959142	0.1052101	0.04049392	0.07349786	0.08719357	0.02879002	0.02604169	0.2682601	0.1650705	0.3154752	0.09161418	0.2721676	0.1376749	0.2687703	0.1756777	0.2803081	0.09063313	0.1170694	0.08830039	2.02844	0.08450496	0.06231216	0.2371625	0.1743426	0.0502555	0.09386806	0.1029853	0.1496896	0.484817	0.2131621	0.2913548	0.3934027	0.1072779	0.1505049	0.04885037	0.1049394	0.02102189	0.3139536	0.03707576	0.3492386	0.1506136	0.2105036	0.1038246	0.1563264	1.032356	0.02658247	0.1726017
AC133644.1	0	0.1262401	0.4008985	0.4592873	0.3977403	0.7219124	0.5352716	0.3142022	0.3197341	0.825073	0.2573586	0.2582223	0.5076104	0.6586368	0.1442425	0.7107482	0.4060106	0.3059165	0.08902187	0.1368907	0.3469224	0.3759206	0.3873457	0.306022	0.3882438	0.1317256	0.09402299	0.1676351	0.2408439	0.0918928	0.1543234	0.2326362	0	0.07430941	0.2048876	0.7117705	0.2284853	0.05424936	0.02294241	0.1101329	0.3945135	0.6670027	0.4482911	0.1879648	0.1416372	0.1791385	0.1939349	0.4786814	0.5441808
TPM2	4.184444	28.30548	20.72309	44.15108	91.4154	123.4353	49.35768	27.23008	40.91933	146.9222	54.88548	34.20709	63.75695	143.4101	24.10876	52.56662	25.4351	501.3075	80.47208	14.11932	16.62604	10.80779	86.228	6.788515	20.26236	829.3964	36.52992	58.78287	16.00389	16.2546	109.1361	27.5335	22.68187	8.163569	15.27447	28.08281	12.33821	16.81529	66.117	115.6567	359.2167	24.38589	546.2498	11.34477	13.99279	48.07886	17.95875	37.11224	84.0447
GPR25	1.638505	0.627713	1.142893	0.3711092	0.5273904	0.4187889	0.1064629	0	0.3285666	0.1455752	0.1023747	0.179757	0.4589145	0.03852929	0.3137872	0.5048725	0.7738876	0.8518337	0.1327951	0.02722687	0.3929232	2.691675	0.4539924	0.9383546	1.145427	1.091648	0.3155744	0.1667089	0.4191483	0.01523085	0.1425086	0.5398188	0.1707564	0.7143556	0.2910795	0.6261644	0.0908892	0.206807	0.399274	0.6023846	0.04526929	0.6159378	0.2117618	0.1869263	2.23959	0.6489706	1.281164	0.8222453	1.352936
TNFRSF9	0.1894813	0.5836036	1.021275	0.506823	0.2600924	1.142074	0.5356944	0.2009981	0.5436137	0.2338242	0.1251224	0.4559168	1.019434	0.2808907	0.4459876	0.4243608	0.3347615	0.6836371	0.2505718	0.4133316	1.030739	0.6968574	0.8708002	0.3349759	0.3819274	0.2659063	0.06616212	0.1382175	0.4005823	0.4206371	0.2482157	0.4530729	0.09763675	0.4478987	0.7015287	0.2615207	0.2046299	0.08328918	0.129153	0.3506997	0.4581559	1.154089	0.3211891	0.1229149	0.4421605	1.139417	0.2032253	0.1614599	0.7551473
IGHV3OR16-6	1.166284	0.1136161	1.563504	0.1291746	0.04971753	1.39226	0	0	0.2557873	0.1596916	0.07720757	0.0774667	1.211343	0	0.6220458	0.2538387	0.2030053	0.09177495	0.08902187	0.0410672	0	0.8270254	0.5810186	0.153011	1.669448	0.1317256	0.1057759	0.08381754	0.2890127	0.0459464	0.1984158	0.2907952	0.05723502	0.1114641	4.653876	1.724675	0	0.02712468	0.1032408	0.1651994	0.1365624	1.71515	0.403462	0	0.7648411	2.111275	0.9142646	3.426924	2.417419
CCL22	0.9692962	1.345239	4.291763	1.846989	0.354422	9.164481	0.9013177	0.2722585	1.076769	1.31995	0.6832435	0.7997928	5.649114	0.2499997	1.153472	1.715946	3.399594	4.229982	0.180536	1.171025	0.3197988	2.088419	4.085805	0.7804657	2.094846	1.432836	0.7367113	1.354702	2.992747	0.2767137	1.064902	1.794214	0.1266244	0.3379315	4.845833	0.898382	0.5391911	0.2700429	0.7951907	2.578667	1.012678	3.548586	1.595114	1.524768	1.551095	1.62302	1.946065	1.351849	2.006539
IGKV1-12	2.863382	12.0924	5.33054	1.908408	4.362151	10.89087	0.1936661	0.2557827	2.805305	2.600003	0.628524	2.662674	3.287062	0.1051327	15.46077	2.755234	0.6426801	0.3320501	0.04026115	0.1857311	0.6798982	7.480632	54.544	4.013655	17.48853	0.8340412	0.5102755	0.1137223	3.52915	0.2077978	1.585333	5.523648	0.2588519	2.386116	44.59726	3.045728	0.6200105	0.6133722	1.400755	2.241399	1.317587	3.361349	1.733467	3.910424	5.611397	11.56234	5.300145	11.9561	25.2454
SERPINB3	0.2199095	2.361881	0.3042566	0	0.04921626	0.2297037	1.995862	0	3.275883	0.2107753	28.18961	0	0.7879995	29.33023	0.7942593	1.41554	0.09210598	0.07570802	0	138.241	4.025699	0.06202174	0.04108289	0.176713	0.1665427	0	1.105266	0.8781251	0	0.01516105	0.03273589	0.02878633	0.04721496	0.006130015	0	0.3658469	6.796758	0.22376	0	0.009085211	27.14224	115.7372	0.00554714	304.9992	0.02103138	0.006333298	0.9050465	0.05923189	0.01553925
IGHV3-49	65.06412	19.80998	35.30991	13.61301	9.216866	21.47888	7.782026	2.356517	6.616037	4.790747	6.325082	6.46549	22.70935	0.2235193	7.343886	6.482649	2.342369	5.930073	0.3081526	0.2211311	5.804279	25.41802	46.99227	10.09284	125.8806	6.636941	0.8679045	4.28759	39.26682	0.1060302	7.962072	7.023823	1.452889	2.858054	57.21093	65.76507	2.372732	1.669211	9.556396	5.421929	4.306967	46.94673	5.276041	3.614708	18.9576	157.0907	26.78859	34.04329	74.67191
TRDV1	0.1095531	0.1867661	0.07908135	0.3397468	0.2451824	0.9663171	0.4223513	0	0.03153542	0.078752	0.03807497	0	0.1024071	0	0.3200998	0.1001446	0.1001122	0.4525888	0	0	0.5417693	0.370771	0.3274625	0	0.1914627	0.1948816	0.1043269	0	0.1781585	0	0.09784891	0.2868117	0	0.07329147	0.3897275	0.243007	0	0.02675311	0.0339422	0	0.628561	0.7048561	0.1989675	0.09269498	0.0419091	1.135829	0.5328466	0	0.09289493
LSP1	3.717987	12.6415	8.54072	9.810472	7.969539	15.45179	7.770014	4.779901	7.519407	5.93364	5.374642	9.677383	11.61259	7.203721	6.322599	12.20005	10.4161	10.83757	3.668381	1.150095	7.070817	7.379435	11.66403	3.553063	7.644642	14.66377	2.788298	1.914188	8.724983	2.181327	7.349361	7.833536	2.133354	6.48098	19.02295	5.618552	2.200721	2.040154	6.615522	20.52524	5.949152	12.83741	7.738937	5.163723	7.675327	10.30237	9.521197	8.715791	8.798522
TERT	0.2165667	1.098748	5.52156	0.2417825	0.5661078	0.0985279	0.2337755	0.06616216	0.04239109	0.2366313	2.586186	0.8518652	0.06748012	0.0271942	0.08015209	0.1860897	4.733858	0.1646223	0.8747903	0.4772194	0.4035904	0.2843836	0.03560339	0.7249459	1.262634	0.1489617	0.296979	0.1928384	0.5268722	0.2078338	0.5338658	0.2313258	0.07141979	0.3824938	0.2294143	0.2626083	0.6682305	0.03173164	1.135291	0.2404983	0.01775074	0.3567036	0.4955869	0.0146593	0.5103359	0.1437011	0.2722483	0.05345288	0.3795155
IGHV4-59	518.5369	49.41266	70.41236	12.52602	6.689268	151.9954	25.18696	2.159426	18.1609	7.665195	3.200605	22.93014	46.16318	0.4649201	91.12849	19.12559	6.6069	8.00945	1.359607	3.85285	9.146137	27.09362	92.78187	63.40219	66.63676	17.48357	3.743824	1.341081	17.26194	2.205427	10.36572	32.10379	1.540142	7.944351	302.5099	126.6852	1.49554	2.189701	15.19205	9.451409	8.375825	17.1515	21.12674	9.910872	19.19056	457.9618	312.1798	56.96704	216.5687
GZMH	0.5466135	0.7454934	0.2731674	2.004854	1.09159	6.38302	4.842773	0.3211404	2.868529	0.5742851	0.2630416	0.8357606	4.913063	1.891946	1.423087	2.344604	0.806898	2.67508	0.6065844	0.1088216	3.031467	2.063413	7.006785	1.057079	3.58605	4.537675	0.480496	0.09518711	2.078703	1.060971	1.351982	4.315144	0.3466601	1.265838	2.09412	1.21248	0.6616705	0.4312567	0.3126537	0.6462059	4.01502	4.112031	1.209113	0.8538465	1.688924	2.790008	1.148402	1.519645	1.877761
IGKV1-5	1056.646	116.0421	398.5715	43.15207	36.06577	170.2639	29.99131	4.975262	75.05578	19.77534	11.18059	97.81773	180.2884	4.011246	136.9497	82.93081	45.16105	21.54986	48.67422	0.4446374	13.02915	101.5494	908.9259	131.2644	369.4388	44.25682	7.825823	51.78411	67.937	5.845211	39.83235	108.0709	6.584179	32.35811	859.9206	111.9279	21.7774	17.69426	14.22861	1548.316	28.09283	124.8642	96.83087	19.58791	77.46173	881.7828	216.1145	151.1306	446.5225
DOCK8	0.674474	1.536092	4.17558	3.113909	0.5349757	5.541161	0.6752251	0.2695702	0.9669962	1.754823	0.8942949	1.419286	2.485759	0.8545234	1.642977	0.8339992	1.100152	3.492295	0.5173137	0.4107912	1.196006	1.740733	2.194897	1.009047	1.973216	1.286675	0.6897224	0.2495554	3.491992	0.4619973	0.8394959	1.327565	0.5949386	3.185752	2.239435	0.9909622	0.524535	1.416135	0.8871043	1.728697	1.983047	1.679811	1.865104	1.826193	1.269556	2.389095	2.271672	0.6904423	3.497915
TBC1D10C	0.3083306	0.592542	2.610136	1.353578	0.6309039	1.797603	0.3666391	0.2446662	0.6639302	1.024738	0.9352121	0.9774488	0.9532425	0.4734866	0.4602009	0.6149474	1.222179	2.468163	0.365858	0.1006735	0.6566026	1.740092	0.4578196	0.5571279	1.589988	1.946995	0.3762426	0.2447546	1.213819	0.2617095	0.5436268	0.8805976	0.3507694	0.7259789	1.500473	0.6276748	0.1976881	0.2835787	0.3721881	0.8734758	1.473659	1.89618	0.9187588	0.7792653	1.629864	1.691081	1.150592	0.6330068	2.209286
TRBV6-1	0.7478843	0.2379987	1.367654	0.3479016	0.7141471	1.180469	0.1441629	0	0.459269	0.107523	0.03465677	0.417277	0.217498	0	0.2913627	0.7292322	0.318936	1.483046	0.03995994	0.03686831	0.259543	0.6412212	0.8569351	0.03434162	0.4182577	2.069504	0	0.1128715	1.005418	0.04124864	0.1187526	0.8354018	0	0.2334909	1.221881	0.4423818	0.0923058	0.04870267	0.06179003	1.137033	0.4086654	1.924732	0.09055256	0	0.6484937	0.6203157	0.1492338	0.02930038	0.8455524
PRSS1	11.40424	7.776776	0.4716	0.551211	0.04300411	0.138267	1.120444	0.008153253	7.704962	0.08287693	0.093495	0.0737069	41.96484	0.0603212	1.356822	1.554503	3.63478	0.1587649	0.03080046	0.7388544	0.105027	1.248613	3.144608	1.032328	8.274575	21.95595	5.739649	22.81561	0.01874902	0	0.1601819	0.2917734	6.277425	0.08998544	0.2354513	121.5596	0.4090997	0.0140772	19.80676	10.7074	0.007874812	4.005588	0.0348982	0.2926507	30.1085	0.02656272	30.3096	0.005646061	0.3150065
LINC01857	0.1219112	0.9698932	3.842759	2.362949	1.127739	0.7357469	0.5874933	0.5172841	1.052783	0.671873	1.01688	1.076976	1.164915	0.08504635	0.375998	0.297177	1.299729	5.170735	0.1628449	0	0.3173071	1.815422	1.062839	0.2798981	0.681794	0.3855382	0.1289949	0.09199486	0.5286818	0.5379091	1.524414	0.5532202	0.08375857	0.1359318	1.702638	1.922982	0.1003106	0.05954198	0.4532525	0.9670209	2.498092	13.49112	0.4428241	0.5501409	0.6529131	1.039253	0.1824475	0.549263	1.699927
IRF1	13.37425	12.63048	7.701939	14.94642	6.095386	22.64318	14.94588	7.881927	11.97681	6.302483	8.291375	5.408465	10.70059	9.450712	10.42924	24.05996	12.98307	8.303167	4.887928	3.482313	26.91262	10.23966	7.237482	13.84868	23.6202	12.54087	7.265292	7.37431	12.25182	10.19929	12.33542	5.044378	8.414627	10.16855	17.61134	5.26188	7.623776	3.271656	5.423222	6.913846	6.486494	14.62683	5.909924	4.108281	20.0669	12.10226	14.06102	5.747424	11.18049
IGHJ2P	0.999672	0.6816964	5.051321	0	0	0.1546955	0	0	0.1918405	0	0	0.2324001	0.2076588	0	0.3245457	0	0	0.5506497	0.2670656	0	0.1734612	0.2255524	0	0	2.329463	0	0	0	0.4335191	0	0	0.6979086	0.3434101	0	0.263427	0	0	0	0	0	0	0	0	0	0	0.9212838	4.488208	0.1958242	2.825554
TRBV3-1	0.4090729	0.2440857	1.218075	0.6739543	0.2288787	2.160198	0.2956999	0	0.2943844	0.2940612	0.1777156	0.2496369	0.2867922	0.4280594	0.124506	0.04674267	0.747641	1.351979	0.04098194	0.03781123	0.1863266	1.003737	2.636555	0.07043984	0.5004473	1.637305	0.03246318	0.2701026	0.698509	0.08460719	0.3958168	0.6425757	0	0.4105072	2.061602	0.5293119	0.03155552	0.04994826	0.1267407	0.7098082	1.173528	0.789583	0.2166931	0.1730622	0.9780577	0.4594638	0.6504649	0.360597	0.6648363
TLR6	0.1292037	0.5489717	1.284204	0.9606221	0.1542191	1.215007	0.1532642	0.01967994	0.3166083	1.14073	0.2510046	0.4852098	0.4789744	0.3293344	0.4904484	0.6935032	0.1786178	1.012794	0.6584816	0.1175876	0.3587069	0.2063047	0.7674479	0.1574479	0.2755984	0.4753907	0.5089861	0.05249881	0.4223848	0.2932652	0.3136516	0.2948909	0.2492355	0.7225312	0.3902298	0.4115214	0.1696887	0.3753858	0.1909143	0.3646158	0.4670501	0.8526014	0.4572792	0.1962185	0.1723586	0.6022311	0.4561338	0.2686702	0.8015491
PIK3CG	0.2899555	0.8207946	2.594415	1.301766	0.2746621	5.140169	0.1429798	0.1201704	0.5163194	0.7561786	0.543708	0.4185553	2.096899	0.2716607	1.226487	0.4962053	0.2711302	1.593448	0.2621116	0.1371215	0.3492625	0.5134835	3.595289	0.4690961	1.70644	0.8756528	1.335665	0.09922414	1.458466	0.1310983	0.363372	0.4413418	0.2814457	1.159377	1.575231	0.9572755	0.2684029	0.2338303	0.5828842	1.233563	0.6770546	1.362286	1.420622	0.2567479	0.3637187	1.430864	2.076332	0.4557123	1.486632
IGHD6-25	1.110747	2.272321	4.810782	0	0	0	0	0	0.6394682	0	0	0	0	0	0.5409094	0	0	0	0	0	0	0	0	0	0	1.317256	0.7051724	0	0.7225318	0	0	0	0	0	0.8780898	8.212737	0	0	0	0	0	0	0	0	1.699647	2.303209	4.986898	5.874726	8.162712
TRBC2	6.897616	2.77119	12.23877	11.75192	8.528146	19.38639	10.48332	2.732308	9.774839	4.429563	3.17678	6.702879	9.979647	4.378605	5.373208	5.743061	9.64214	23.03562	1.50768	1.301865	5.586748	17.63879	11.34503	6.229337	12.58584	20.17832	2.250767	2.58429	9.059973	2.693601	6.103262	7.829372	1.118465	4.727477	17.42622	6.419606	2.24737	1.20147	3.295239	9.242399	16.92121	19.42733	4.518871	4.571014	21.66281	8.993352	6.144893	8.94319	16.98741
PADI3	0.05015601	1.274039	1.80574	0.3402529	0.03367509	0.002910546	0.3323417	0.04256361	0.03248475	0.1397113	0.2701902	0	0.1484673	0.02624196	0.03663733	3.942976	1.483868	0.455853	0.03517327	0.8622953	0.02284531	0.00848739	0.1218101	0.4491009	0.01753124	0.0371756	0.02786194	3.534057	0.04486086	0.9025032	0.01119939	2.84941	0.00646115	0.01677729	0.03965034	0.1112544	1.168435	0.03980668	0.1592803	0.06216347	0.06166504	0.7260747	0.01518201	0.7532739	0.3069917	0	0.07037015	0.2431684	0.02835301
C11orf53	6.570458	0.05657231	0.3114033	2.30263	3.906437	0.7856734	1.631135	4.294531	6.8776	1.741367	1.037977	0.4744434	72.93736	0.4861405	6.714459	0.03033425	2.31982	0.3290189	0.7579788	1.251442	0.716877	13.5556	0.3347659	0.9142565	7.005787	1.219964	3.381316	11.55639	0.9281985	0.4118018	3.141721	1.511653	1.744125	0.3108045	0.9968688	7.876048	0.7269816	0.1863837	8.595122	2.286744	0.1359957	6.148919	0.3816985	0.6177101	0.7362786	0.5160718	1.191889	5.18731	1.997819
IGKV1-8	10.49787	3.165661	5.36929	9.079711	1.463978	4.285759	0.1016875	0.3133732	5.208545	0.7584296	0.146674	2.851347	6.344826	0.1104032	2.183619	1.904795	2.530871	0.5666316	0.1902578	0	0.5766784	3.463628	34.37492	2.289109	4.111902	0.9384142	0.1339641	1.015099	3.517338	0.2400366	1.47634	1.353464	0.1359143	0.2293984	7.172998	11.85754	0.813866	0.2705311	0.3595723	0.8892	1.145827	9.299823	1.836337	0.803438	3.148159	12.57953	48.17817	5.735221	15.74557
STX11	0.9342729	2.456372	1.985759	2.108644	1.39395	12.25516	1.870949	0.5197551	1.960239	2.231204	0.8875263	1.353857	4.120831	0.9233226	2.128251	4.659244	2.067998	1.663957	0.7654217	2.686639	1.707593	1.208567	6.399737	0.9938564	1.161103	2.277498	0.949017	0.3133366	1.998779	0.3263483	1.236236	1.304502	0.9307378	2.250117	4.521752	1.335529	1.057012	0.6540343	1.254328	2.604078	2.867384	4.808831	2.099008	4.110633	1.008669	3.494277	1.367125	0.68935	1.543345
CORO1A	4.309816	3.353202	18.14488	4.426569	8.653362	24.08943	3.576243	1.487348	4.305481	3.747227	3.289604	6.732971	6.374286	2.568466	4.649311	5.222896	9.722249	10.92708	2.513301	1.635943	4.856629	7.390302	7.707949	4.724147	6.751664	14.1991	3.207803	1.412388	5.978131	2.91695	2.920636	4.281155	1.992357	7.257638	17.22361	3.878583	1.656577	1.353171	2.851151	11.32622	9.154249	10.01414	5.297768	2.215754	10.91912	8.048703	4.533357	2.978972	12.13057
CD84	0.6653679	2.779819	1.465846	2.637925	0.458336	7.869664	1.380428	0.6379782	1.289715	1.271838	0.9520182	3.3779	1.976293	0.5787012	1.874685	1.064394	0.7481913	2.548874	0.7462255	0.1070276	1.464159	0.9972559	3.793638	0.9731201	0.6886451	1.201542	0.4416185	0.430363	2.627814	0.4736128	1.533301	1.262344	0.512054	1.040573	2.28161	0.7091971	0.4825966	0.3059769	1.109714	1.773551	1.412989	1.412149	1.777325	0.2924574	0.6859191	2.868373	1.21399	0.5547824	1.305464
SELL	5.33403	0.9656323	13.61142	5.057006	4.715959	36.75225	2.312373	0.952638	3.358088	5.01578	2.218478	4.288102	4.855787	5.389661	6.138379	2.562047	3.975924	10.82709	1.376	1.280392	1.844736	5.467886	23.61418	1.157268	3.10823	4.324465	1.658255	0.8692417	4.195192	0.5341585	2.289246	4.0261	0.8317457	3.980803	12.7025	3.895097	1.136474	0.7883577	0.7956175	6.845621	6.945888	9.762192	2.487399	1.663747	2.885345	5.375564	2.816453	0.9916969	12.74558
FAM25A	0.173856	0.07903726	0	0	0	0	0.1675633	0	0	0.249952	25.1361	0	0	0.06064175	0.3386563	2.595776	0	0	0	43.49552	0.03016717	0	0.3031401	0.1995795	0	0	0	0.04373089	0.03769731	0	0.0345071	0.2427508	0	0	1.053708	0	0.5006809	0	0.1436394	0.2298427	0	8.501177	0.0701673	61.09674	0	0.3204465	0.130093	0	0
CCL4L2	3.749665	0.9954621	0.6095264	0.2884929	1.537436	22.68941	4.620885	1.712481	5.652222	0.3909414	0.1790641	8.284556	4.646682	3.968627	7.952182	6.973022	4.734368	1.513597	0.3785182	0.3703985	4.76056	1.743712	22.28773	2.424956	2.221077	0.4582578	0.2998371	0.5075851	1.29404	0.5446474	1.627663	6.32464	0.7522083	2.575563	5.408078	0.9312079	0.5034201	1.35604	0.6385117	3.59016	2.639359	1.841607	1.420925	0.1453128	1.730063	1.998203	0.9209875	0.6307867	3.155236
AC022706.1	0.2800202	0.4773784	0.3234139	0.5210403	2.306225	0.8969739	0.3508503	0.4752638	0.7254472	0.4629713	0.2919614	0.6835297	0.9074167	0.5274303	0.1636365	0.8447068	0.3582447	1.249373	0.1570974	0.08282461	0.408144	0.6823433	1.109027	0.2893065	0.4110817	1.095868	0.2133295	0.2535657	0.09107543	0.1621638	0.6002496	0.9383645	0.115432	0.2622685	0.5312813	0.3726788	0.08640202	0.177792	0.2429196	1.166113	1.262341	0.8647814	0.3220915	0.1421583	0.7926924	0.5419316	0.3981137	0.8557024	0.7123246
TRAV8-6	0.2494725	0.1215145	0.3601655	0.3315711	0.1914258	0.3639894	0.1717449	0.2117084	0.1436239	0.1024759	0.09908993	0.3728344	0.5108185	0	0.4165292	0.06515645	0.1628385	1.590111	0.0856895	0	0.241176	0.8201905	0.8255879	0.2700194	0.2491404	0.4226488	0.0452517	0.02689333	0.718668	0	0.1061047	0.3732131	0	0.3337963	0.8170462	0.1581062	0.06597973	0.06962485	0.1545852	0.3887045	0.292112	0.6420347	0.2589061	0.06030957	0.3544718	0.4680319	0.2133432	0.272269	0.5641035
TRBV10-3	0.43464	0.2963897	1.41186	0.4212214	0.1945469	0.807107	0.4189082	0	0.2502267	0.23433	0.03776457	0.1515653	0.5755761	0	0.1852027	0.5463049	0.3475363	1.705817	0.08708662	0	0.5090709	1.176795	0.7713833	0.3367905	0.2278822	0.9664647	0.1034764	0	0.6008009	0.1797903	0.161752	0.2844736	0.1119816	0.109041	0.944901	0.4820519	0.03352774	0.05307003	0.1683275	0.3770856	0.3562497	1.677864	0.3289092	0.09193931	0.831349	0.2628663	0.08130811	0.2873507	0.5835384
LIMD2	1.609588	2.764139	10.00379	3.668612	12.02902	5.946567	7.634812	1.001209	5.128144	2.626076	1.590362	3.520531	3.22451	1.935616	1.428138	8.905163	18.09336	5.556398	3.400654	3.433547	1.653822	3.356904	1.671948	1.413376	2.580328	5.041938	1.12352	1.729697	2.088566	1.732504	1.746227	1.990032	0.9944058	4.820324	4.157094	2.616998	1.32613	0.5371201	1.872043	4.545508	4.555341	4.95568	2.168236	1.361903	6.395974	3.162848	1.62061	2.280558	5.225935
AC006262.4	0.1398143	7.389017	0.05046275	0.1083982	5.38201	0	0	0	0.0804925	0.5025259	1.409173	15.94297	0.2178239	0	0	0	0.8304762	0.1155209	0.05602775	0.103386	0.1091714	5.110417	0	0.04815031	0	0	0.04438148	0	0.7275844	0.1156693	15.90102	1.024901	0.7204409	1.403045	0	1.964165	0.5176871	0	2.772342	0.2772578	0	0.8995541	0	14.31424	0.1069708	0	0	1.684362	0.1975912
TRAV13-1	0.5553733	0.6438244	0.7216173	1.205629	0.2983052	1.933694	0.2676358	0.09426066	0.2557873	0.5988433	0.3860379	0.6197336	0.519147	0	0.919546	0.7107482	0.4060106	2.386149	0.08902187	0.0410672	0.289102	1.879603	2.19957	0.8033077	0.6211901	1.251393	0.2115517	0	1.950836	0.0918928	0.1984158	0.8142267	0.2289401	0.7059394	1.185421	0.2463821	0.2741824	0.1627481	0.1720681	0.93613	1.046978	0.4287874	0.6051929	0.09398241	0.9772969	1.266765	0.5402472	0.2610989	1.569752
MIXL1	1.576614	0.3628546	0.9815987	0.2597497	0.1234975	0.5397951	0.2564239	0.09198428	0.4141258	0.2975032	0.04109619	0.23366	0.178081	0.2887133	0.1919442	0.1711441	0.5132662	0.1465504	0.06317964	0.07286443	0.0256473	0.2401149	0.2503579	0.1900383	0.5510804	0.09348684	0.03753505	0.4535814	0.2115248	0.3016294	0.07627617	0.2373371	0.1015506	0.4153123	0.3583334	0.5100073	0.04256652	0.01925064	0.08548281	1.074732	0.306912	0.5071907	0.2445827	0.1000503	0.5201975	0.5108153	0.4497793	0.3706087	0.9469576
ARHGAP25	0.6857618	1.520438	3.488964	2.661205	1.030827	5.015403	1.102746	0.4481358	1.351187	1.763578	0.966086	1.667552	1.841963	1.37762	1.31616	1.066011	1.615255	3.454185	0.6377833	0.6535199	0.851398	2.231529	2.808876	0.6617753	1.57149	2.274513	0.4958971	0.5977304	1.808185	0.4126075	0.8865389	0.9907946	0.4157203	1.393506	3.20345	1.209315	0.4503491	0.8274719	0.8066875	2.108929	2.945659	2.746379	1.336486	1.073592	1.677825	2.022701	1.212881	1.03659	3.072246
LILRB1	0.5293652	1.294143	1.884627	1.097239	0.6673182	3.16301	1.030822	0.4186722	0.9578202	0.7973073	0.3954941	2.446229	1.635986	0.4182773	0.9417202	1.237738	0.7799177	1.838805	0.5714589	0.2476459	1.606516	0.5679435	1.881015	0.7118649	0.6293578	1.452018	0.361223	0.4646801	1.442981	0.3753834	0.7590693	1.41417	0.289474	0.7926158	1.7081	0.5112251	0.2777875	0.2005038	0.6248005	1.428237	1.286913	1.575516	1.133647	0.3595437	0.7990055	2.451723	0.9943256	0.5332965	1.357813
IGHV3-72	5.816273	18.31284	77.60666	0.5989003	1.789831	5.294805	0.7883091	0.3470506	2.432886	2.123172	0.2526793	0.5070548	5.380251	0.1426459	2.743886	3.489128	0.9965715	1.651949	0.2913443	0.1344017	0.1892304	8.150643	34.60079	11.36107	108.733	9.214801	0.6923511	0.137156	6.088972	0.3383326	2.651557	0.7137701	4.776523	3.587118	83.55424	6.988292	0.953407	0.4438584	1.886492	5.85707	0.5586642	4.677681	4.456421	0.6151576	4.032798	613.7948	31.92748	24.88748	18.31473
FCRLA	0.183146	0.2123146	6.173959	0.7194333	0.7050022	0.291914	0.08825853	0.01036148	0.2179073	1.000571	0.8826417	1.068686	0.3614214	0.006388215	0.4072924	0.1227727	0.8256582	4.307678	0.200605	0.0315998	0.111227	0.4462838	0.9671393	0.1724002	0.3755592	1.093222	0.1705333	0.03685412	0.190616	0.1262649	0.4798331	0.3004736	0.0377489	0.05717854	0.574311	0.7041638	0.02260435	0.008944933	0.0643088	1.470905	2.161647	3.425062	1.326805	0.2066178	0.826729	0.8439241	0.1690216	0.5309676	1.92224
IGHV3OR16-15	0.14488	0.09879658	0.7669363	0	0.08646528	0.06725891	0.04654536	0.0409829	0.02780297	0.2430089	0	0	0.2708593	0	0.1646246	0	0.04413159	0.1596086	0	0	0	0.1634438	0.7578503	0.06652651	0.2700827	0	0.03065967	0	0.1884865	0.03995339	0.02875592	0.1517193	0	0	0.6872007	0.0714151	0.02980244	0	0.02992488	0.04788389	0	0	0.02923637	0.2451715	0	0.1668992	0.4336433	0.709508	2.921104
CD53	6.478644	12.3623	23.75786	10.76869	5.360889	77.28379	8.013634	3.515741	11.66538	8.042927	7.429744	21.61321	19.30029	5.763444	21.71959	12.9077	8.309554	26.84417	3.081526	1.577928	15.10113	10.07178	59.85529	7.752802	7.64019	15.2865	4.747709	2.973911	13.43701	2.552676	7.411976	12.27044	3.080785	11.15713	23.1917	10.57548	3.843827	3.309733	6.575648	20.10985	17.93957	20.5818	10.98076	3.041777	10.91369	21.86499	7.401227	6.078082	17.20328
IGHG2	489.2564	137.7243	311.4684	56.48534	109.7774	144.8016	18.14628	16.51727	268.4716	39.94264	43.26352	55.48039	91.17909	11.77291	78.48443	116.0679	122.5994	28.86533	24.12084	2.246361	71.55735	111.5647	117.7157	138.8291	314.0207	38.95911	7.591193	5.784299	220.796	31.06496	86.12159	164.7607	5.624403	14.69908	981.931	427.7907	26.13695	9.221433	18.03614	39.36766	54.57669	84.31809	243.0716	25.31547	287.8154	229.5803	435.7236	326.1926	868.783
HCST	4.468354	4.403781	3.03715	9.710219	5.868778	24.55949	7.135791	2.878564	7.323111	3.118284	2.244435	14.58093	8.84159	4.197932	2.668369	11.3892	10.40195	16.22306	1.516131	0.9888285	5.450021	8.764531	11.16271	2.965368	3.579697	17.6379	1.49087	2.190468	4.837309	1.376143	4.952304	6.182127	1.34451	3.90579	11.68017	8.440496	1.952376	1.608896	1.980607	15.61983	9.276439	14.52141	4.264981	3.256422	5.764381	7.619753	4.051346	6.133483	6.69283
CD4	6.86661	8.76403	7.680666	7.484966	4.229516	26.4903	5.201116	2.110221	6.253757	3.484084	3.33561	9.206756	12.44594	1.588621	12.50666	8.127268	7.028333	12.84649	3.559321	1.329061	9.406193	7.580095	21.31047	4.098544	5.355274	12.65979	2.257229	2.449235	13.79164	1.400348	4.371816	4.952212	3.09766	8.390818	16.70919	5.896397	3.209065	1.95596	6.209318	14.60301	7.190755	6.680214	7.043638	2.030168	7.282929	10.62301	5.565783	3.409726	5.61535
IGHV1-24	153.3803	10.2835	29.1105	5.619565	13.80478	11.54006	1.734749	0.6192306	16.55149	5.490126	1.825931	9.058515	33.92266	1.221688	26.27162	2.31234	1.466973	2.411604	0.1949384	0	6.077473	8.824531	56.74473	46.4729	28.90574	5.307482	0.6485527	0.4772094	31.83359	0.3219602	4.605565	2.547112	0.3007972	6.378676	41.99449	9.783347	1.561039	1.378013	10.21858	4.196306	0.9968056	37.68322	26.94655	2.716572	2.716954	255.4377	59.40596	34.53367	58.84853
GUCA2B	0.6028173	1.187545	0.9428166	0.02596474	0	0	2.679048	0.1705218	0.1156827	0.09629642	1.582949	0	0.3756642	0.1752211	0.03261765	0.03061371	0.03060381	0.4427334	0.1073631	0.07429242	0.1394663	0	0.5255444	1.753091	0.09364675	1.112055	11.65129	12.05456	0	0.05541275	0.07976516	0.2104247	0	0.06721454	0.1323754	6.834317	0.1240021	2.846047	0.8300771	0.2656473	0	0.6895074	0.04054894	0	0.281851	1.041652	0.476136	0.1574466	0.6815407
IGHV1-69D	99.57803	55.33185	77.74505	7.731616	20.55475	194.4647	3.094417	0.1651282	13.07876	10.45572	3.279913	25.58097	12.73237	1.628917	31.08058	20.05511	19.07064	2.411604	2.18331	0.07194254	7.267645	15.73928	55.47243	2.848015	89.91387	5.999762	1.420639	3.524008	49.33257	0.4024502	8.16836	10.8507	2.055448	4.686374	128.4447	6.76202	6.124074	10.14503	7.204252	2.701071	1.79425	36.93206	62.55133	2.551931	75.70252	278.6043	26.02651	14.43668	219.8295
FOLR1	2.129929	0.4409197	21.51582	22.31272	8.455449	0.09417101	0.7453751	0	1.627664	0.3280917	0.414189	0.1061053	9.172805	19.59474	0.4568747	2.653958	45.23015	0.1047526	0.8840092	0.3843703	0.7853602	8.06668	5.722288	0.04366198	16.24568	3.172439	2.462961	87.15536	1.50096	1.38451	0.07549113	1.712686	0.0653285	0.2205251	0.2505646	148.5604	3.426846	1.863811	1.681183	29.46562	1.288553	18.72852	0.06140195	0.7294513	6.140069	0.04381502	0.06640764	228.8945	0.07883601
DLGAP1-AS5	0.9934197	0.1184323	0.1353973	0.1023343	0.01865703	2.673577	0.006695545	0.01768616	0.01599782	0.07990127	0.01448648	0.004845033	0.0952431	0.0290777	0.06766066	0.02540151	0.09522486	0.0573992	0.0167032	0	0.2278261	0.01880909	0.06229525	0.009569832	0.05827704	0.06590855	0	0.4927702	2.273038	0.01149458	0.02068268	0.1454987	0.02147805	0.5112322	0.1043456	0.1746419	0	0.5801929	0.03874222	0	0.04555242	0.2502998	0	0.07053579	0.02126035	0.01920675	0.01559488	0.02449504	0.007854216
MIR8071-1	0	0.2097527	17.54085	0.4769522	0.2753586	0.1427958	0	0	0	1.105557	0.8552224	0	0.7667402	0.3218677	0.5991612	0.2811751	0.8432528	0.508292	0.2465221	0	0	0.6246066	0	0.4237227	1.720219	0	0.781114	0.2321101	1.000429	0	0.5494593	0	0	0	0.4863267	0.4548593	0	0	0.7623939	0	1.764806	2.374823	1.117279	0.520518	0	1.06302	0.6904935	1.084565	7.650731
MYO1G	0.3720032	1.21166	1.984802	0.7756744	0.5171129	2.542205	0.4231201	0.3372599	0.7928135	0.8022411	0.3854579	1.058732	1.390952	0.4255365	0.6244869	1.706612	0.9902755	1.626558	0.3259231	0.1418107	1.49145	0.9274418	1.035974	0.555423	1.185595	1.254993	0.3975304	0.2458441	1.294094	0.3383456	0.4210002	1.110621	0.3071761	0.9336552	1.751715	0.75512	0.3208248	0.3317781	0.3135525	1.241716	0.8427633	1.581751	1.105056	0.5239468	1.320551	1.84459	1.172235	0.5078349	1.903078
AMBP	3.30122	0.2605209	0.2121364	0.5316347	2.70974	0.100048	1.161285	0.4489043	0.4229702	0.2816706	0.3268366	0.02732779	3.662772	0.164009	0.1049486	0.02686387	0.5997658	0.2913776	2.049117	1.484938	0.06629091	0.4243612	0.1756842	0.4655552	0.6300164	0.7434975	5.136944	1.079238	2.032718	0.2026054	0.2683134	1.087383	1.221537	0.511173	0.3484825	2.433642	0.2297168	2.06206	5.456944	0.2136827	1.525537	0.6302608	0.05930357	0.06630802	2.5782	0.1286457	0.4031544	0.1439178	1.888317
LINC01871	0.7404978	1.234347	2.078733	2.168857	0.2946224	5.309302	2.616884	0.4189363	1.468409	1.123755	0.4003356	2.754372	2.820058	2.3246	1.041751	1.880286	1.278182	3.942924	0.527537	0.5475627	3.554884	3.954128	5.963894	3.003549	1.898081	2.927235	1.98493	0.6208707	3.318294	0.7487562	1.910671	4.99737	0.9327189	2.311848	1.75618	5.475158	0.5077452	2.73256	2.039325	3.507938	3.978854	6.14066	1.195443	2.506198	7.616936	3.810248	3.817132	4.980221	3.95345
CD52	5.837657	10.33845	26.17889	22.97788	20.19542	17.21339	25.51442	7.494479	24.16574	13.97258	11.13275	26.93356	26.87794	5.414951	7.507938	13.19418	18.46588	62.93307	4.07882	1.20171	5.420895	38.2257	24.49599	11.4881	7.698439	32.48479	3.543208	4.631031	7.858982	1.981346	19.76094	12.38321	2.269812	4.863888	13.45591	16.34818	2.335682	4.041722	6.426329	31.93031	61.97449	61.5803	12.544	8.177977	19.56684	18.03154	6.224288	18.96249	21.033
FCGR1A	0.453487	1.482542	0.1829317	0.7445419	0.5432777	6.331267	1.863988	0.8658901	1.908166	0.3211942	0.3940213	2.390667	1.234316	0.8443929	1.195125	1.164373	0.6947413	0.8926476	0.5558671	0.06410757	2.565467	0.2979278	3.558206	0.7257559	0.2843841	1.660849	0.474192	0.1711018	1.110549	0.3972417	0.5043124	1.822757	0.2268019	1.173385	1.212572	0.5621259	0.3045455	0.1595995	0.6239907	1.408438	0.6067414	0.9954505	0.908395	0.1692812	0.3775733	2.037395	0.2195699	0.6231364	0.5240187
GZMB	1.076897	1.71028	1.329699	1.406181	2.613077	17.17548	9.450522	1.334747	3.369105	0.8556117	0.4727664	1.373648	5.130394	4.062696	1.435269	6.061905	1.786907	1.287841	0.5110398	1.665972	10.73222	4.536624	16.17934	4.021011	3.466954	2.806286	1.367365	0.8874798	2.645357	1.26605	2.792728	10.35734	0.3504682	3.734956	4.301458	2.40969	1.68765	2.179971	0.8253414	3.709084	1.927939	6.965137	1.175215	1.534624	3.38243	9.833121	2.035757	1.682062	2.923678
S100A2	1.097279	1.348602	0.5065597	0.5737428	1.850368	5.224305	1.758506	1.970631	13.64063	9.7313	17.54243	1.806403	2.631847	2.737006	1.522279	406.6408	0.687912	0.5903583	0.3067761	561.8937	1.952684	1.960449	0.4195156	0.7382023	0.9187033	0.7716915	8.335165	1.838958	0.838266	12.43456	2.096852	3.019668	2.485176	3.516774	2.451031	12.86784	62.57291	2.816674	0.3953064	1.998839	4.329559	818.2479	0.2703478	1513.814	0.3709504	2.21355	1.164776	1.252175	6.981842
SPINK4	7.979033	0.4794806	9.136072	5.024772	1.970456	0.04257674	0.5008964	24.95746	0.2112005	11.11981	8.15992	2.814387	21.79465	0.5118386	1.190993	0.4191831	1.871746	5.203387	0.04900287	165.2936	2.068803	2.627996	2479.297	6.738098	28.1459	6.815891	1277.074	6.413195	2.82384	0.5817067	0.4368789	0.7683397	258.1877	0.8385373	3.504304	45.6598	2.584609	0.1343791	641.4382	5.456127	0.2505732	68.60599	99.68101	7.966949	0.9355854	0.3169554	47.81017	37.49405	71.77081
TMC8	1.146354	3.451564	8.690075	3.844712	1.488521	5.349024	3.032193	0.9541755	1.617237	3.019776	2.023888	2.025572	2.567681	1.429508	1.444671	6.183638	2.858214	6.929773	1.256319	3.122582	3.76537	3.116168	1.119373	1.649794	3.3745	3.804815	1.381151	3.808409	3.66891	6.972003	4.198027	3.616749	0.668074	3.699816	3.462817	2.502184	1.13234	3.414758	0.9599753	4.793476	2.965898	4.401767	2.979957	1.630016	2.835754	3.852887	2.134893	1.041717	6.062079
IGKV1-13	4.148495	0.3143269	2.57869	0.3573706	0	1.685156	0.44426	0	0.2985414	0.1242557	0.08010008	0.2812912	0.3949706	0	1.543229	0.2106788	0.315916	0.0952132	0.6464989	0	0	0.7800082	3.143098	1.547748	1.329204	0.1366605	0.0731591	0.3913096	2.661082	0.04766774	0.03430821	0.4223654	0	0	2.596312	0.4260209	0.0355568	0.1688453	0.1785144	0.4570358	0.04722618	1.037987	0.03488144	0	0.3085814	1.473523	1.07786	1.320544	8.631376
TRBV24-1	0.1574287	0.1431383	0.07576035	0.1627396	0.1409316	0.6333989	0.1517305	0.0445326	0.1812666	0.07544483	0.03647602	0.03659844	0.196213	0.8236773	0.2811025	0.2878171	0.191816	1.127314	0.04205758	0	0.300484	0.8169614	0.9803463	0.1445773	0.1834223	0.8090231	0	0.1187965	0.06827072	0.1302418	0.09373977	0.384674	0	0.2106408	0.373361	0.6208053	0	0.02562962	0	0.4162505	0.4731295	0.9453581	0.2859179	0	0.281044	0.108813	0	0.3700615	0.7119507
PTPN7	1.029124	2.696313	3.452913	1.367422	3.445713	3.811073	3.74237	0.3763404	1.052427	0.9247293	0.7482834	1.437843	1.424006	0.7793276	0.9116513	1.129509	1.45706	3.272571	0.3934085	0.2853705	6.076135	1.663573	1.004296	0.7834494	2.063622	1.931053	2.499505	0.4266094	1.655975	0.3892919	0.6873668	1.354222	0.4465611	1.005555	1.742204	0.8960866	0.4909379	0.4943618	0.5139317	1.574233	1.279145	2.265183	1.102587	0.5785981	2.240391	2.248612	1.613607	0.8474885	2.927936
CXCR4	25.65705	18.10296	21.0515	15.33367	31.41862	73.86154	15.31878	6.911883	14.13961	22.88314	14.47225	15.78105	43.80443	23.16029	175.4954	16.05758	45.7912	62.92856	6.052206	4.726421	14.10932	102.2288	62.093	9.027923	9.081135	36.78128	8.309873	5.494873	27.28012	24.97468	16.67442	19.77931	23.30063	23.40746	19.40879	25.76377	4.676758	9.821964	20.95641	33.52419	30.55706	52.12544	21.08923	4.929006	28.37203	22.76698	10.0904	17.22267	22.40116
IGLV2-28	2.367644	0.1345453	2.943439	0	0	0.3969161	0.06338743	0	0.1135898	0.1891084	0	0.1834738	0.3688676	0	0.1601377	3.246463	0.06010025	0	0	0	0.03423577	0.1335507	9.092067	0.0452993	1.793073	0	0	0.09925761	0.04278149	0	0.07832204	0.2754902	0	0.175996	1.871718	0.7780487	0.1623449	0	0.04075297	0.3260515	0.0539062	2.031098	0.238892	0.111295	0.1509555	1.227368	1.082682	2.318971	1.449955
IGHM	351.8896	1393.057	499.726	21.80796	19.95542	205.7398	9.756134	15.33001	10.51582	32.95246	16.14169	26.32633	91.4866	1.518206	71.74446	11.82905	20.14811	137.4638	2.574315	1.910038	10.88789	59.12235	132.86	188.5424	396.0517	74.82166	15.47238	10.89136	32.14297	2.705904	42.23161	101.4368	6.922941	14.12751	929.9524	1344.291	5.558404	7.602192	30.57211	13.62064	157.7708	170.7668	41.35316	41.52572	309.6131	95.92906	806.6663	331.4834	761.9704
IGHV3-66	3.699021	6.481703	37.61874	0.3630199	0.9640777	4.347415	2.075901	0.1192055	1.967825	0.9087833	0.4881978	3.004329	6.740401	0	2.462595	1.455262	1.198064	0.3868733	0.3752679	0.0346234	0.7068443	2.155161	25.01743	3.966819	17.2173	2.831945	0.505346	0.459328	5.878397	0.3486331	0.7248916	0.5393673	0.0965087	6.296286	13.39961	8.72435	0.3756363	1.029086	0.3481658	1.021373	0.8059419	3.13306	1.502353	1.267772	4.585464	14.72544	12.9636	15.43663	35.81241
[truncated: 24 more rows]
[truncated: 269 more columns]
