# Supplementary material for: A Signature Based on Costimulatory Molecules for the Assessment of Prognosis and Immune Characteristics in Patients With Stomach Adenocarcinoma
Source: Front Immunol. 2022 Jul 22;13:928742. doi: 10.3389/fimmu.2022.928742 (PMC9353527; doi:10.3389/fimmu.2022.928742)
Supplement: Supplementary file 4 [file DataSheet_2.zip › Raw date/8.Risk signature construction/data.test.txt]

id	futime	fustat	CD274|CD70	CD274|EDAR	CD274|HHLA2	CD274|NGFR	CD274|RELT	CD274|TMIGD2	CD274|TNFRSF10C	CD274|TNFRSF10D	CD274|TNFRSF11B	CD274|TNFRSF17	CD274|TNFRSF18	CD274|TNFRSF19	CD274|TNFRSF25	CD274|TNFRSF4	CD274|TNFSF11	CD274|TNFSF15	CD274|TNFSF4	CD274|TNFSF8	CD274|TNFSF9	CD274|VTCN1	CD276|CD40	CD276|FAS	CD276|LTB	CD276|LTBR	CD276|TNFRSF10A	CD276|TNFRSF10B	CD276|TNFRSF11A	CD276|TNFRSF14	CD276|TNFRSF1B	CD276|TNFSF13	CD276|TNFSF13B	CD28|CD40LG	CD28|CD70	CD28|CD80	CD28|CTLA4	CD28|EDA	CD28|EDA2R	CD28|FASLG	CD28|HHLA2	CD28|ICOS	CD28|ICOSLG	CD28|NGFR	CD28|PDCD1	CD28|PDCD1LG2	CD28|RELT	CD28|TMIGD2	CD28|TNF
TCGA-MX-A666	1.16986301369863	0	0	1	0	1	0	1	1	0	0	0	0	0	0	0	1	0	1	0	0	0	1	1	0	1	1	0	1	0	0	1	1	0	0	1	1	1	1	1	0	0	1	1	0	1	0	1	0
TCGA-BR-7717	1.51232876712329	1	0	0	0	0	0	1	0	0	0	1	0	1	0	0	1	0	0	1	0	1	1	1	1	0	1	1	1	1	1	1	1	1	0	0	1	1	1	0	0	1	0	0	1	1	0	0	1
TCGA-BR-4256	0.778082191780822	1	1	1	1	1	1	1	1	1	1	1	1	1	1	1	1	1	1	1	0	1	1	0	1	1	0	0	1	1	0	1	0	1	1	1	1	1	1	1	1	0	1	1	1	0	0	1	0
TCGA-D7-A6EZ	1.69315068493151	1	1	0	1	1	1	1	1	1	1	1	1	0	1	1	1	1	1	1	0	1	0	1	1	0	1	0	1	0	0	1	0	0	0	0	0	1	1	0	1	0	1	1	0	0	0	0	0
TCGA-IN-7806	3.03013698630137	0	1	0	0	1	0	0	1	0	0	1	0	0	0	1	1	0	0	0	0	1	1	0	1	0	0	0	0	0	0	0	1	1	0	0	0	0	1	0	0	1	0	1	1	1	0	0	1
TCGA-BR-7901	0.287671232876712	1	0	1	0	0	1	1	1	0	0	1	0	0	0	0	0	0	0	1	0	1	1	1	0	0	1	1	1	1	0	1	1	1	0	0	0	1	1	1	0	1	1	0	1	1	0	0	0
TCGA-BR-4267	0.515068493150685	1	1	0	1	1	1	1	0	0	1	1	1	1	1	1	1	1	0	1	1	1	0	0	1	0	0	0	1	1	0	1	1	0	0	0	1	1	1	1	0	1	1	1	1	1	0	0	0
TCGA-R5-A7ZE	1.51780821917808	1	0	0	0	1	1	1	1	0	0	1	0	0	0	0	1	0	1	1	0	1	1	1	1	0	1	1	1	1	1	1	1	1	0	0	0	0	1	0	0	1	0	0	1	1	0	0	0
TCGA-BR-8060	0.953424657534247	1	1	1	1	1	0	1	1	1	1	0	1	0	1	1	0	1	1	1	1	1	1	1	1	1	1	1	1	1	1	1	1	1	0	0	0	0	1	1	1	0	1	0	0	0	0	1	0
TCGA-BR-4279	0.797260273972603	1	1	1	1	0	1	1	1	1	0	0	1	1	1	1	0	1	0	0	1	1	1	0	1	1	1	1	1	1	0	0	0	1	1	1	1	1	0	1	1	0	1	0	1	1	1	1	1
TCGA-D7-A4YX	3.03561643835616	0	1	1	1	1	1	1	1	1	1	1	1	1	1	1	1	1	1	1	1	1	0	0	1	0	0	0	1	0	0	0	0	1	0	0	0	0	1	0	0	0	0	1	0	0	0	0	1
TCGA-D7-6522	1.55068493150685	0	0	1	0	0	0	0	1	1	1	0	0	1	1	0	0	0	0	0	0	1	0	1	0	1	1	1	1	0	0	0	0	0	0	1	1	1	1	1	1	1	1	0	0	0	0	0	0
TCGA-D7-8574	1.43287671232877	0	0	1	1	0	0	1	0	0	0	0	0	1	0	0	1	0	0	0	0	1	1	0	0	1	1	0	1	0	0	1	0	1	1	1	1	1	1	1	1	1	1	1	1	1	1	1	1
TCGA-D7-6822	1.02739726027397	0	1	1	1	0	1	1	1	0	1	1	1	0	0	1	0	1	1	1	0	1	1	1	1	1	1	0	1	1	1	1	1	1	0	0	0	1	0	0	1	1	0	0	0	1	0	0	0
TCGA-CG-5720	0.0821917808219178	1	1	1	0	1	1	1	0	0	0	0	0	1	1	0	1	0	1	1	0	1	0	0	0	0	0	0	0	0	0	0	0	1	1	1	1	1	1	1	0	1	1	1	1	1	1	1	1
TCGA-BR-7704	2.93698630136986	0	0	0	1	1	0	1	1	1	1	0	0	0	0	0	1	1	0	1	1	1	0	1	0	0	1	0	1	0	0	1	0	0	0	1	0	1	1	0	1	0	1	1	0	1	0	0	0
TCGA-FP-7916	1.17260273972603	1	1	0	0	0	1	1	1	1	1	0	1	1	1	0	1	0	1	1	1	1	0	0	0	0	0	0	0	0	0	0	0	1	1	1	0	1	1	0	0	0	1	0	1	0	1	1	1
TCGA-CG-4438	4.50684931506849	0	1	0	0	1	1	1	1	1	0	1	1	1	1	1	1	0	1	1	1	1	1	1	1	0	1	1	1	0	0	1	0	1	1	1	1	1	1	1	0	1	1	1	1	1	1	1	1
TCGA-VQ-AA6F	4.50958904109589	0	1	0	0	1	0	1	0	0	0	0	1	0	0	0	1	0	1	1	0	0	0	0	0	0	0	0	0	0	0	0	1	1	1	1	1	1	0	1	0	1	1	1	1	1	0	1	0
TCGA-D7-A4YU	1.36986301369863	0	1	0	0	1	1	1	1	1	1	0	1	1	1	1	1	0	0	1	0	1	1	0	0	0	1	0	1	0	0	1	0	1	1	1	0	1	1	0	0	0	1	0	0	0	1	1	1
TCGA-HU-8238	0.126027397260274	0	1	0	0	1	1	1	1	0	1	1	1	1	0	0	1	0	1	1	0	1	1	1	0	0	0	0	0	0	0	0	1	1	0	0	0	1	1	0	0	1	0	1	1	1	0	0	1
TCGA-CG-4444	3.92054794520548	0	1	0	0	1	1	1	1	0	0	0	1	0	0	1	0	0	0	0	1	1	1	1	1	0	1	1	1	1	0	1	1	1	1	1	1	1	1	1	0	1	1	1	1	1	0	1	1
TCGA-RD-A8MW	3.15890410958904	1	1	1	1	1	1	1	1	0	1	0	0	1	0	0	0	1	1	0	1	1	0	1	1	0	1	1	1	1	0	1	0	0	0	0	0	0	1	1	0	0	1	1	0	0	0	0	0
TCGA-VQ-A8E2	3.61369863013699	0	1	0	0	0	0	1	1	0	0	1	0	0	0	0	0	0	0	1	0	1	1	1	1	1	1	1	1	1	1	1	1	0	0	0	0	0	0	0	0	0	0	0	0	1	0	0	0
TCGA-BR-4201	2.57534246575342	1	0	0	0	1	1	1	1	0	1	1	1	1	1	1	1	1	1	1	0	1	1	0	1	1	1	0	1	1	1	1	0	1	0	0	0	1	1	0	0	0	1	1	1	0	0	1	0
TCGA-CG-4305	1.32876712328767	0	1	1	1	1	1	1	1	0	1	1	1	1	1	1	1	1	0	1	0	1	1	1	1	1	0	0	1	0	0	1	0	1	0	1	0	1	1	1	0	0	1	1	1	0	1	1	1
TCGA-HU-A4GJ	1.78082191780822	0	0	1	1	0	0	0	1	1	1	0	0	1	0	0	0	1	0	0	1	1	0	0	0	0	0	0	0	0	0	0	0	0	1	1	1	1	1	1	1	0	1	1	0	1	1	1	1
TCGA-D7-8579	1.74246575342466	0	1	0	0	0	0	1	0	0	1	0	1	0	0	1	1	0	1	0	0	0	1	1	0	0	0	0	0	0	0	0	0	1	1	1	1	1	0	1	0	1	1	0	1	1	0	1	1
TCGA-BR-8384	0.30958904109589	0	1	1	1	0	1	1	1	0	1	1	1	0	0	1	1	0	0	0	1	1	1	0	1	0	1	0	1	1	0	1	0	1	1	1	1	1	1	1	1	1	1	0	1	1	1	1	1
TCGA-MX-A5UJ	1.64383561643836	0	1	0	0	1	0	1	1	0	1	1	0	1	0	0	1	0	0	1	0	1	1	1	1	1	1	0	1	1	0	1	1	0	0	0	0	0	0	0	0	1	0	1	0	1	0	0	1
TCGA-VQ-A91Z	4.63013698630137	0	0	0	1	0	0	0	0	0	0	1	0	0	0	0	1	0	0	0	0	0	1	1	1	1	1	0	1	1	0	1	1	1	0	0	0	0	1	0	1	1	0	0	0	1	0	0	0
TCGA-HU-A4GC	0.271232876712329	0	1	0	0	1	1	0	1	0	0	0	0	0	1	1	1	0	0	1	1	0	1	1	1	0	1	1	1	0	1	1	1	1	0	0	0	1	1	0	0	1	0	1	1	1	0	0	1
TCGA-CG-4465	0.750684931506849	1	1	1	0	1	1	1	1	0	1	1	1	1	1	1	1	0	1	0	0	1	1	0	1	1	1	0	1	1	0	0	0	1	1	0	1	1	1	1	0	1	1	1	1	1	1	1	1
TCGA-IN-A6RN	1.62739726027397	0	1	1	0	1	0	1	0	0	1	1	0	0	0	1	1	0	1	1	0	0	1	1	1	1	1	1	1	1	0	0	1	1	0	0	0	0	0	0	0	1	0	0	1	1	0	0	0
TCGA-HU-A4GD	1.8958904109589	0	0	0	0	1	1	0	1	0	0	0	1	0	0	0	1	0	0	0	0	1	1	1	0	0	0	0	0	0	0	0	1	0	0	0	0	0	1	0	0	1	0	1	1	1	0	0	0
TCGA-VQ-A91E	1.81917808219178	0	1	0	0	1	0	1	0	0	1	0	1	1	0	1	1	0	1	1	0	1	1	1	1	0	1	0	0	0	0	0	1	0	0	1	0	1	1	0	0	1	0	1	0	1	0	0	1
TCGA-BR-8058	3.1041095890411	0	1	0	1	1	1	0	0	1	1	0	0	1	1	0	0	0	0	0	0	1	1	0	0	1	1	0	1	1	0	0	0	1	1	1	1	1	1	1	1	1	1	1	0	1	1	1	1
TCGA-RD-A8N6	0.745205479452055	1	0	0	0	1	1	1	0	0	0	1	0	0	0	0	0	0	0	0	0	1	1	1	0	0	1	0	1	0	1	0	1	0	0	0	0	0	1	1	0	1	0	1	1	1	0	0	0
TCGA-VQ-A922	0.753424657534247	1	0	0	0	1	0	1	1	0	0	1	0	0	0	0	0	0	0	1	0	1	1	1	1	1	1	1	1	1	1	1	1	1	0	0	0	0	0	0	0	0	0	0	1	1	0	0	0
TCGA-D7-8576	1.22191780821918	1	1	1	0	1	0	1	1	0	0	1	1	1	0	1	1	0	1	1	1	1	0	1	1	0	0	0	1	1	0	0	1	1	0	0	1	1	1	0	0	1	0	1	1	1	0	0	1
TCGA-BR-8683	0.821917808219178	1	1	0	0	1	1	1	1	1	0	1	1	0	0	0	1	0	0	1	1	1	1	1	1	1	1	1	1	1	0	1	1	1	0	0	0	0	1	0	0	0	0	1	1	1	0	0	1
TCGA-FP-8209	4.96164383561644	1	1	0	1	0	1	0	1	0	1	1	1	1	0	0	1	0	0	0	1	1	1	0	0	0	1	1	1	0	0	1	0	0	1	1	1	1	1	1	1	1	1	0	1	1	1	1	1
TCGA-VQ-A8PJ	0.224657534246575	1	0	0	0	1	0	1	0	0	0	1	1	0	0	0	0	0	0	1	1	0	1	1	1	1	0	0	1	1	1	1	1	1	0	0	0	0	1	0	0	1	0	1	1	1	0	0	0
TCGA-BR-8077	0.0575342465753425	0	1	1	1	1	1	1	1	1	0	1	0	0	0	0	0	0	1	1	1	1	1	1	0	0	1	1	1	0	0	1	0	0	0	0	0	0	1	1	1	0	1	1	0	1	0	0	1
TCGA-BR-7196	1.82465753424658	0	1	1	1	0	0	1	1	0	1	0	0	0	1	0	1	0	0	0	0	1	1	0	1	0	1	0	1	1	0	1	1	1	1	1	0	1	1	1	1	1	1	0	0	0	0	1	1
TCGA-CG-5732	5.75342465753425	1	0	1	0	1	0	1	0	0	0	0	0	0	0	0	0	0	1	0	1	0	0	1	0	0	1	0	0	0	0	0	0	0	0	1	1	1	1	0	0	1	1	1	0	1	0	0	0
TCGA-D7-6524	1.48767123287671	0	1	0	0	1	0	1	0	0	0	1	1	1	1	0	0	0	1	1	0	1	1	1	1	1	1	0	1	1	0	0	1	1	0	0	0	1	0	0	0	1	1	0	1	1	0	0	0
TCGA-BR-8366	0.0794520547945206	0	1	1	1	1	1	1	1	1	1	0	1	1	1	1	1	1	1	1	1	1	0	0	0	0	0	0	1	0	0	1	0	0	0	1	0	1	1	0	1	1	1	0	0	0	0	1	1
TCGA-3M-AB46	4.83561643835616	0	0	0	0	1	0	1	1	0	0	1	0	1	0	0	0	0	0	1	0	1	0	0	0	0	1	0	0	0	0	1	0	1	0	0	0	0	1	0	0	1	0	1	1	1	0	0	0
TCGA-FP-8631	0.0465753424657534	0	1	0	0	1	0	0	1	0	1	0	0	1	0	0	1	0	0	1	1	0	1	1	1	0	1	0	1	0	0	0	1	0	0	0	0	0	0	0	0	1	0	1	1	1	0	0	0
TCGA-D7-6519	1.71232876712329	0	0	0	1	1	0	0	0	0	0	1	0	0	0	1	1	0	0	1	0	0	1	1	1	1	1	0	1	1	1	1	1	1	0	0	0	0	0	0	0	1	0	1	0	1	0	0	1
TCGA-BR-4257	0.805479452054795	1	0	1	1	1	1	1	0	0	0	1	1	1	1	1	1	1	0	1	0	1	1	1	1	1	1	0	0	1	0	0	1	1	0	0	1	1	1	1	1	1	1	1	1	0	0	1	1
TCGA-D7-6815	1.33150684931507	0	1	1	0	1	1	1	1	0	1	1	1	1	1	1	0	0	0	1	1	1	1	1	1	0	1	0	1	1	0	0	1	0	0	0	0	1	1	0	0	1	0	1	1	1	0	0	0
TCGA-BR-6456	1.44109589041096	1	1	0	0	0	0	1	1	1	1	1	0	1	0	0	0	0	0	0	0	1	1	1	1	1	1	1	1	1	1	1	1	0	0	0	0	0	0	1	0	1	0	0	1	1	0	0	0
TCGA-CD-8526	1.04383561643836	0	1	0	0	1	0	1	1	0	0	0	0	0	0	0	0	0	0	1	0	1	1	1	1	0	1	1	1	1	0	1	1	0	0	0	0	0	1	0	0	0	1	1	0	1	0	0	1
TCGA-RD-A8NB	1.40547945205479	1	1	1	1	1	1	1	1	1	1	1	1	1	1	1	1	1	1	1	0	1	1	1	0	1	0	0	1	1	0	1	0	0	0	1	0	1	1	0	1	0	1	0	0	1	0	0	1
TCGA-B7-A5TJ	0.917808219178082	0	0	0	0	1	0	1	0	0	0	1	0	1	0	0	0	0	0	1	0	1	1	1	1	0	0	0	1	0	0	0	1	1	0	0	0	1	1	1	0	1	0	1	1	1	0	0	1
TCGA-BR-8367	2.19452054794521	1	1	0	0	0	1	1	1	0	0	1	1	1	0	1	1	0	1	0	1	1	1	1	1	0	1	0	0	1	0	0	1	1	1	1	1	1	1	1	0	1	1	0	1	1	1	1	1
TCGA-BR-8677	2.22739726027397	0	0	0	1	0	1	1	1	1	1	1	1	1	1	0	1	0	0	1	0	1	0	0	0	1	1	0	1	0	0	1	0	1	0	1	0	1	0	0	1	0	1	0	0	1	0	1	0
TCGA-VQ-A91K	5.1013698630137	0	1	1	0	1	0	1	1	0	1	1	0	1	0	0	1	0	1	1	0	1	1	0	0	0	0	0	0	0	0	0	0	1	0	0	0	1	1	0	0	0	0	1	0	1	0	1	0
TCGA-HU-A4G3	0.465753424657534	0	1	0	0	1	1	0	0	0	1	0	0	0	0	0	1	0	1	0	0	0	1	1	1	0	1	0	1	0	0	0	1	1	1	1	1	1	1	1	0	1	1	1	1	1	1	0	1
TCGA-BR-8365	1.46027397260274	1	1	1	1	0	1	1	0	0	1	0	1	1	0	1	1	0	0	0	0	1	1	1	1	1	1	1	1	0	0	1	1	0	0	1	1	1	0	1	1	1	1	0	1	1	1	1	1
TCGA-BR-7958	2.46301369863014	0	1	1	1	1	1	1	1	1	1	1	1	1	1	0	1	0	1	1	0	1	0	0	0	0	1	1	0	0	0	0	0	1	0	0	0	1	1	0	1	0	1	1	0	0	0	0	1
TCGA-BR-8372	2.60547945205479	0	1	1	1	1	1	1	1	1	1	1	1	1	1	1	1	1	1	1	0	1	1	0	1	1	0	0	1	0	0	0	0	0	0	0	0	1	1	0	1	0	0	1	0	0	0	0	1
TCGA-CG-5721	0.501369863013699	0	0	1	1	1	1	1	1	1	1	1	1	1	1	1	1	1	1	1	0	1	0	1	1	0	1	1	1	0	0	1	0	1	0	0	0	1	1	0	1	0	1	1	0	0	0	1	0
TCGA-VQ-A91S	2.73972602739726	0	1	0	1	1	1	1	1	1	0	1	1	1	0	1	1	1	1	1	1	1	1	1	1	0	1	0	0	0	0	1	1	1	0	0	0	1	1	0	0	0	0	0	1	1	0	1	1
TCGA-D7-6818	1.03013698630137	1	1	1	1	1	0	1	1	0	0	1	1	0	1	0	0	0	0	0	1	1	1	1	1	1	1	1	1	1	0	1	1	1	0	0	1	0	0	1	1	1	0	0	1	1	0	0	0
TCGA-B7-A5TK	0.789041095890411	0	1	1	1	1	1	1	1	1	1	1	1	1	1	1	1	1	1	1	1	1	0	0	1	0	0	0	1	1	0	1	0	1	0	0	0	1	1	0	0	0	0	0	0	0	0	0	1
TCGA-VQ-A924	4.61917808219178	1	1	0	1	1	1	1	1	1	1	1	1	1	1	1	1	1	1	1	0	1	1	1	1	1	1	0	0	0	0	1	1	1	0	0	0	0	1	0	0	0	0	1	0	0	0	0	0
TCGA-BR-8373	1.23287671232877	0	1	0	0	1	1	1	1	0	0	1	1	0	0	1	0	0	0	1	0	0	1	1	1	1	1	0	1	1	0	1	1	1	0	0	0	0	1	1	0	1	1	1	1	1	0	1	1
TCGA-BR-A4J4	0.0438356164383562	0	1	1	0	1	1	1	1	0	1	1	1	1	1	1	1	0	1	1	1	1	0	0	0	0	0	0	0	0	0	0	0	1	0	0	0	1	1	0	0	0	0	0	1	0	0	0	1
TCGA-BR-6705	2.13424657534247	1	0	0	1	0	0	1	1	0	0	1	0	0	0	0	0	0	0	0	0	1	1	1	1	1	1	1	1	1	1	1	1	1	0	1	1	0	1	1	1	1	0	0	0	1	0	1	1
TCGA-F1-6875	6.01917808219178	1	1	1	1	0	0	1	0	1	0	1	0	0	0	1	1	1	1	1	1	0	1	1	1	1	1	1	1	1	1	1	1	1	0	0	0	0	1	0	1	1	0	0	0	1	0	0	0
TCGA-BR-7957	0.756164383561644	1	0	0	1	0	0	1	0	0	0	1	1	1	0	0	0	0	0	0	0	1	1	1	1	1	1	0	1	1	0	1	1	1	0	1	1	1	0	1	1	1	0	0	1	1	0	0	1
TCGA-CG-4301	0.252054794520548	0	1	1	0	1	1	1	1	0	0	1	1	1	0	1	1	0	0	1	1	0	1	0	1	1	1	1	1	1	1	1	1	0	1	0	0	1	1	1	0	0	1	1	1	1	1	1	1
TCGA-CD-A486	0.526027397260274	1	0	0	1	1	0	0	1	0	1	0	0	0	0	0	1	0	0	1	0	0	1	1	0	0	1	1	1	0	0	1	1	1	0	0	0	0	1	1	1	1	0	1	1	1	0	0	0
TCGA-CG-5734	0.665753424657534	1	1	1	0	1	1	0	1	1	1	0	0	1	1	0	1	0	1	1	1	1	0	1	0	0	1	0	1	0	0	0	1	0	0	0	0	1	1	0	0	0	0	1	0	0	0	0	0
TCGA-D7-8575	1.51780821917808	1	1	1	0	1	1	1	0	0	1	0	1	1	1	1	1	0	1	1	1	0	1	1	1	0	1	1	1	1	1	1	1	1	1	1	1	1	1	1	0	1	1	1	1	1	1	1	0
TCGA-VQ-A91N	1.56164383561644	1	1	1	0	1	0	1	1	0	0	0	0	0	0	1	1	0	1	1	0	1	1	1	1	1	0	0	0	0	0	1	1	1	0	0	0	1	1	0	0	1	0	1	1	1	0	0	1
TCGA-R5-A7O7	3.80547945205479	0	1	1	1	1	1	1	1	0	1	1	0	1	0	0	0	0	1	1	1	1	1	1	1	1	1	1	1	1	0	1	1	0	0	1	0	1	1	1	0	0	0	1	1	1	0	0	0
TCGA-CG-4437	0.671232876712329	0	1	1	1	1	0	1	0	1	1	1	0	1	1	0	1	1	1	1	0	1	1	1	1	0	1	1	1	0	0	0	1	1	0	0	0	1	1	0	0	1	1	1	0	0	0	0	0
TCGA-IN-8462	1.56712328767123	0	0	1	1	1	1	1	1	0	0	1	1	0	0	1	1	0	1	1	0	0	1	0	0	0	0	0	1	0	0	1	0	0	0	0	0	1	1	0	0	1	0	0	1	1	0	0	0
TCGA-HU-A4H4	1.98630136986301	0	1	1	1	1	1	1	1	1	1	1	1	1	0	1	1	0	1	1	1	1	1	0	0	0	0	0	0	0	0	0	0	1	0	1	0	1	1	0	0	0	1	1	0	1	0	0	0
TCGA-BR-6803	2.6	0	0	0	0	0	0	0	1	0	0	0	0	1	0	0	1	0	0	0	1	0	1	1	1	0	1	1	1	1	0	0	1	0	0	1	1	1	1	1	0	1	1	0	0	1	1	0	1
TCGA-D7-8572	1.4	0	1	1	1	1	1	1	1	1	0	1	1	1	1	1	1	0	0	1	1	1	1	1	1	1	1	1	1	1	1	1	1	1	0	0	0	1	0	1	0	0	1	1	1	0	0	1	0
TCGA-BR-8592	0.523287671232877	1	1	1	0	0	0	1	1	0	0	0	1	1	0	1	1	0	0	0	1	1	1	1	0	0	1	0	1	0	0	0	0	0	1	1	1	1	0	1	0	1	1	0	1	1	0	1	1
TCGA-HU-A4G8	1.89041095890411	0	1	0	1	1	1	1	1	1	1	1	1	1	1	1	1	1	1	1	1	1	1	0	1	0	0	0	0	0	0	0	0	1	0	0	0	0	1	0	0	0	0	1	0	1	0	1	1
TCGA-CG-4466	1.58082191780822	0	1	0	0	1	0	1	1	0	0	1	1	1	0	1	1	0	1	1	1	1	1	1	1	0	0	0	0	0	0	0	1	0	0	0	0	1	0	0	0	0	0	1	1	1	0	0	0
TCGA-CG-4306	0.00273972602739726	1	1	1	1	1	1	1	1	1	1	0	1	1	1	1	0	1	0	1	0	1	1	0	1	1	1	0	0	0	0	1	1	1	0	0	0	1	1	1	1	1	1	1	1	1	0	1	1
TCGA-RD-A8N1	9.64109589041096	0	1	0	1	1	0	1	1	0	1	0	0	1	0	0	1	1	0	0	1	0	0	1	0	0	0	0	1	0	0	0	0	1	1	1	1	1	1	1	1	0	1	1	1	1	1	1	1
TCGA-VQ-AA69	2.36712328767123	0	1	0	1	1	1	1	1	1	1	1	1	0	1	1	1	1	1	1	1	1	1	1	1	1	1	1	1	1	0	1	1	1	0	0	0	1	1	0	1	1	0	1	0	1	0	0	1
TCGA-VQ-A92D	5.56712328767123	0	1	0	0	1	0	1	1	0	0	1	1	0	0	0	1	0	0	1	0	1	1	1	0	1	1	0	1	1	1	1	1	1	0	0	0	0	1	0	0	1	0	1	1	1	0	0	0
TCGA-BR-8289	0.221917808219178	1	0	1	1	0	0	1	1	0	1	1	0	0	0	0	1	0	0	0	0	1	1	1	1	0	1	1	1	1	1	1	1	1	0	0	1	0	1	1	1	1	0	0	1	1	0	0	1
TCGA-VQ-A91Q	1.73424657534247	1	1	0	0	1	0	1	0	0	0	1	0	0	0	0	0	0	0	1	0	0	1	1	1	1	1	0	1	1	1	1	1	1	0	0	0	0	1	1	0	1	0	1	1	1	0	0	1
TCGA-VQ-A8P3	3.1013698630137	0	1	0	1	1	1	1	0	0	1	1	0	0	1	1	1	0	0	1	0	1	1	1	1	1	1	0	1	0	0	1	1	1	0	0	0	0	1	0	1	0	0	1	0	1	0	0	1
[truncated: 583 more columns]
