# Supplementary material for: A Signature Based on Costimulatory Molecules for the Assessment of Prognosis and Immune Characteristics in Patients With Stomach Adenocarcinoma
Source: Front Immunol. 2022 Jul 22;13:928742. doi: 10.3389/fimmu.2022.928742 (PMC9353527; doi:10.3389/fimmu.2022.928742)
Supplement: Supplementary file 4 [file DataSheet_2.zip › Raw date/8.Risk signature construction/geo.expTime.txt]

id	futime	fustat	CD274|CD70	CD274|EDAR	CD274|HHLA2	CD274|NGFR	CD274|RELT	CD274|TMIGD2	CD274|TNFRSF10C	CD274|TNFRSF10D	CD274|TNFRSF11B	CD274|TNFRSF17	CD274|TNFRSF18	CD274|TNFRSF19	CD274|TNFRSF25	CD274|TNFRSF4	CD274|TNFSF11	CD274|TNFSF15	CD274|TNFSF4	CD274|TNFSF8	CD274|TNFSF9	CD274|VTCN1	CD276|CD40	CD276|FAS	CD276|LTB	CD276|LTBR	CD276|TNFRSF10A	CD276|TNFRSF10B	CD276|TNFRSF11A	CD276|TNFRSF14	CD276|TNFRSF1B	CD276|TNFSF13	CD276|TNFSF13B	CD28|CD40LG	CD28|CD70	CD28|CD80	CD28|CTLA4	CD28|EDA	CD28|EDA2R	CD28|FASLG	CD28|HHLA2	CD28|ICOS	CD28|ICOSLG	CD28|NGFR	CD28|PDCD1	CD28|PDCD1LG2	CD28|RELT	CD28|TMIGD2	CD28|TNF
GSM387789	914	0	1	1	0	1	0	1	1	0	1	1	1	0	0	0	1	0	1	1	1	1	0	1	0	0	1	1	1	0	0	0	0	1	0	0	0	1	1	0	0	0	1	0	0	0	0	1	0
GSM387791	610	0	1	0	1	1	1	1	1	1	1	0	1	1	1	1	1	1	1	0	1	1	0	0	0	0	0	0	0	0	0	0	0	1	0	0	1	1	1	0	1	1	1	1	1	1	0	1	0
GSM387792	352	1	0	0	0	1	0	0	1	0	0	0	1	0	0	0	0	0	0	1	0	1	1	1	1	0	1	0	1	1	0	0	1	0	0	1	0	0	0	0	0	1	0	1	1	1	0	0	1
GSM387794	788	1	0	1	1	0	1	1	1	0	0	0	1	0	1	1	0	0	0	1	0	1	1	0	1	0	1	0	1	1	0	0	0	1	0	1	0	1	0	0	1	1	1	0	0	0	1	0	1
GSM387795	812	0	1	1	1	0	1	0	1	1	1	1	1	1	1	1	1	0	1	0	1	1	1	1	1	0	1	1	1	1	0	1	1	0	1	0	0	1	1	1	1	0	0	0	0	1	1	0	1
GSM387796	615	1	0	0	1	1	1	0	1	1	1	1	0	0	1	0	1	0	1	1	0	0	0	1	1	0	1	1	0	0	1	1	0	0	0	0	1	0	0	0	1	1	1	1	1	1	0	0	0
GSM387800	210	0	1	0	0	1	0	0	0	0	0	0	0	0	0	1	1	0	1	1	0	1	0	1	0	0	0	0	1	0	0	0	1	1	0	0	0	0	0	0	0	1	0	0	1	0	0	0	0
GSM387801	604	0	1	1	1	1	1	1	0	0	1	1	1	1	0	0	1	0	1	1	0	0	1	1	1	0	1	0	1	1	1	0	1	1	0	0	0	0	0	1	1	1	0	0	0	1	0	1	1
GSM387802	456	0	1	1	1	1	1	1	1	1	1	1	1	1	1	1	1	1	1	1	1	1	0	0	1	0	0	0	0	0	0	0	0	0	0	0	0	1	1	1	0	0	1	1	1	1	1	0	0
GSM387803	981	0	0	1	0	1	1	0	1	1	1	1	0	1	0	1	1	0	1	1	0	1	1	1	1	0	0	0	0	0	0	1	1	0	0	0	0	1	1	1	0	0	0	1	1	1	1	0	0
GSM387804	380	0	1	0	1	1	1	1	1	0	1	1	1	1	1	1	1	0	1	1	0	1	1	0	0	0	0	0	1	0	0	0	0	0	1	1	1	1	0	0	1	0	1	0	1	0	1	0	1
GSM387805	327	0	1	0	1	1	1	1	1	1	1	1	1	1	1	1	1	0	1	1	1	1	1	1	1	0	0	0	0	0	0	1	0	0	0	0	0	1	0	0	1	1	1	0	0	1	0	0	0
GSM387806	592	0	1	1	1	1	1	1	1	1	1	1	1	1	1	1	1	1	1	1	1	1	1	0	0	0	0	0	0	0	0	0	0	1	1	1	0	1	1	1	0	0	1	1	1	0	1	1	1
GSM387807	148	0	0	0	0	1	0	1	1	0	1	1	0	1	0	1	0	0	0	1	0	1	1	1	1	1	1	1	1	1	0	0	1	0	0	0	1	0	0	0	0	1	0	1	0	1	0	1	0
GSM387808	176	0	0	1	0	1	1	1	1	0	0	1	0	1	0	0	1	0	0	1	1	1	1	1	1	0	1	1	1	1	1	1	1	0	0	0	0	0	0	0	0	0	0	0	0	0	0	0	0
GSM387809	141	0	1	0	0	1	0	1	1	0	1	1	0	1	0	0	1	0	1	1	1	1	1	1	1	0	1	0	0	1	1	1	1	1	0	0	0	0	0	1	0	1	0	0	0	0	0	0	0
GSM387810	111	0	1	0	1	1	0	1	1	1	1	0	1	0	0	0	0	0	1	0	1	1	0	1	0	0	0	0	0	0	0	0	0	0	0	0	0	1	1	0	1	0	0	0	0	0	0	0	0
GSM387811	97	1	1	1	1	1	1	1	1	1	0	1	1	1	1	1	1	1	1	1	1	1	1	1	1	0	1	1	1	1	1	1	1	1	0	0	0	1	0	1	0	0	0	0	0	1	0	0	0
GSM387812	333	0	1	1	0	1	1	1	1	0	1	1	1	1	1	1	1	0	1	1	0	1	1	0	0	0	0	0	0	0	0	0	0	1	1	1	0	1	1	1	0	0	1	1	0	1	0	1	0
GSM387813	118	0	1	1	0	1	1	1	1	0	1	1	1	1	1	1	1	0	1	1	0	1	1	0	1	0	0	0	0	0	0	0	0	0	0	0	0	0	0	0	0	1	0	1	0	0	0	0	0
GSM387814	516	1	1	1	1	1	1	1	1	1	1	1	1	1	0	1	1	1	1	1	1	1	0	0	0	0	0	0	0	0	0	0	0	0	0	1	0	1	1	1	1	0	1	1	1	1	1	0	1
GSM387815	1888	0	0	0	0	1	1	1	1	0	1	0	0	0	1	1	1	0	1	1	0	0	1	0	1	0	1	0	1	0	0	0	1	0	0	1	1	1	0	1	0	1	0	1	1	1	1	1	1
GSM387816	50	1	0	1	1	1	0	1	1	1	1	0	0	1	1	0	1	1	0	1	0	1	1	1	1	1	1	0	1	1	0	1	0	0	0	1	0	1	1	0	1	0	1	0	0	0	0	1	1
GSM387817	2642	0	0	0	0	0	0	1	0	0	0	0	0	0	0	1	1	0	1	0	0	0	1	1	1	0	0	1	0	0	0	0	1	1	1	1	1	1	1	0	0	1	1	0	1	1	0	1	1
GSM387818	3261	0	0	0	0	1	0	0	0	0	1	1	0	1	0	0	0	0	0	1	0	1	1	1	1	0	1	1	1	1	1	0	1	0	0	0	0	0	0	0	0	0	0	1	0	0	0	0	0
GSM387819	875	1	0	1	1	0	1	1	1	0	0	1	0	1	0	0	1	1	0	0	0	1	1	1	1	1	1	1	1	1	0	1	1	1	0	1	1	1	1	1	1	1	1	0	1	1	1	1	1
GSM387820	3897	0	1	1	0	1	0	1	1	1	1	0	0	0	1	1	1	0	0	1	1	0	1	1	1	0	1	1	1	0	1	0	1	0	0	0	0	0	0	0	0	1	0	0	0	1	0	0	0
GSM387821	3689	0	1	0	0	1	1	0	1	0	1	0	0	0	1	0	1	1	1	1	1	1	0	0	1	0	1	0	0	0	0	0	1	0	0	1	1	0	1	0	0	1	0	0	1	0	0	0	1
GSM387822	6	0	1	0	1	1	0	1	0	0	1	1	1	1	0	0	0	0	0	1	0	1	1	1	0	0	0	0	0	1	0	0	1	0	0	0	0	0	0	0	0	1	0	1	0	1	0	0	0
GSM387823	198	1	0	0	1	1	1	1	1	1	1	1	1	0	0	1	1	0	0	1	0	0	1	1	1	0	1	1	1	1	1	1	1	1	0	0	0	0	0	0	0	0	0	1	0	0	0	0	0
GSM387824	3795	0	1	1	1	0	1	1	0	0	0	1	1	1	1	0	1	0	0	1	1	1	0	0	0	0	1	0	1	0	0	0	0	1	1	1	1	1	1	1	1	1	1	0	1	0	1	1	1
GSM387825	3765	0	0	0	0	1	0	1	1	0	0	0	0	1	0	0	0	0	0	0	0	1	0	1	0	0	0	0	0	0	0	0	0	1	0	1	0	0	1	1	0	0	1	1	0	1	0	1	1
GSM387826	332	0	0	0	1	0	1	0	1	0	1	1	1	0	0	0	1	0	0	0	0	1	1	0	0	0	1	0	1	1	0	1	0	0	0	1	1	1	1	0	1	1	1	0	1	0	1	1	1
GSM387827	2796	0	0	0	0	1	0	0	1	0	0	0	1	1	0	1	1	0	0	1	1	1	1	1	1	0	1	1	1	1	0	0	1	1	0	1	0	0	1	1	0	1	1	1	1	1	0	0	0
GSM387828	3533	0	1	1	1	1	1	1	1	1	1	1	1	1	1	1	1	1	1	1	1	1	0	1	1	0	0	0	1	1	1	0	0	0	0	0	0	0	0	0	0	0	0	0	0	0	0	0	0
GSM387829	3824	0	0	0	0	0	0	0	1	0	0	0	0	1	0	0	1	0	1	0	1	1	0	0	0	0	0	0	0	0	0	0	0	1	0	1	0	1	1	1	0	1	1	0	1	1	0	0	0
GSM387830	2610	1	0	0	1	1	0	1	1	0	1	0	0	0	0	0	0	0	0	0	0	1	1	1	1	1	1	0	1	1	1	1	1	0	0	0	0	0	1	0	1	0	0	0	0	0	0	0	1
GSM387831	311	1	1	1	0	1	0	1	1	0	0	0	1	0	0	1	1	0	1	1	0	1	1	1	1	1	1	1	1	1	1	1	1	1	0	0	0	0	0	0	0	0	1	1	1	1	0	0	0
GSM387832	3766	0	0	1	1	1	1	1	0	0	1	0	0	0	0	1	1	0	1	0	1	1	1	0	0	1	1	0	1	0	0	1	0	0	0	1	0	0	1	1	1	1	1	1	0	1	0	1	1
GSM387833	256	1	0	0	0	1	0	0	0	0	0	0	0	0	0	0	0	0	0	0	1	0	1	1	1	0	1	0	1	1	1	1	1	1	0	1	1	0	1	0	0	1	0	1	0	1	0	0	0
GSM387834	1259	1	0	0	1	0	0	1	1	0	0	0	1	0	0	0	0	1	0	0	0	0	1	0	1	1	1	1	1	1	0	1	1	1	0	1	0	1	1	1	1	1	1	0	1	1	0	1	1
GSM387835	392	1	1	1	0	1	1	1	1	1	1	0	1	1	1	1	1	1	1	1	1	1	0	0	0	0	1	0	1	0	0	0	0	1	0	1	0	1	1	0	0	0	1	1	1	0	0	0	1
GSM387836	593	1	0	0	0	0	0	0	1	0	0	0	1	1	0	0	0	0	0	0	0	1	0	0	1	0	0	0	0	0	0	0	0	1	0	1	0	1	1	1	0	1	1	0	1	1	0	0	1
GSM387837	1125	1	0	0	0	0	0	0	1	0	0	1	0	0	0	0	0	0	0	0	0	0	1	1	0	1	1	0	0	1	1	1	1	1	0	1	0	0	0	0	0	1	0	0	1	0	0	0	0
GSM387838	912	1	1	1	1	0	1	1	0	0	0	1	1	0	0	0	1	0	0	0	0	1	1	0	1	0	1	0	1	0	0	0	0	1	1	1	1	1	1	1	1	1	1	0	1	0	1	1	1
GSM387839	9	0	1	0	1	1	1	1	1	1	1	1	1	0	1	1	1	1	1	1	1	1	0	0	1	0	0	0	0	0	0	0	0	0	0	0	0	0	0	0	0	0	0	1	1	0	0	0	0
GSM387840	3878	0	1	0	1	0	1	1	1	0	1	1	1	1	1	1	1	0	1	1	1	1	1	1	1	0	1	1	1	1	0	1	1	1	0	1	1	0	1	0	1	1	1	0	1	0	1	0	0
GSM387841	125	1	1	1	0	0	0	1	0	0	0	0	1	0	0	0	1	0	0	0	0	1	1	0	0	0	1	0	1	1	0	0	0	1	1	1	1	1	1	1	1	1	1	0	0	0	1	1	1
GSM387842	514	1	0	0	1	0	0	1	1	1	1	1	0	1	1	0	1	0	0	1	0	1	0	0	1	0	0	0	1	0	0	1	0	1	0	0	0	1	1	0	1	0	1	0	0	1	0	0	1
GSM387843	68	1	0	1	0	0	1	0	1	0	0	0	1	0	0	0	0	0	0	1	1	1	1	1	1	1	1	1	1	1	1	1	1	0	0	0	0	0	0	0	0	0	0	0	0	1	1	0	0
GSM387845	124	1	0	0	0	0	0	0	1	0	0	0	1	1	0	0	0	0	0	1	0	1	1	1	1	0	1	0	1	1	0	1	1	0	0	0	1	1	1	1	0	1	1	0	1	1	0	0	1
GSM387846	2829	1	1	1	1	1	1	1	1	0	1	1	0	1	1	0	1	1	1	1	0	1	1	1	1	0	1	0	1	1	1	1	1	0	0	0	0	1	0	0	0	0	0	1	0	1	0	0	0
GSM387847	3316	1	0	1	1	0	1	1	0	0	0	1	1	0	0	0	1	1	1	0	0	1	1	0	1	1	1	1	1	1	0	1	1	1	1	1	1	1	1	1	1	1	1	0	1	1	1	1	1
GSM387848	2983	1	0	1	1	1	0	1	1	1	1	0	0	0	1	0	1	0	0	0	0	0	0	1	1	0	1	0	1	0	0	0	0	1	0	1	0	1	0	0	1	0	0	0	1	1	0	1	0
GSM387849	342	1	1	1	0	0	0	1	0	0	0	1	1	1	0	1	1	0	0	0	0	0	1	1	1	0	1	1	1	1	0	0	0	1	1	1	1	1	1	1	1	1	1	0	1	1	0	1	1
GSM387850	194	1	1	1	1	0	0	1	1	0	0	1	0	1	0	0	0	1	0	0	1	1	1	1	0	1	1	0	1	1	0	1	0	1	1	1	1	1	1	1	1	1	1	0	1	1	1	1	1
GSM387851	326	1	1	1	1	0	1	1	1	0	1	1	1	1	0	0	1	0	0	0	1	1	1	1	1	0	1	1	1	1	0	0	1	1	1	1	1	1	1	1	0	0	0	0	1	0	1	1	1
GSM387852	510	1	0	0	0	0	0	0	0	0	0	1	0	0	0	0	0	0	0	0	0	1	1	1	1	0	1	1	1	1	1	1	1	1	1	1	1	1	1	1	1	1	1	0	1	1	1	1	1
GSM387853	498	1	1	1	1	0	1	1	1	0	0	1	1	1	1	1	1	1	1	1	1	1	1	1	1	0	1	1	1	1	0	1	1	1	1	1	1	1	1	1	1	1	1	0	1	1	1	1	1
GSM387854	13	0	0	1	0	0	1	1	1	0	1	0	0	0	0	0	1	1	0	1	0	0	1	1	1	1	1	1	1	1	1	1	1	1	0	1	0	0	0	1	1	1	1	0	0	1	1	1	1
GSM387855	3439	0	1	0	0	1	0	0	1	0	0	1	0	0	0	1	1	0	0	1	0	0	1	1	1	0	1	0	1	1	1	1	1	0	0	0	1	0	0	0	0	1	0	0	0	1	0	0	0
GSM387856	785	1	1	1	1	1	1	1	1	1	1	1	1	1	1	1	1	0	1	1	1	1	1	1	1	1	1	1	1	1	1	1	1	0	0	0	0	1	0	1	0	0	1	1	0	0	0	0	0
GSM387857	242	1	1	0	1	0	0	1	1	0	0	0	1	0	0	0	1	0	0	0	0	1	1	1	0	1	1	1	1	1	0	1	1	1	1	1	0	1	1	1	1	0	1	0	0	1	0	1	1
GSM387858	278	1	1	1	1	1	0	1	1	1	0	1	1	1	0	0	0	0	0	1	0	1	1	1	1	0	1	1	1	1	0	1	1	1	1	0	1	1	1	1	1	1	1	1	1	1	0	1	1
GSM387859	332	1	1	1	1	1	0	1	0	0	1	0	1	0	1	0	1	1	1	0	1	1	1	1	1	1	1	1	1	1	0	1	1	1	1	1	1	1	1	1	1	1	1	1	1	1	0	1	1
GSM387860	7	0	1	0	1	1	1	1	0	1	0	0	0	1	1	1	1	0	1	1	1	0	0	0	0	0	1	0	0	0	0	0	0	1	1	0	0	1	1	1	1	0	1	0	0	1	1	1	1
GSM387861	696	1	1	1	0	1	1	1	1	0	0	1	1	1	1	0	1	0	0	1	0	1	1	0	1	0	0	0	0	1	0	0	1	0	0	0	0	1	0	1	0	1	0	1	0	0	0	0	1
GSM387862	141	1	1	0	1	1	0	1	0	0	0	0	0	1	1	0	1	0	1	1	0	1	1	1	1	1	1	1	1	1	0	1	1	1	0	0	0	1	0	1	1	0	0	0	1	0	0	0	1
GSM387863	1352	0	1	1	1	1	0	0	0	0	0	0	0	0	0	0	1	0	0	0	1	1	1	1	1	1	1	1	1	1	1	1	1	1	1	1	0	1	1	1	1	1	1	1	0	1	0	0	1
GSM387864	129	1	1	0	1	1	1	1	1	1	1	1	0	1	0	1	1	1	1	1	0	1	1	1	1	0	0	0	1	0	0	0	1	0	0	0	0	0	0	0	0	0	0	0	0	0	0	0	0
GSM387865	731	1	1	1	0	0	0	1	1	1	0	1	1	1	0	0	1	1	0	1	0	1	1	1	1	0	1	0	1	1	0	1	1	1	0	0	0	1	0	1	0	1	1	0	1	1	0	0	1
GSM387866	401	1	1	1	1	0	0	1	0	0	0	1	1	0	0	0	0	0	0	0	1	1	1	0	1	0	1	0	1	1	0	0	0	1	1	1	1	1	0	0	1	1	1	0	1	1	0	1	1
GSM387867	684	1	0	0	0	0	0	1	0	0	0	0	0	0	0	0	0	0	1	1	0	0	1	0	1	0	0	0	0	1	0	0	1	0	0	1	0	1	1	1	0	0	1	0	0	0	0	1	0
GSM387868	1997	0	1	1	1	1	1	1	0	0	0	1	1	1	1	1	1	0	1	1	1	1	1	1	1	1	1	1	1	1	0	1	1	0	1	0	0	1	1	1	1	0	1	0	0	1	0	1	0
GSM387869	626	1	0	1	0	0	1	1	1	0	1	1	0	1	0	0	1	0	0	0	0	0	0	0	0	0	0	0	1	0	0	0	0	0	0	1	0	1	1	1	0	0	1	0	1	1	1	0	1
GSM387870	138	1	0	0	0	0	0	1	0	0	1	0	0	0	0	0	1	0	0	0	0	0	1	1	1	0	1	1	1	1	0	0	1	1	0	1	1	1	1	1	1	1	1	0	1	1	1	1	1
GSM387871	391	1	0	0	0	1	1	1	1	0	1	0	0	0	0	0	1	0	1	0	1	0	0	0	1	0	0	0	0	0	0	0	0	0	0	1	1	1	0	0	0	1	0	1	0	1	1	0	0
GSM387872	2569	0	0	0	0	0	0	1	0	0	0	0	1	1	0	1	1	0	0	0	0	1	1	1	1	1	1	0	1	1	0	1	1	1	0	1	1	1	1	1	0	0	1	0	1	1	0	1	1
GSM387873	2943	0	0	0	0	1	1	0	1	1	1	0	0	1	0	1	1	0	0	0	1	0	0	1	0	0	0	0	0	0	0	0	0	0	0	0	0	1	1	0	0	0	0	1	1	0	0	0	0
GSM387874	430	1	1	1	1	1	0	1	1	0	1	1	0	1	1	0	1	0	1	1	1	1	1	1	0	1	1	0	1	1	0	1	1	1	0	0	0	0	1	0	0	0	0	1	0	0	0	0	0
GSM387875	2661	0	1	1	1	0	0	1	1	0	1	1	1	0	0	0	1	0	0	0	1	1	1	1	1	0	1	1	1	1	0	1	1	1	1	1	0	1	1	1	1	1	1	0	0	1	0	1	0
GSM387876	755	1	1	0	1	0	0	1	1	0	1	0	1	1	0	0	1	0	1	0	1	1	1	0	1	1	1	0	1	0	0	0	0	0	1	1	1	1	1	0	1	0	1	0	1	1	1	1	1
GSM387877	2175	0	1	1	1	1	1	1	1	1	1	1	1	1	1	1	1	1	1	1	1	1	0	0	0	0	1	0	0	0	0	0	0	0	1	1	0	1	1	0	1	0	1	1	1	0	0	1	1
GSM387878	706	0	0	0	0	0	1	0	0	0	0	1	0	1	0	1	1	0	1	0	0	1	1	1	1	0	1	0	0	0	0	0	1	1	0	1	1	1	1	0	1	1	1	0	1	1	1	0	1
GSM387879	936	1	1	1	0	1	0	1	1	0	1	0	1	0	1	1	1	0	1	1	1	0	1	1	1	0	1	1	1	0	0	0	1	0	1	0	1	0	1	0	0	1	0	1	1	1	0	0	0
GSM387880	2249	0	1	0	1	1	1	0	0	0	1	0	1	0	0	0	1	0	1	0	0	1	1	0	1	0	1	0	1	0	0	1	0	0	1	1	0	1	1	1	0	1	1	1	1	1	1	0	1
GSM387881	368	1	1	0	0	0	0	0	1	0	0	1	0	0	0	0	1	0	0	1	1	1	1	1	1	0	1	1	1	0	0	1	1	0	0	0	0	0	0	0	0	0	0	0	1	1	0	0	0
GSM387882	491	1	1	0	1	1	0	1	1	0	0	0	1	0	0	1	1	0	1	1	0	1	1	0	1	1	0	0	1	0	0	1	1	0	0	0	0	1	1	0	0	0	0	1	0	1	0	0	1
GSM387883	1275	0	1	1	0	1	0	1	1	1	0	0	1	1	0	1	1	0	1	1	1	1	0	1	0	0	1	0	1	0	0	0	0	1	0	0	1	0	1	0	0	0	0	0	0	1	0	0	0
GSM387884	296	1	1	1	0	1	1	1	1	1	0	0	1	1	1	1	1	0	1	1	1	0	1	1	1	0	1	0	0	0	0	0	1	1	0	0	1	1	1	0	0	0	0	1	1	1	0	0	1
GSM387885	1153	0	1	0	1	1	0	1	1	1	0	0	0	1	0	1	1	1	1	0	1	1	0	1	0	1	0	0	0	0	0	0	0	0	1	1	1	1	1	1	0	0	1	1	0	1	0	1	1
GSM387886	2183	0	1	1	0	1	1	1	1	1	1	0	1	1	1	0	0	0	1	1	1	1	1	1	1	0	1	0	1	1	0	0	1	1	1	1	0	1	1	1	0	0	1	1	1	1	0	1	0
GSM387887	175	1	1	0	1	1	1	1	1	1	0	0	0	1	1	1	1	0	1	0	0	1	0	0	0	0	0	0	0	0	0	0	0	0	1	1	1	1	1	1	1	0	1	1	1	1	1	1	1
GSM387888	1071	0	0	0	1	0	0	1	0	0	0	0	0	0	0	0	0	0	0	1	0	1	1	1	1	1	1	0	0	0	0	1	1	1	0	0	0	0	0	0	1	1	0	0	0	1	0	0	0
GSM387889	332	1	1	1	0	1	1	1	1	0	0	1	1	1	1	0	1	0	1	1	1	1	1	1	1	1	1	1	1	1	0	1	1	0	0	0	0	0	0	0	0	0	0	0	0	1	0	0	0
GSM387890	12	0	1	0	0	1	1	1	1	0	0	1	0	1	0	0	1	0	1	1	1	1	0	1	0	0	0	0	0	0	0	0	1	0	0	0	0	0	1	0	0	0	0	1	0	1	0	0	0
GSM387891	1937	0	0	0	0	1	1	1	1	0	1	0	1	1	1	1	1	0	1	0	0	1	0	0	0	0	0	0	0	0	0	0	0	0	0	1	0	1	1	1	0	1	0	1	1	1	0	1	1
GSM387892	239	1	0	0	0	1	0	1	1	1	0	1	1	0	0	0	0	0	0	1	0	1	1	1	1	0	1	1	0	1	1	1	1	0	0	0	1	0	1	0	0	1	0	0	0	0	0	0	0
GSM387893	1589	0	1	0	0	0	1	1	0	0	0	0	1	0	0	1	1	0	1	0	1	0	1	1	1	1	1	1	1	1	0	1	1	1	1	1	1	1	1	1	0	1	1	0	1	1	1	1	1
GSM387894	1997	0	0	1	0	1	0	1	0	0	0	0	0	1	0	0	1	0	1	1	1	1	0	0	0	0	0	0	0	0	0	0	1	0	0	0	0	0	0	0	0	0	0	1	1	1	0	0	0
GSM387895	79	0	1	0	0	1	0	1	1	1	1	0	0	1	0	0	1	0	0	1	0	0	0	1	1	0	0	0	1	0	0	0	0	1	1	1	0	1	1	1	0	1	1	1	1	1	0	1	1
GSM387896	299	1	1	0	0	0	0	0	1	0	1	1	0	1	0	0	0	0	0	1	0	0	1	1	1	0	0	0	1	1	0	0	1	0	1	0	0	1	1	1	0	0	0	0	0	1	0	0	0
GSM387897	729	0	0	0	0	1	0	0	0	0	0	0	0	0	0	0	1	0	1	0	1	0	1	1	0	0	1	0	1	0	0	0	0	0	0	1	0	1	1	0	0	0	1	1	1	1	0	0	0
GSM387898	2358	1	1	0	0	0	1	0	0	0	0	0	0	0	0	0	1	0	0	0	0	1	1	0	1	0	1	0	1	1	0	1	1	1	1	1	0	0	1	0	0	1	0	0	0	1	1	0	0
GSM387899	353	1	1	0	1	0	1	0	0	0	0	1	0	0	0	1	1	0	1	0	0	1	1	1	1	1	1	0	0	0	0	0	1	0	1	1	1	1	1	1	1	1	0	0	1	1	1	0	1
GSM387900	179	0	1	0	0	1	1	1	1	0	1	0	0	0	0	0	1	0	1	1	1	0	1	1	0	0	1	0	0	0	0	0	1	0	1	1	1	1	0	0	0	0	0	1	0	1	0	0	1
GSM387901	2486	0	1	0	0	1	0	0	0	0	1	1	0	0	1	1	1	0	1	1	0	1	1	1	1	0	1	1	1	1	1	0	1	1	1	0	0	0	0	0	0	1	0	1	1	1	0	0	0
GSM387902	1787	1	0	0	0	0	0	1	1	0	1	0	0	0	0	0	0	0	1	0	1	0	0	1	0	0	1	0	1	0	0	0	0	0	0	1	1	1	1	1	0	0	1	0	1	1	0	1	0
GSM387903	1237	1	0	0	0	1	0	0	0	0	0	1	0	0	0	1	1	0	0	1	0	1	1	1	1	0	0	0	0	1	1	1	1	0	0	0	0	0	0	0	0	1	0	1	0	0	0	0	0
GSM387904	2230	0	1	1	1	1	1	0	1	0	0	0	0	0	0	0	1	0	0	1	0	0	0	1	1	0	0	0	1	0	0	0	1	0	1	0	0	1	0	0	1	1	0	1	1	1	0	0	0
GSM387905	188	1	1	1	0	0	1	1	1	0	0	1	1	0	1	0	1	0	0	0	1	1	1	0	1	0	1	0	1	1	0	0	0	0	1	1	0	1	1	0	0	0	1	0	0	0	0	1	1
GSM387906	390	0	1	0	0	0	0	0	0	0	0	0	0	0	0	0	1	0	0	0	0	0	1	1	1	0	1	0	1	0	0	0	1	0	1	0	0	1	0	0	0	1	0	0	1	0	0	0	0
GSM387907	1906	0	0	0	0	1	1	0	0	0	0	0	0	1	0	1	1	0	0	1	0	1	1	1	1	0	1	0	1	0	0	0	1	1	0	0	1	0	1	1	0	1	0	1	1	1	1	0	0
GSM387908	548	1	0	0	0	1	0	1	1	0	0	1	1	0	0	0	0	0	0	1	0	1	1	1	1	0	1	0	1	1	1	1	1	0	0	0	0	1	0	1	0	1	0	1	1	0	0	0	1
GSM387909	865	1	1	1	1	0	1	0	1	0	0	1	1	1	0	0	0	1	0	1	1	0	1	1	1	1	1	1	1	0	0	1	1	0	1	1	0	0	1	1	1	1	1	0	1	1	0	0	1
GSM387910	668	1	0	0	0	1	1	0	0	0	0	0	0	0	0	0	1	0	0	0	0	0	1	1	1	1	1	1	1	1	0	1	1	0	0	0	0	1	0	0	0	0	0	1	0	1	0	0	0
GSM387911	747	1	1	1	0	1	0	1	1	0	1	0	0	1	0	0	0	0	0	0	0	1	1	1	0	1	1	0	1	0	0	0	0	1	1	1	0	1	1	1	1	1	1	1	1	1	1	1	1
GSM387912	513	0	0	0	0	1	1	1	0	0	0	0	1	1	0	1	0	0	1	1	0	1	1	1	1	0	0	0	0	0	0	0	1	0	0	1	0	1	1	1	0	1	0	1	1	1	0	0	0
GSM387913	211	1	1	0	0	1	0	0	0	0	0	0	0	0	0	0	1	0	0	1	0	1	1	1	1	0	0	0	0	0	0	0	1	0	1	0	0	0	1	0	0	1	0	1	0	1	0	0	0
GSM387914	198	1	1	1	0	1	1	1	1	1	0	1	1	0	0	1	1	0	1	1	1	0	1	1	1	1	1	1	1	1	1	1	1	1	0	0	1	1	0	1	0	1	1	0	1	1	0	1	0
GSM387915	4735	0	1	1	0	1	1	1	1	0	0	0	1	1	1	0	1	1	1	1	1	1	1	1	1	0	1	0	1	1	0	0	0	1	1	1	0	1	1	1	0	0	1	0	1	1	0	1	1
GSM387916	1911	1	1	0	0	1	0	0	1	0	0	0	0	0	0	1	1	0	1	1	0	0	0	1	0	0	1	0	0	0	0	0	0	1	1	1	1	1	1	1	0	1	1	1	0	1	0	0	1
GSM387917	341	0	0	0	0	1	0	1	0	0	1	0	1	0	0	0	0	0	0	1	0	0	1	1	1	0	0	0	0	0	1	0	1	1	0	0	0	0	0	0	0	0	0	0	0	1	0	0	0
GSM387918	4651	0	0	0	0	1	1	0	1	0	0	1	1	0	0	1	1	0	1	1	0	0	1	1	1	1	1	0	1	0	0	0	1	0	0	0	0	1	0	0	0	0	0	0	0	1	1	0	1
GSM387919	313	0	1	0	0	0	0	1	0	1	0	1	1	1	1	0	1	0	1	1	0	1	1	1	1	0	1	0	1	1	0	0	0	1	0	1	1	1	1	1	0	1	1	0	1	1	0	1	1
GSM387920	662	0	0	0	0	1	0	1	1	0	0	0	1	1	0	0	0	0	0	1	0	1	1	1	1	1	1	1	1	1	1	1	1	1	0	1	1	0	0	1	0	1	0	1	0	1	0	0	1
GSM387921	0	0	1	1	0	1	1	1	1	0	1	0	0	0	1	0	1	0	1	1	0	1	0	0	1	0	0	0	1	1	0	1	1	0	0	1	0	1	1	1	0	0	1	1	1	1	0	1	1
GSM387922	4617	0	1	1	0	1	1	1	1	1	1	1	1	1	0	1	1	1	1	1	0	1	0	0	1	0	0	0	0	0	0	0	0	0	0	0	0	1	1	0	0	0	0	1	0	0	0	0	1
GSM387923	1	0	1	0	0	1	1	0	0	0	0	1	0	1	0	0	0	0	0	1	0	1	1	0	1	0	1	0	1	0	0	0	1	0	0	0	0	1	0	0	0	1	0	1	1	0	1	0	0
GSM387924	145	0	1	0	0	1	0	1	1	0	1	0	0	0	0	0	1	0	1	0	0	0	1	1	0	0	0	0	1	0	0	0	1	0	0	1	0	1	0	0	0	0	0	0	0	1	0	1	0
GSM387925	3709	1	0	0	0	0	0	1	0	0	0	0	0	0	0	0	0	0	0	0	0	1	1	1	1	0	1	0	1	0	0	0	1	0	0	1	0	1	1	1	0	0	1	0	1	1	1	1	1
GSM387926	97	0	1	0	0	1	0	1	0	0	0	0	1	0	0	0	1	0	0	1	0	0	0	1	1	0	1	0	1	1	1	1	1	0	0	0	0	0	0	0	0	0	0	1	0	1	0	0	0
GSM387927	1182	1	1	1	0	1	1	1	1	1	1	1	1	0	0	1	1	0	0	1	1	1	1	1	0	0	1	0	1	0	0	1	0	1	0	0	0	1	1	0	0	0	1	1	0	0	0	1	0
GSM387928	815	0	1	1	1	1	1	1	1	1	1	1	1	1	1	1	1	1	1	1	0	1	0	0	0	0	0	0	1	0	0	0	0	1	0	1	0	1	1	0	0	0	1	1	1	0	0	0	1
GSM387929	346	1	1	1	1	1	1	1	1	1	0	0	1	1	0	0	0	0	0	1	1	1	1	1	1	0	1	1	1	1	0	1	1	1	0	0	0	1	1	0	0	1	0	0	1	0	0	0	1
GSM387930	404	1	1	1	0	1	1	1	1	1	1	0	1	1	1	1	1	1	1	1	1	1	0	0	1	0	1	0	1	0	0	0	0	0	0	0	0	0	1	0	0	0	0	1	0	0	0	0	0
GSM387931	4467	0	0	1	1	0	0	0	0	0	0	0	0	0	0	0	1	0	0	0	1	1	1	1	1	1	1	1	1	1	0	1	1	0	1	1	0	1	1	1	1	0	1	0	0	1	0	1	1
GSM387932	796	1	0	1	0	1	0	0	1	0	0	0	1	1	0	1	1	1	1	1	1	1	1	1	1	0	0	1	1	0	1	1	1	0	0	0	0	0	0	0	0	0	0	1	1	1	0	0	0
GSM387933	390	0	1	1	0	1	1	1	1	0	0	0	0	0	1	0	1	0	0	1	1	1	1	1	1	0	1	1	0	0	0	0	0	1	1	1	1	1	1	1	0	1	1	1	1	1	1	1	1
GSM387934	4253	0	0	1	0	1	1	0	0	0	0	0	0	1	0	0	0	0	0	1	0	1	1	1	0	1	1	0	1	1	0	0	1	0	0	1	0	1	1	1	0	0	1	1	0	1	0	0	1
GSM387935	152	1	1	1	0	1	1	1	1	0	0	0	1	1	0	1	1	1	1	1	0	0	1	1	1	0	0	0	0	0	0	0	1	1	1	0	0	0	0	0	0	0	0	1	0	0	0	0	0
GSM387936	979	1	0	1	1	0	0	1	1	0	0	0	1	0	0	0	1	1	1	0	0	1	1	1	1	1	1	1	1	1	1	1	1	1	0	1	1	1	1	1	1	1	1	0	0	1	0	1	1
GSM387938	192	1	0	0	1	1	1	0	1	0	0	0	1	1	1	0	1	0	1	1	1	1	1	1	1	0	1	0	1	0	0	0	1	0	0	0	0	0	0	0	0	1	0	1	0	1	0	0	0
GSM387939	4384	0	0	0	0	1	0	0	1	0	0	0	0	1	0	0	1	0	1	0	0	0	0	0	0	0	0	0	0	0	0	0	1	0	0	0	0	1	1	1	0	0	1	1	0	1	0	0	0
GSM387940	98.1	1	0	1	1	0	1	1	1	0	1	0	1	0	1	1	1	0	0	0	1	1	1	0	1	0	1	0	1	1	0	1	0	1	0	1	0	1	1	1	1	0	1	0	1	1	1	1	1
GSM387941	590	1	1	1	0	1	1	1	1	1	0	0	0	1	0	0	1	0	1	1	1	1	1	1	1	0	1	1	1	1	0	1	1	1	0	0	0	0	1	0	0	0	1	1	0	1	0	0	0
GSM387942	10	0	0	0	0	0	0	1	0	0	0	1	1	0	1	0	1	0	0	1	0	0	1	1	1	0	1	0	1	1	0	1	1	1	0	1	0	0	1	1	0	0	0	0	1	1	0	0	0
GSM387943	209	0	1	1	1	1	0	1	1	0	1	0	1	0	0	1	1	0	1	1	1	1	1	0	0	0	1	0	1	0	0	1	1	0	0	1	0	1	1	0	1	1	1	1	1	1	0	1	0
GSM387944	2569	0	0	0	0	1	1	1	1	0	1	0	0	0	0	1	1	0	0	0	0	1	1	0	0	0	0	0	0	0	0	0	0	0	0	0	0	1	1	1	0	1	0	1	1	1	1	0	1
GSM387945	198	0	1	0	0	1	0	1	1	1	0	0	0	0	0	0	0	0	0	1	0	0	1	1	1	0	1	0	1	1	1	1	1	1	1	0	0	1	1	1	0	0	1	1	0	1	0	1	0
GSM387946	438	1	0	0	1	0	0	1	1	0	0	0	0	1	0	0	1	1	1	0	0	1	0	0	0	0	0	0	0	0	0	0	0	1	0	0	1	1	1	1	0	0	1	0	1	1	0	1	1
GSM387947	537	1	1	0	0	0	0	1	0	0	0	0	0	0	0	0	1	0	0	0	0	1	1	1	1	0	1	0	1	1	0	1	1	1	1	1	0	1	1	1	0	0	1	0	1	0	0	1	1
GSM387948	4124	0	0	0	1	1	0	0	1	0	0	0	1	0	1	1	1	0	0	0	1	0	0	0	1	0	0	0	0	0	0	0	0	1	0	0	1	0	0	0	0	0	0	1	0	1	0	0	1
GSM387949	78	0	1	0	0	1	0	1	1	0	0	0	1	1	0	1	1	0	1	1	0	1	1	1	1	0	0	0	1	0	0	0	1	1	0	0	0	1	1	1	0	0	0	1	1	1	0	0	1
GSM387950	379	1	1	1	1	1	1	1	1	1	1	0	1	1	1	1	1	1	1	1	1	1	0	0	0	0	1	0	1	0	0	1	0	1	1	1	1	1	1	1	1	0	1	1	1	1	1	1	1
GSM387951	47	0	0	0	0	1	0	0	0	0	0	0	0	0	1	1	1	0	0	1	0	1	1	1	1	0	0	0	0	0	0	0	0	1	0	0	0	0	0	0	0	1	0	1	0	1	0	0	1
GSM387952	4009	0	1	0	1	1	1	1	0	0	1	1	1	1	0	0	1	0	0	1	0	1	1	0	0	0	0	0	0	0	1	1	0	1	0	0	0	1	1	0	0	0	1	1	0	1	0	1	0
GSM387953	258	0	1	1	0	1	1	1	1	1	0	1	1	0	0	1	1	0	1	1	0	1	0	0	0	1	1	1	0	1	0	0	0	0	0	0	0	1	1	0	0	0	0	0	0	0	0	1	0
GSM387954	642	1	0	1	0	1	0	1	1	1	0	1	0	0	0	0	0	0	0	1	0	1	1	1	1	1	1	1	1	1	0	1	1	0	0	0	0	0	0	0	0	0	0	1	1	1	0	1	0
GSM387955	389	1	1	0	1	0	0	1	1	0	0	1	1	1	0	0	1	0	1	1	0	1	1	1	1	0	0	0	0	0	0	1	1	0	1	1	0	1	0	0	0	0	0	0	1	0	0	0	0
GSM387956	386	0	0	0	0	1	0	0	1	0	0	1	0	1	0	0	1	0	1	0	0	1	1	1	1	0	1	1	0	0	0	0	1	0	0	0	0	0	0	1	0	1	0	1	0	1	0	0	0
GSM387957	458	1	0	0	1	1	0	0	0	0	0	1	0	0	1	1	1	0	0	0	0	0	1	0	0	0	0	0	0	0	0	1	1	0	0	0	0	1	0	0	0	1	0	0	0	0	0	0	1
GSM387958	2421	0	0	1	1	1	0	0	0	1	0	1	0	0	0	0	1	1	0	1	1	0	1	1	1	0	1	1	1	1	1	1	1	0	0	0	0	0	0	0	0	1	0	1	0	0	0	0	1
GSM387959	98	1	1	1	1	1	1	1	1	1	1	1	1	1	1	1	1	1	1	1	0	1	0	0	1	0	1	0	1	0	0	0	0	1	0	0	0	1	1	0	1	0	1	0	1	0	0	1	0
GSM387960	1579	1	0	1	1	0	0	1	1	0	0	1	1	0	0	0	1	0	0	0	0	1	1	1	1	1	1	1	1	1	0	1	1	0	1	1	1	1	1	1	1	1	1	0	1	1	0	1	1
GSM387961	608	1	1	0	0	1	1	1	1	0	1	0	1	1	1	1	0	0	0	0	0	1	0	0	0	0	0	0	1	0	0	1	0	0	0	0	0	1	1	1	0	0	1	1	1	1	0	1	1
GSM387962	270	1	1	1	0	1	0	1	1	1	0	0	1	1	0	0	1	0	0	1	0	1	0	0	0	0	1	0	0	0	0	0	0	0	0	1	1	1	1	1	0	0	1	1	0	1	0	1	0
GSM387963	10	0	1	0	1	1	1	1	1	1	1	0	1	0	1	1	1	0	1	1	1	1	0	0	1	0	1	0	1	0	1	0	0	1	0	0	0	1	1	0	0	0	1	1	1	1	0	1	1
GSM387964	317	1	1	1	0	1	1	1	1	1	1	1	1	0	1	1	1	0	1	1	1	1	1	0	1	0	1	0	1	0	0	1	0	0	0	0	0	1	1	0	0	0	0	0	0	0	0	0	0
GSM387965	1768	0	1	0	0	0	0	1	1	1	1	1	0	1	0	1	1	0	1	1	0	1	0	1	0	0	0	0	0	0	0	0	0	0	0	1	0	1	1	1	0	0	0	0	0	1	0	1	0
GSM387966	900	0	0	0	0	1	0	0	0	0	0	0	0	0	0	1	1	0	1	1	1	1	1	1	1	0	0	0	1	1	1	0	1	0	0	0	0	0	0	0	0	1	0	1	1	1	0	0	0
GSM387967	4151	0	0	0	1	1	0	1	1	0	0	0	0	1	0	0	0	0	1	0	1	1	1	1	1	1	1	1	1	0	0	1	1	1	0	1	0	1	1	1	0	0	1	0	0	1	0	1	1
GSM387968	460	1	0	0	0	1	0	1	0	0	0	0	0	0	0	1	0	0	0	1	0	1	1	1	1	0	1	1	1	1	1	1	1	1	0	0	1	1	0	1	0	1	0	1	1	1	0	0	0
GSM387969	3397	0	1	1	1	1	1	1	1	1	0	0	0	1	1	0	1	1	1	0	1	1	0	0	0	1	0	0	0	0	0	0	0	1	1	1	0	1	1	1	1	1	1	1	1	1	1	1	1
GSM387970	94	1	1	1	0	1	0	1	0	0	1	1	1	1	1	1	1	0	1	1	0	1	1	1	1	0	1	0	1	1	0	1	1	1	0	0	0	0	1	0	0	0	0	0	0	0	0	0	0
GSM387971	707	1	1	1	1	1	1	0	0	0	1	1	0	0	0	0	1	0	1	1	1	0	1	1	1	0	1	0	1	1	0	1	1	0	1	0	0	1	1	0	1	0	1	1	0	1	0	0	0
GSM387972	10	0	0	0	0	1	0	0	1	0	0	0	0	0	0	1	0	0	0	0	1	0	0	0	0	0	0	0	0	0	0	0	0	0	0	0	1	1	1	1	0	0	1	1	1	1	0	0	1
GSM387973	220	0	1	0	1	0	0	1	1	0	0	1	1	0	0	0	1	0	0	1	1	0	1	1	1	0	1	1	1	1	0	1	0	1	0	0	0	1	1	0	1	0	1	0	0	1	0	0	1
GSM387974	4023	0	1	1	1	1	1	1	1	1	1	1	1	1	1	1	1	1	1	1	1	1	0	0	0	0	0	0	0	0	0	0	0	0	0	0	0	0	1	0	0	0	0	0	1	1	1	0	1
GSM387975	445	1	0	0	1	1	1	1	1	1	0	1	0	0	1	1	1	0	0	1	0	1	1	1	1	0	1	0	1	0	0	1	0	0	0	0	0	1	0	0	0	0	0	1	0	0	0	0	0
GSM387976	3715	0	1	1	0	0	0	1	1	0	0	0	0	0	0	0	0	0	0	1	1	0	1	1	1	0	1	1	1	1	1	1	1	1	1	1	0	0	0	1	0	0	1	0	0	1	0	1	1
GSM387977	1374	1	1	0	0	1	0	1	0	0	0	0	1	0	0	0	1	0	1	1	1	1	0	0	0	0	0	0	0	0	0	0	0	0	1	1	0	1	1	1	0	1	1	1	0	1	0	1	0
GSM387978	1199	1	0	1	1	1	0	0	1	0	0	1	1	0	0	0	1	0	0	0	0	0	1	0	1	0	1	0	1	0	0	1	1	0	0	0	1	1	1	0	1	1	1	1	0	0	0	0	1
GSM387979	199	1	0	0	0	1	1	0	1	0	0	0	0	1	0	1	0	0	1	1	0	1	1	0	1	0	0	0	0	0	0	0	0	0	0	1	1	1	1	0	0	1	1	1	1	1	0	0	1
GSM387980	131	1	1	0	1	1	1	1	0	0	1	0	0	1	0	0	0	0	0	1	0	1	1	1	1	0	0	0	1	1	0	1	1	1	0	0	0	0	1	0	0	1	0	0	1	0	0	0	0
GSM387981	739	1	1	0	0	1	0	0	1	0	0	1	0	0	0	0	0	0	0	0	0	0	1	1	1	0	1	0	1	0	0	1	1	0	1	0	1	0	0	1	0	0	1	1	1	0	0	0	1
GSM387982	2266	0	1	1	1	1	0	0	1	1	1	0	1	1	0	1	1	1	1	1	1	1	1	1	1	1	1	1	1	0	0	0	1	0	0	1	0	0	1	0	0	1	0	1	0	1	0	0	0
GSM387983	1707	1	1	1	1	1	1	1	1	0	0	0	0	1	0	0	0	0	0	1	1	1	1	1	1	1	1	1	1	1	0	1	1	1	0	1	0	1	1	0	0	0	0	1	0	1	0	1	0
GSM387984	67	0	0	0	1	1	0	1	0	0	1	1	0	1	1	1	1	1	0	1	0	1	1	1	1	0	0	0	1	0	1	1	1	1	0	0	0	0	0	0	0	1	0	1	0	1	0	0	0
GSM387985	3498	0	1	0	0	1	1	0	1	0	0	1	0	0	0	0	1	0	1	1	1	0	1	1	1	0	0	0	0	0	0	0	0	0	0	0	0	1	1	1	0	0	0	1	1	1	0	0	1
GSM387986	44	0	0	0	0	0	0	0	1	0	0	0	0	0	0	1	1	0	0	0	0	0	1	1	1	1	1	0	1	1	1	1	1	1	0	0	0	0	0	0	0	0	1	0	0	1	0	0	0
GSM387987	232	1	0	0	0	0	0	0	1	0	0	0	0	0	0	0	1	0	0	1	0	1	1	1	1	1	1	1	1	1	1	1	1	1	0	0	0	0	0	0	0	1	0	0	0	0	0	0	0
[truncated: 583 more columns]
