# Supplementary material for: A Signature Based on Costimulatory Molecules for the Assessment of Prognosis and Immune Characteristics in Patients With Stomach Adenocarcinoma
Source: Front Immunol. 2022 Jul 22;13:928742. doi: 10.3389/fimmu.2022.928742 (PMC9353527; doi:10.3389/fimmu.2022.928742)
Supplement: Supplementary file 4 [file DataSheet_2.zip › Raw date/8.Risk signature construction/lasso.SigExp.txt]

id	futime	fustat	CD274|TNFSF4	CD276|LTBR	CD28|CTLA4	CD40LG|CTLA4	CD40LG|RELT	CD70|CTLA4	CD86|EDAR	CTLA4|EDA	CTLA4|TNFSF4	EDA|VTCN1	EDAR|TNFRSF19	FASLG|PDCD1LG2	FASLG|TNFSF18	FASLG|TNFSF8	ICOS|TNFSF8	PDCD1|PDCD1LG2	PDCD1|TNFRSF9	TNF|TNFSF14	TNFRSF11B|TNFSF15	TNFRSF18|TNFSF9	TNFRSF25|TNFSF15
TCGA-R5-A7ZR	0.506849315068493	1	0	0	0	0	0	1	1	1	0	0	0	1	0	0	0	1	0	1	1	1	0
TCGA-FP-8099	1.42191780821918	0	0	0	0	0	0	1	0	1	0	0	1	1	0	0	0	0	0	1	0	0	0
TCGA-CD-8534	1.00547945205479	0	1	0	1	0	0	1	1	1	1	0	1	1	1	0	0	1	0	0	0	0	0
TCGA-CD-8527	0.597260273972603	1	0	0	0	0	0	1	1	0	0	0	1	1	1	1	0	1	0	0	1	0	0
TCGA-BR-A44U	1.15616438356164	1	0	0	0	0	0	1	0	1	0	1	1	1	1	0	0	1	0	0	1	0	0
TCGA-F1-A72C	0.947945205479452	0	0	0	0	0	0	0	0	1	1	0	1	1	1	0	0	1	1	1	0	0	0
TCGA-CD-A48C	0.967123287671233	1	0	0	0	0	0	1	1	1	0	1	1	1	0	0	0	1	0	1	1	1	0
TCGA-BR-8369	1.16986301369863	0	1	0	1	0	0	1	0	0	0	1	1	1	1	0	0	1	0	0	0	0	0
TCGA-BR-8081	2.68767123287671	0	1	0	0	0	0	0	1	1	1	1	1	0	1	0	1	1	1	0	0	1	0
TCGA-CD-A4MG	0.547945205479452	1	0	0	0	0	0	1	1	1	0	1	1	0	1	0	0	1	0	1	0	0	1
TCGA-CD-A487	1.02465753424658	0	0	1	0	0	0	1	0	0	0	0	1	1	1	1	0	0	0	0	0	0	0
TCGA-BR-8284	0.671232876712329	1	0	0	1	1	1	1	0	1	0	1	1	1	0	0	0	1	1	0	0	1	0
TCGA-BR-8368	0.358904109589041	0	1	0	0	1	1	1	0	1	0	1	1	1	1	1	0	1	1	0	0	0	1
TCGA-CG-5724	1.0027397260274	1	1	0	0	0	0	1	1	1	0	1	1	0	1	0	0	0	0	1	0	0	1
TCGA-BR-7716	3.31506849315068	0	0	0	0	0	0	0	1	1	0	1	1	1	0	1	1	1	1	1	0	1	1
TCGA-CD-5800	1.0958904109589	0	0	0	0	0	0	1	1	0	0	0	0	1	1	0	0	1	1	1	1	0	1
TCGA-HU-A4HB	1.30684931506849	1	1	0	1	1	1	0	1	1	1	0	0	1	1	0	0	1	1	0	0	1	1
TCGA-D7-A747	0.698630136986301	1	0	0	1	1	1	1	1	1	0	1	0	1	1	0	0	1	1	0	0	0	1
TCGA-BR-7197	0.767123287671233	0	0	0	0	0	0	1	0	0	0	0	0	1	1	0	0	1	0	0	0	0	0
TCGA-VQ-A91D	0.975342465753425	1	1	0	0	0	0	1	1	1	1	1	1	0	1	0	0	1	0	1	0	0	1
TCGA-KB-A93J	3.07945205479452	0	1	1	0	0	0	0	1	1	1	0	1	1	1	1	0	1	1	0	0	1	0
TCGA-FP-8211	1.13150684931507	0	1	0	1	1	1	0	0	1	1	0	1	1	1	0	0	1	0	1	0	0	0
TCGA-BR-8590	0.778082191780822	1	0	0	1	1	0	0	1	1	0	0	0	0	0	0	0	0	0	0	0	1	0
TCGA-CG-5718	3	1	1	0	0	1	0	1	1	0	0	0	0	1	1	0	0	1	1	1	0	1	0
TCGA-VQ-A8PE	1.84931506849315	1	0	0	0	0	0	0	1	1	0	1	0	1	1	0	1	1	0	1	1	1	1
TCGA-HU-A4GT	0.542465753424658	0	1	0	0	0	0	1	1	1	0	1	1	1	1	0	0	1	0	1	0	0	1
TCGA-BR-6452	2.89041095890411	0	0	1	0	0	0	0	1	1	0	1	1	1	1	1	1	1	1	1	0	1	0
TCGA-VQ-A8PX	5.38082191780822	0	1	0	0	0	0	0	1	1	1	0	0	1	1	1	0	1	0	1	0	1	0
TCGA-BR-6564	2.17534246575342	1	0	0	1	1	1	1	0	0	0	1	1	1	0	0	0	1	1	0	0	1	0
TCGA-VQ-A91V	3.55342465753425	0	1	1	0	0	0	1	0	1	0	0	1	1	1	0	0	1	0	0	0	1	0
TCGA-IN-A6RI	1.53150684931507	0	1	0	0	0	0	1	1	0	1	0	1	1	1	0	0	1	0	1	0	1	0
TCGA-VQ-A94R	3.54520547945205	1	0	0	0	0	0	0	1	1	0	1	1	0	1	0	0	1	1	0	0	1	1
TCGA-CD-5803	0.934246575342466	1	0	1	1	1	1	1	1	1	0	1	1	0	0	0	0	1	1	1	0	1	0
TCGA-BR-8680	2.66301369863014	0	0	1	0	0	0	1	0	0	0	1	1	1	1	1	0	1	0	0	0	0	1
TCGA-BR-A4J8	1.12602739726027	0	0	0	0	0	0	1	0	1	0	0	1	1	0	0	0	1	0	1	0	1	1
TCGA-VQ-A8P5	0.643835616438356	1	0	0	0	0	0	0	1	1	0	0	0	0	1	0	0	0	0	0	1	0	0
TCGA-BR-A44T	2.84383561643836	0	1	0	1	1	1	0	1	1	1	1	1	1	1	0	0	1	1	0	0	0	1
TCGA-VQ-A8PU	2.27945205479452	1	0	0	1	0	0	1	0	0	0	1	1	1	0	1	0	1	0	1	0	0	0
TCGA-HU-A4H0	0.175342465753425	0	1	0	0	1	1	1	0	1	0	1	1	1	1	1	0	1	1	0	0	0	0
TCGA-BR-6566	2.73150684931507	0	1	0	0	0	0	1	1	1	0	0	1	1	1	1	0	1	1	1	0	0	0
TCGA-IN-A6RL	1.11232876712329	1	1	0	0	0	0	0	1	1	1	0	1	1	0	0	0	1	0	1	0	1	0
TCGA-HU-8608	1.75616438356164	0	1	0	0	0	0	0	1	1	1	1	1	0	1	1	1	0	1	1	0	1	1
TCGA-BR-7707	2.98630136986301	0	1	0	0	0	0	1	1	1	0	1	1	1	1	1	1	1	1	1	0	0	0
TCGA-VQ-A8E7	3.11780821917808	0	0	0	0	0	0	1	0	1	0	0	1	1	1	0	0	1	0	1	0	0	0
TCGA-RD-A8MV	10.1917808219178	0	1	0	0	0	0	0	0	1	1	0	1	1	1	0	1	1	1	1	1	1	0
TCGA-VQ-A94T	0.936986301369863	1	1	0	0	0	0	1	1	1	0	1	0	1	1	1	0	1	0	0	1	0	0
TCGA-BR-8687	0.684931506849315	1	0	0	1	0	0	1	0	0	0	0	1	1	0	0	0	1	0	0	0	1	0
TCGA-IN-A7NT	0.884931506849315	0	1	1	0	0	0	1	1	1	1	0	0	1	1	0	0	1	1	1	1	0	1
TCGA-CG-5719	0.0849315068493151	0	0	1	1	1	0	1	0	1	0	0	1	0	1	0	0	0	0	1	0	1	0
TCGA-CD-A489	0.942465753424658	1	0	1	1	1	1	1	1	1	0	1	1	1	1	1	0	1	0	0	1	1	0
TCGA-RD-A7BS	0.920547945205479	1	1	0	0	0	0	1	0	1	1	0	1	1	0	0	0	0	0	1	1	0	0
TCGA-BR-8380	0.0575342465753425	1	0	1	1	0	0	1	1	0	0	1	1	1	1	0	0	1	0	0	0	0	0
TCGA-BR-4253	0.33972602739726	1	1	0	0	0	1	0	1	1	1	1	1	0	1	1	1	0	0	0	0	0	0
TCGA-BR-8484	2.0986301369863	1	1	0	1	0	0	0	1	1	0	1	0	1	0	0	1	1	0	1	0	1	0
TCGA-IN-A6RJ	1.03835616438356	0	1	0	0	0	0	1	0	1	1	1	1	1	1	0	0	1	0	0	0	0	1
TCGA-IN-7808	0.287671232876712	1	1	0	1	1	1	0	1	1	1	0	0	1	1	0	1	1	0	0	1	1	1
TCGA-BR-4191	1.52876712328767	1	0	0	0	0	0	0	1	1	0	0	0	0	0	0	1	0	0	1	0	1	0
TCGA-BR-A4PF	0.0958904109589041	0	1	0	0	0	0	0	1	1	1	1	1	1	1	1	0	1	1	0	1	1	1
TCGA-BR-6852	3.74520547945205	0	1	0	0	0	0	0	1	1	0	1	1	1	1	1	1	1	1	1	0	0	0
TCGA-VQ-A8PH	1.06575342465753	1	0	1	0	1	0	1	1	0	0	1	0	1	1	1	0	1	1	0	1	1	1
TCGA-BR-7851	1.57260273972603	1	1	1	0	0	0	1	1	1	0	1	1	1	1	0	0	1	0	0	0	0	1
TCGA-VQ-A927	0.547945205479452	1	1	1	0	1	0	1	0	1	1	0	1	1	1	0	0	1	0	0	1	0	0
TCGA-BR-A4J6	0.0547945205479452	0	0	0	0	1	1	1	0	1	0	0	1	1	0	0	0	1	0	0	0	1	0
TCGA-CG-5717	0.580821917808219	1	1	0	1	1	0	0	1	1	1	0	1	1	1	0	0	1	1	1	0	0	0
TCGA-CG-4440	0.334246575342466	1	0	0	1	0	0	1	1	0	0	1	1	1	1	0	0	0	0	0	1	0	0
TCGA-VQ-A8DT	4.06575342465753	0	1	0	0	0	0	1	0	1	0	0	1	1	1	1	0	1	0	0	0	1	0
TCGA-BR-6709	1.01369863013699	1	1	1	0	0	0	1	1	1	0	1	0	0	1	0	0	0	1	0	0	1	0
TCGA-VQ-A8PD	1.35890410958904	1	1	1	1	1	1	0	1	1	1	0	1	1	1	0	0	1	1	0	0	0	0
TCGA-RD-A8N2	9.6986301369863	0	0	0	0	1	1	1	1	1	0	1	1	1	1	0	0	1	0	0	0	1	0
TCGA-VQ-A8P8	2.58082191780822	0	1	0	1	1	0	0	1	1	0	0	1	1	1	0	0	1	0	0	0	1	0
TCGA-HU-A4H6	1.76438356164384	0	1	0	0	0	0	1	1	1	1	1	1	1	1	0	0	1	0	1	0	1	0
TCGA-CG-4443	2.4986301369863	0	0	0	0	0	0	0	0	1	1	1	0	1	1	0	0	1	1	1	1	0	0
TCGA-B7-A5TI	1.63013698630137	0	0	1	0	0	0	0	1	1	0	0	1	1	1	0	0	1	1	1	0	1	0
TCGA-BR-8588	1.06575342465753	0	0	1	0	0	0	1	1	1	0	0	0	1	0	0	0	1	0	0	0	0	0
TCGA-CG-4475	1.91506849315068	0	0	1	0	0	0	0	1	1	0	0	0	0	0	0	0	0	0	1	0	0	0
TCGA-VQ-A8PK	1.48767123287671	1	1	1	0	0	0	1	1	1	1	0	1	1	1	1	1	1	1	1	1	0	1
TCGA-CD-5799	1.08493150684932	0	0	0	1	0	0	1	1	1	0	0	0	1	1	0	0	1	0	1	0	0	1
TCGA-D7-A6EV	0.936986301369863	0	0	0	0	0	0	1	0	1	0	0	1	1	1	0	0	1	0	1	0	1	0
TCGA-D7-5577	2.14246575342466	1	1	0	0	0	0	1	1	1	0	0	1	1	1	1	1	1	1	0	0	0	0
TCGA-ZA-A8F6	1.43835616438356	0	1	0	1	1	0	1	1	1	1	0	1	1	1	0	0	1	0	1	0	0	0
TCGA-RD-A8N4	5.94794520547945	0	1	0	0	0	1	0	1	1	1	0	0	1	1	0	0	1	1	1	0	1	0
TCGA-CG-4436	0.665753424657534	0	1	0	0	1	1	0	1	1	1	0	1	1	1	0	0	0	0	1	0	1	0
TCGA-MX-A5UG	0.30958904109589	1	1	1	1	0	0	0	1	1	1	0	0	0	1	0	0	1	0	1	0	0	0
TCGA-VQ-A8E3	1.81095890410959	1	1	0	0	0	0	1	0	1	0	0	0	1	1	1	0	1	1	1	0	0	1
TCGA-BR-A4J9	0.0383561643835616	0	0	0	0	1	1	1	0	1	0	1	1	1	1	0	0	1	0	0	1	0	0
TCGA-HU-A4GP	0.747945205479452	0	1	0	0	0	0	1	0	1	0	1	1	1	1	0	0	1	0	1	1	1	0
TCGA-BR-6565	0.764383561643836	1	0	0	0	0	0	0	1	1	0	1	0	1	1	0	1	1	1	1	0	1	1
TCGA-VQ-A8PB	2.85753424657534	1	0	0	0	0	0	1	0	1	0	0	1	1	1	1	0	0	0	1	0	0	0
TCGA-HU-A4GY	0.0219178082191781	0	0	1	1	1	1	0	1	1	1	1	1	0	1	0	1	1	1	0	0	1	1
TCGA-BR-8361	2.59178082191781	0	1	0	0	0	0	0	1	1	0	1	1	1	1	1	1	1	1	0	0	1	0
TCGA-ZQ-A9CR	0.0657534246575342	1	1	1	0	0	0	0	1	1	0	1	0	0	1	0	0	0	0	0	1	0	0
TCGA-RD-A7BT	0.717808219178082	1	0	0	0	1	0	0	0	0	0	1	1	1	0	0	0	1	0	1	1	1	1
TCGA-VQ-A925	0.378082191780822	1	1	1	1	0	0	1	0	0	0	0	1	1	1	0	0	1	0	0	0	0	0
TCGA-D7-6527	0.854794520547945	1	0	0	0	0	0	1	1	0	0	1	1	1	1	0	0	1	0	1	0	1	0
TCGA-VQ-A8PQ	1.3041095890411	1	1	0	1	1	1	0	1	1	1	1	1	0	1	0	0	1	1	0	0	0	0
TCGA-BR-6563	3.26027397260274	0	0	0	1	1	1	1	1	1	0	0	1	0	0	0	0	1	1	0	0	0	0
TCGA-VQ-AA6A	3.24383561643836	0	0	0	0	0	0	0	0	1	0	0	1	1	0	0	0	1	0	1	0	1	0
TCGA-HU-A4G2	2.02465753424658	0	1	0	0	0	0	1	1	1	1	0	0	1	1	1	0	1	0	0	0	1	0
TCGA-CG-4460	1.83287671232877	1	1	0	0	0	0	1	1	0	0	0	0	0	1	0	0	0	1	1	0	1	1
TCGA-HF-7134	4.35068493150685	0	1	0	1	0	0	1	1	1	0	0	1	1	1	0	0	1	0	1	0	0	0
TCGA-HU-8249	2.41369863013699	0	1	0	0	0	0	0	0	1	1	1	1	1	1	1	1	1	0	1	1	1	1
TCGA-BR-A4IV	2.38082191780822	1	1	0	0	0	0	1	1	1	0	1	0	1	1	0	0	0	0	0	1	0	1
TCGA-HU-A4H5	1.98356164383562	0	1	0	0	0	0	0	0	1	1	0	0	1	1	0	0	1	1	0	1	1	0
TCGA-D7-6525	1.11232876712329	1	1	0	0	0	0	1	1	1	0	0	0	1	1	0	0	1	1	1	0	0	1
TCGA-HU-A4H2	1.07945205479452	0	1	0	0	0	0	1	0	1	1	1	1	1	1	1	0	1	0	0	0	0	0
TCGA-CG-5726	2.41369863013699	1	1	0	0	0	0	1	1	0	0	1	1	1	1	0	0	1	0	1	1	1	0
TCGA-IN-AB1V	1.31232876712329	0	1	0	0	0	0	1	0	1	0	0	1	1	1	0	0	1	0	1	0	1	1
TCGA-FP-8210	0.419178082191781	1	1	1	1	1	1	0	1	1	1	1	1	1	1	0	0	1	0	0	0	0	0
TCGA-VQ-AA68	3.63835616438356	0	0	0	0	0	0	0	0	1	0	0	1	1	1	0	1	1	0	1	0	1	0
TCGA-BR-4280	0.550684931506849	1	1	0	0	0	0	0	1	1	1	1	0	1	1	0	0	1	0	1	0	0	1
TCGA-VQ-AA64	1.53424657534247	1	0	1	0	0	0	1	0	0	0	0	0	0	1	0	0	1	0	1	0	1	1
TCGA-VQ-AA6J	2.2958904109589	0	1	1	0	1	0	0	1	1	1	1	1	0	1	0	1	0	0	1	1	1	1
TCGA-VQ-A928	0.476712328767123	1	0	1	0	0	0	0	0	0	0	1	0	1	1	0	0	1	0	0	0	1	1
TCGA-CD-8532	0.96986301369863	1	0	0	1	1	1	1	1	1	0	0	1	1	0	0	0	1	0	0	0	0	0
TCGA-CG-5725	1.25205479452055	1	0	1	0	0	0	0	1	1	1	0	0	1	0	1	0	1	0	1	1	1	1
TCGA-IN-A7NR	0.542465753424658	0	1	0	0	1	1	1	0	1	0	0	1	1	1	0	0	1	0	0	1	0	0
TCGA-HU-8602	1.86027397260274	0	1	0	0	0	0	0	0	1	1	1	1	0	1	0	1	0	0	1	0	0	0
TCGA-BR-8690	0.89041095890411	0	0	0	0	0	0	1	1	1	0	1	1	1	1	1	1	1	1	0	0	1	0
TCGA-VQ-A91X	0.791780821917808	1	1	0	0	0	0	1	0	0	0	1	0	1	1	0	0	1	0	1	0	0	1
TCGA-HU-A4GF	2.15068493150685	0	1	0	0	0	0	0	1	1	1	0	0	1	1	0	1	1	0	1	0	1	0
TCGA-HU-A4GU	0.547945205479452	0	1	0	0	1	0	1	1	1	0	0	1	1	1	1	0	1	0	1	0	0	0
TCGA-R5-A7ZF	0.70958904109589	1	1	0	0	0	0	1	0	0	0	1	1	1	1	1	0	1	0	1	1	0	0
TCGA-BR-8286	2.45205479452055	0	0	0	0	0	0	1	0	1	0	0	1	1	0	0	0	1	0	1	1	0	0
TCGA-BR-8291	1.66301369863014	1	0	1	1	0	0	1	1	1	0	0	1	0	0	0	0	1	1	0	0	0	0
TCGA-BR-7723	2.39452054794521	1	0	1	0	0	0	0	1	1	0	1	0	0	0	0	0	1	0	1	1	1	1
TCGA-CG-5723	6.83835616438356	0	1	0	0	0	0	1	1	1	0	1	1	0	1	1	0	0	1	1	0	1	0
TCGA-CD-A4MH	1.01643835616438	0	0	0	0	0	0	0	1	0	0	1	0	1	0	0	0	1	0	1	1	1	1
TCGA-BR-A4CS	0.123287671232877	1	0	0	0	0	0	1	1	0	0	1	0	1	1	0	0	1	0	1	1	0	1
TCGA-BR-8364	1.84931506849315	0	0	0	1	1	1	1	1	0	0	0	1	1	1	0	0	1	0	0	0	0	0
TCGA-BR-6801	3.35068493150685	0	0	0	0	0	0	1	0	1	0	1	1	1	1	1	0	1	0	1	0	0	0
TCGA-B7-A5TN	0.786301369863014	0	0	0	0	0	0	1	0	1	0	0	1	1	1	0	0	0	0	1	0	0	0
TCGA-BR-8381	0.613698630136986	0	0	0	0	0	0	0	1	1	0	1	1	1	1	1	1	1	1	0	0	1	0
TCGA-CD-8524	1.06301369863014	0	0	0	0	0	0	1	1	1	0	1	0	1	1	1	0	1	0	0	1	1	1
TCGA-D7-8573	1.62465753424658	0	1	0	0	0	0	1	0	0	0	1	1	1	1	1	0	1	0	1	0	1	0
TCGA-VQ-A8PF	0.208219178082192	1	1	0	0	0	0	0	1	1	1	1	1	1	1	0	1	0	1	0	0	1	0
TCGA-BR-8059	1.2027397260274	1	0	0	0	0	0	1	1	1	0	1	0	1	1	0	0	0	0	0	0	0	0
TCGA-BR-8382	2.08767123287671	1	1	0	0	0	0	1	0	1	0	1	1	1	1	1	0	1	0	0	0	0	0
TCGA-D7-6521	1.54520547945205	0	0	0	1	1	0	1	1	1	0	0	0	1	0	0	0	1	1	0	0	0	0
TCGA-CD-5801	1.0986301369863	1	0	0	0	0	0	1	1	1	0	1	0	1	0	1	0	1	1	0	0	0	0
TCGA-EQ-8122	0.665753424657534	1	0	0	0	0	0	1	0	1	0	0	1	1	1	0	0	0	0	0	1	0	1
TCGA-FP-7998	1.85753424657534	0	1	0	0	0	0	0	1	1	1	1	1	0	1	1	1	0	1	0	0	0	0
TCGA-HU-A4GQ	0.00821917808219178	1	1	0	0	0	0	1	1	1	0	1	1	1	1	0	0	0	0	0	0	0	0
TCGA-HU-A4H8	1.17260273972603	1	1	0	0	0	0	1	1	0	1	1	1	1	1	1	0	1	0	1	0	0	0
TCGA-KB-A6F7	5.3013698630137	0	1	0	0	0	0	0	1	1	1	0	0	1	1	0	1	1	1	0	1	1	1
TCGA-VQ-A8E0	1.53972602739726	1	1	0	0	0	0	0	1	0	1	1	1	1	1	0	1	1	0	1	0	1	0
TCGA-BR-8483	0.449315068493151	0	0	0	0	0	0	1	1	0	0	0	0	1	1	0	0	1	0	1	0	1	0
TCGA-IN-A6RR	0.561643835616438	1	1	0	0	0	0	1	0	1	1	0	1	1	1	1	0	1	1	1	0	1	0
TCGA-IN-AB1X	1.12602739726027	0	1	0	0	0	0	0	1	1	1	0	1	1	1	1	1	1	1	1	0	0	0
TCGA-BR-7715	2.8027397260274	0	0	0	0	0	0	0	0	1	1	0	0	1	1	0	0	1	1	1	0	1	0
TCGA-BR-4187	0.386301369863014	1	0	1	1	1	0	1	1	1	0	1	0	0	1	0	0	0	0	0	0	0	0
TCGA-CD-8530	1.03287671232877	0	0	1	0	0	0	0	1	0	0	1	0	0	1	0	0	0	0	1	0	1	0
TCGA-BR-8485	0.767123287671233	0	0	0	0	0	0	0	1	0	0	1	0	1	0	0	1	1	0	1	1	1	1
TCGA-R5-A805	0.76986301369863	1	1	0	1	0	0	1	1	1	1	0	0	1	1	0	0	1	0	1	0	0	0
TCGA-MX-A663	0.821917808219178	1	0	1	0	0	0	1	1	0	0	1	0	1	0	0	0	1	0	1	1	0	1
TCGA-HU-A4H3	2.41643835616438	0	0	0	0	0	0	0	0	1	1	1	1	1	1	1	1	1	1	1	0	0	0
TCGA-CD-8535	1.06849315068493	0	1	1	0	0	0	0	0	1	1	0	0	1	1	1	0	1	1	1	1	1	0
TCGA-BR-8589	2.26027397260274	0	1	0	0	0	0	1	0	1	1	1	1	1	1	1	0	1	0	0	0	0	0
TCGA-D7-A6F2	1.3041095890411	0	0	0	0	1	0	0	1	1	0	0	1	1	0	1	0	1	0	0	1	1	1
TCGA-VQ-A94O	1.75342465753425	1	0	0	0	1	1	1	1	0	0	1	0	1	0	1	1	1	0	0	1	1	1
TCGA-KB-A93H	3.13698630136986	0	1	0	0	1	0	1	0	0	0	1	1	1	1	1	0	1	0	0	1	1	1
TCGA-BR-8678	2.06575342465753	0	1	1	0	0	0	0	0	1	1	0	1	1	1	1	0	1	1	1	1	1	1
TCGA-RD-A7C1	1.38904109589041	1	1	0	0	0	0	0	1	1	1	1	1	1	1	1	1	1	1	1	0	1	0
TCGA-HU-8604	1.9013698630137	0	1	0	0	0	0	0	1	1	1	1	0	1	1	1	0	0	0	0	0	1	1
TCGA-D7-A6F0	1.85753424657534	0	1	0	0	0	0	0	1	1	1	0	0	1	1	1	1	1	1	1	0	1	1
TCGA-VQ-AA6G	2.16986301369863	1	1	0	0	0	0	1	1	1	0	0	1	1	1	0	0	1	0	1	1	0	0
TCGA-BR-6458	1.61095890410959	1	0	1	0	0	0	0	1	1	0	1	1	0	0	0	0	1	1	1	1	1	0
TCGA-FP-A9TM	0.517808219178082	0	1	0	0	1	0	0	1	1	1	0	1	1	1	0	0	1	0	1	0	1	0
TCGA-HU-A4GH	0.980821917808219	0	1	0	0	0	0	1	1	1	1	0	0	1	1	1	0	1	0	0	1	1	1
TCGA-R5-A7ZI	6.21095890410959	0	1	0	0	0	0	0	1	1	1	1	0	1	1	1	1	1	1	1	0	1	0
TCGA-D7-A74A	1.66301369863014	0	0	0	0	0	0	1	0	1	0	1	1	1	0	1	0	1	0	0	1	0	0
TCGA-F1-6874	1.20547945205479	0	1	0	0	0	0	0	1	1	1	1	1	0	1	0	0	1	0	1	0	0	0
TCGA-BR-6802	2.57534246575342	0	1	0	0	0	0	1	0	1	0	0	1	1	1	1	0	1	1	0	0	0	0
TCGA-BR-8676	0.627397260273973	0	1	0	1	1	0	1	1	0	0	1	0	1	1	1	0	1	1	0	0	1	1
TCGA-BR-A4QL	1.34520547945205	1	0	0	0	0	0	1	1	0	0	1	0	1	1	1	0	1	0	0	0	0	1
TCGA-FP-7735	0.29041095890411	1	0	0	0	0	0	0	1	1	0	1	0	1	1	0	0	1	1	1	1	1	0
TCGA-CD-8531	1.04931506849315	0	0	1	1	1	0	1	1	1	0	1	1	0	1	0	0	1	1	1	0	1	0
TCGA-BR-6455	1.15616438356164	1	0	0	0	0	0	1	1	1	0	1	1	1	0	0	0	1	0	0	0	0	1
TCGA-BR-8686	1.73972602739726	1	1	0	0	0	1	0	1	1	1	1	0	0	1	0	0	1	1	0	0	0	0
TCGA-VQ-A8DU	0.454794520547945	1	0	0	0	0	0	1	1	0	0	0	0	1	0	0	0	1	0	0	1	1	1
TCGA-IN-8663	0.282191780821918	1	1	1	0	0	0	1	0	1	0	0	1	0	1	0	0	0	0	0	1	0	1
TCGA-VQ-A91U	0.142465753424658	1	0	0	0	0	0	0	0	1	0	0	1	1	1	0	1	1	0	1	0	1	1
TCGA-D7-5578	1.05479452054795	0	1	0	0	0	0	1	1	1	1	1	1	1	1	1	0	1	1	1	1	1	1
TCGA-D7-A6EX	0.942465753424658	0	0	0	0	0	0	0	1	1	1	1	0	1	1	1	0	1	1	1	1	1	1
TCGA-HU-8244	2.03287671232877	0	1	0	0	0	0	1	0	1	0	0	1	1	1	1	0	1	0	1	0	0	0
TCGA-HU-A4HD	2.78356164383562	0	0	0	0	0	0	0	1	1	0	0	0	1	0	0	0	1	0	1	1	1	0
TCGA-HU-8610	0.063013698630137	0	1	1	0	0	0	0	1	1	1	0	1	0	1	0	1	1	0	1	1	1	0
TCGA-VQ-A91Y	0.810958904109589	1	0	0	0	1	1	0	1	1	0	0	1	0	0	0	0	1	0	1	0	1	0
TCGA-HU-A4G9	2.01643835616438	0	1	0	0	0	0	1	0	0	0	0	1	1	1	0	0	1	0	1	0	0	0
TCGA-BR-8591	2.34520547945205	0	1	0	0	0	0	1	0	1	1	0	1	1	1	0	1	1	0	1	0	0	0
TCGA-BR-8297	0.616438356164384	0	0	0	1	0	1	1	1	1	0	1	1	1	1	0	0	1	1	1	0	1	0
TCGA-D7-8570	2.06027397260274	0	1	0	0	0	0	0	1	1	1	0	0	1	1	1	1	1	1	0	0	1	0
TCGA-BR-6710	0.747945205479452	0	1	0	0	0	0	1	0	0	0	1	1	1	1	1	0	1	0	0	0	1	0
TCGA-VQ-AA6D	1.42739726027397	0	1	1	0	0	0	1	1	0	1	0	0	1	1	0	0	1	0	1	1	1	1
TCGA-VQ-A8DV	1.1041095890411	1	0	0	0	0	0	1	1	0	0	1	0	1	1	0	0	1	0	0	1	0	1
TCGA-CD-A48A	1.03561643835616	0	1	0	0	0	0	1	0	1	0	1	1	1	1	0	0	1	0	0	1	0	1
TCGA-BR-8487	0.0931506849315069	0	1	0	0	0	0	1	1	0	0	1	1	1	1	0	0	1	0	1	0	0	1
TCGA-RD-A8N9	2.96712328767123	0	0	1	0	0	0	0	1	1	0	1	1	1	1	1	1	1	1	0	0	1	0
TCGA-D7-8578	1.76164383561644	0	0	1	1	0	0	1	1	0	0	0	0	1	1	0	0	0	0	1	0	0	0
TCGA-CG-4469	0.589041095890411	1	1	0	1	0	0	1	1	1	0	1	1	0	1	0	0	0	0	1	1	0	1
TCGA-CG-5722	0.0821917808219178	0	1	0	0	0	0	1	1	1	1	1	0	1	1	1	1	1	0	1	1	0	1
TCGA-IN-A7NU	0.975342465753425	0	1	0	0	0	0	1	0	1	1	0	1	1	0	0	0	1	1	1	1	0	0
TCGA-D7-6526	1.43287671232877	0	0	0	0	0	0	1	0	0	0	1	0	1	1	0	0	1	0	1	1	1	0
TCGA-IN-A6RS	1.04931506849315	0	1	0	0	0	0	0	1	1	1	1	0	1	1	0	1	1	1	1	1	1	0
TCGA-D7-6528	1.26849315068493	0	1	0	0	0	0	1	0	1	0	1	1	1	1	0	0	0	0	1	0	0	0
TCGA-VQ-A8PP	1.95068493150685	1	0	0	0	0	0	0	1	1	0	1	0	1	1	1	1	1	0	1	1	0	1
TCGA-B7-5818	0.975342465753425	0	1	0	0	0	0	1	1	1	0	0	0	1	1	1	0	1	1	0	0	0	0
TCGA-BR-6457	1.13972602739726	0	0	0	1	1	0	1	1	0	0	0	1	1	1	0	0	1	1	1	1	1	0
TCGA-D7-6520	1.56986301369863	0	0	0	0	0	0	0	1	1	0	0	0	1	0	0	0	1	1	1	0	1	0
TCGA-BR-6707	1.65753424657534	1	1	0	0	1	0	1	1	1	0	1	1	1	0	1	0	1	1	0	0	1	0
TCGA-HU-A4GX	1.68767123287671	0	1	0	0	0	0	1	1	1	0	0	1	1	1	1	0	1	1	0	0	0	0
TCGA-BR-8371	0.983561643835616	1	0	0	1	1	1	1	1	1	0	1	0	1	1	0	0	1	0	0	0	0	1
TCGA-D7-A748	0.361643835616438	1	0	1	0	1	0	1	1	1	0	0	0	0	0	0	0	0	0	0	1	0	0
TCGA-RD-A7BW	0.427397260273973	1	0	0	1	1	1	0	1	1	0	0	0	1	1	0	0	0	0	0	0	1	0
TCGA-D7-A6EY	0.953424657534247	1	1	0	0	1	1	0	1	1	1	1	1	1	1	0	0	1	1	0	0	0	0
TCGA-CD-8528	1.02739726027397	0	0	0	0	0	0	1	1	0	0	1	1	0	1	0	0	0	0	1	0	0	0
TCGA-BR-8295	0.183561643835616	1	0	1	0	0	0	1	0	0	0	1	0	1	1	0	0	1	0	1	1	0	1
TCGA-BR-8296	1.2986301369863	1	0	0	1	1	1	0	1	1	1	0	0	1	0	0	0	1	0	1	0	1	0
TCGA-CD-8533	1.28219178082192	0	0	1	0	0	0	1	0	0	0	1	1	1	0	0	0	1	0	1	1	1	1
TCGA-CG-4477	2.58082191780822	0	1	0	0	0	1	0	0	1	1	0	1	0	1	0	1	0	0	0	0	0	0
TCGA-RD-A8N0	3.38630136986301	0	1	0	1	1	1	0	1	1	1	0	0	1	1	0	1	1	1	1	0	1	0
TCGA-BR-7722	1.27671232876712	1	0	0	1	1	1	1	0	1	0	0	1	1	0	0	0	1	0	1	0	1	0
TCGA-CG-4441	1.16712328767123	1	0	1	0	0	0	1	0	1	0	0	1	0	1	0	0	0	0	1	0	0	0
TCGA-BR-6453	1.32876712328767	0	0	0	1	1	0	1	1	1	1	1	1	0	1	0	0	1	1	1	0	0	1
