# Supplementary material for: A Signature Based on Costimulatory Molecules for the Assessment of Prognosis and Immune Characteristics in Patients With Stomach Adenocarcinoma
Source: Front Immunol. 2022 Jul 22;13:928742. doi: 10.3389/fimmu.2022.928742 (PMC9353527; doi:10.3389/fimmu.2022.928742)
Supplement: Supplementary file 4 [file DataSheet_2.zip › Raw date/8.Risk signature construction/multiCox.txt]

id	coef
`CD276|LTBR`	0.543693146028085
`CD28|CTLA4`	0.695018445421894
`EDA|VTCN1`	0.580317262291304
`EDAR|TNFRSF19`	-0.533413709472376
`FASLG|TNFSF8`	-0.661374296470358
`PDCD1|TNFRSF9`	-0.518897396888136
`TNF|TNFSF14`	-0.438370436076725
`TNFRSF11B|TNFSF15`	0.479050089786486
`TNFRSF18|TNFSF9`	-0.496584533585359
