# Supplementary material for: A Signature Based on Costimulatory Molecules for the Assessment of Prognosis and Immune Characteristics in Patients With Stomach Adenocarcinoma
Source: Front Immunol. 2022 Jul 22;13:928742. doi: 10.3389/fimmu.2022.928742 (PMC9353527; doi:10.3389/fimmu.2022.928742)
Supplement: Supplementary file 4 [file DataSheet_2.zip › Raw date/8.Risk signature construction/risk.GEO.txt]

id	futime	fustat	CD276|LTBR	CD28|CTLA4	EDA|VTCN1	EDAR|TNFRSF19	FASLG|TNFSF8	PDCD1|TNFRSF9	TNF|TNFSF14	TNFRSF11B|TNFSF15	TNFRSF18|TNFSF9	riskScore	Risk
GSM387789	2.5041095890411	0	0	0	0	0	0	1	1	0	1	0.233668375726207	low
GSM387791	1.67123287671233	0	0	1	1	1	0	0	0	0	1	1.27805253799863	high
GSM387792	0.964383561643836	1	0	0	1	0	1	0	0	1	0	1.48883369082576	high
GSM387794	2.15890410958904	1	0	0	1	0	0	1	0	1	0	1.71681349804173	high
GSM387795	2.22465753424658	0	0	0	0	1	0	1	1	0	0	0.225219106841416	low
GSM387796	1.68493150684932	1	0	1	0	1	1	0	1	0	0	0.391355080591011	low
GSM387800	0.575342465753425	0	0	0	1	1	0	0	1	0	0	0.676064439175722	high
GSM387801	1.65479452054795	0	0	0	0	1	0	1	0	0	0	0.349129939579831	low
GSM387802	1.24931506849315	0	0	0	0	1	0	0	1	0	1	0.230300873534402	low
GSM387803	2.68767123287671	0	0	0	1	1	1	0	1	0	0	0.348944924137224	low
GSM387804	1.04109589041096	0	0	1	0	1	0	1	0	0	0	0.699567731623588	high
GSM387805	0.895890410958904	0	0	0	1	1	1	0	1	0	0	0.348944924137224	low
GSM387806	1.62191780821918	0	0	0	0	1	0	0	0	0	0	0.586599069046835	low
GSM387807	0.405479452054795	0	1	1	1	1	1	1	1	0	0	0.716750852253775	high
GSM387808	0.482191780821918	0	0	0	0	1	1	0	1	1	1	0.191916886052706	low
GSM387809	0.386301369863014	0	0	0	0	1	0	1	1	0	1	0.137069651666679	low
GSM387810	0.304109589041096	0	0	0	1	1	0	1	1	0	1	0.244889347398277	low
GSM387811	0.265753424657534	1	0	0	0	1	0	1	1	1	1	0.221304436155444	low
GSM387812	0.912328767123288	0	0	0	1	1	0	1	1	0	0	0.402377619154808	low
GSM387813	0.323287671232877	0	0	0	0	1	1	0	1	0	0	0.195311718171869	low
GSM387814	1.41369863013699	1	0	0	0	0	0	0	1	0	0	0.64508677517735	high
GSM387815	5.17260273972603	0	0	1	0	0	0	1	0	0	0	1.19258241026587	high
GSM387816	0.136986301369863	1	1	0	1	1	1	1	0	0	0	0.554507473424052	low
GSM387817	7.23835616438356	0	0	1	0	0	1	1	1	0	1	0.241663693024209	low
GSM387818	8.93424657534247	0	0	0	1	1	0	1	1	0	0	0.402377619154808	low
GSM387819	2.3972602739726	1	1	1	1	0	0	0	0	1	0	9.95503987992546	high
GSM387820	10.6767123287671	0	0	0	0	0	0	1	1	0	1	0.233668375726207	low
GSM387821	10.1068493150685	0	0	1	0	0	1	1	0	0	1	0.374621992456395	low
GSM387822	0.0164383561643836	0	0	0	1	1	0	1	1	0	0	0.402377619154808	low
GSM387823	0.542465753424658	1	0	0	0	1	1	0	1	0	0	0.195311718171869	low
GSM387824	10.3972602739726	0	0	1	1	0	0	0	0	1	0	5.77989662455745	high
GSM387825	10.3150684931507	0	0	0	1	1	0	1	0	1	0	1.00708119967832	high
GSM387826	0.90958904109589	0	0	1	1	0	0	0	0	0	0	3.57990300944998	high
GSM387827	7.66027397260274	0	0	0	1	1	0	1	1	0	1	0.244889347398277	low
GSM387828	9.67945205479452	0	0	0	1	0	1	0	1	0	1	0.362035862696422	low
GSM387829	10.4767123287671	0	0	0	0	1	0	0	1	0	1	0.230300873534402	low
GSM387830	7.15068493150685	1	1	0	1	0	0	1	0	0	0	1.83145917301332	high
GSM387831	0.852054794520548	1	1	0	1	0	0	0	1	1	0	3.20492939993674	high
GSM387832	10.3178082191781	0	1	0	1	0	0	1	1	0	1	0.719037362389479	high
GSM387833	0.701369863013699	1	0	1	1	0	1	1	1	0	1	0.431757601737181	low
GSM387834	3.44931506849315	1	1	0	0	0	0	0	0	1	0	2.78081273533021	high
GSM387835	1.07397260273973	1	0	0	0	0	1	0	0	0	0	0.51614151538967	low
GSM387836	1.62465753424658	1	0	0	1	1	0	1	0	0	0	0.623757352713028	low
GSM387837	3.08219178082192	1	1	0	1	1	0	0	1	0	0	1.16442367235401	high
GSM387838	2.4986301369863	1	0	1	1	0	0	1	0	0	0	2.1306738918318	high
GSM387839	0.0246575342465753	0	0	0	0	0	1	0	1	0	0	0.332956065697873	low
GSM387840	10.6246575342466	0	0	1	1	1	0	0	1	0	1	0.824454790244764	high
GSM387841	0.342465753424658	1	0	1	1	0	0	1	0	1	0	3.44005823703122	high
GSM387842	1.40821917808219	1	0	0	0	1	0	0	0	0	0	0.586599069046835	low
GSM387843	0.186301369863014	1	1	0	1	0	0	0	1	1	1	1.95053857830522	high
GSM387845	0.33972602739726	1	0	1	1	1	0	0	1	1	0	2.18715508622831	high
GSM387846	7.75068493150685	1	0	0	1	0	1	1	1	0	0	0.354047261695992	low
GSM387847	9.08493150684932	1	1	1	1	0	0	0	0	1	0	9.95503987992546	high
GSM387848	8.17260273972603	1	0	0	0	0	0	0	1	0	0	0.64508677517735	high
GSM387849	0.936986301369863	1	0	1	0	0	0	1	0	0	0	1.19258241026587	high
GSM387850	0.531506849315069	1	1	1	1	0	0	1	1	1	1	2.3261779990318	high
GSM387851	0.893150684931507	1	0	1	0	1	0	0	1	0	1	0.461464461865645	low
GSM387852	1.3972602739726	1	0	1	0	0	0	1	0	0	0	1.19258241026587	high
GSM387853	1.36438356164384	1	0	1	1	0	0	0	1	1	1	2.26920789993249	high
GSM387854	0.0356164383561644	0	1	0	1	0	1	1	0	1	1	0.92886141406385	high
GSM387855	9.42191780821918	0	0	1	0	0	1	1	1	0	0	0.397077547342609	low
GSM387856	2.15068493150685	1	1	0	0	0	0	0	0	0	0	1.72235604312174	high
GSM387857	0.663013698630137	1	1	0	1	1	0	1	1	1	0	1.11893680775754	high
GSM387858	0.761643835616438	1	0	1	1	0	0	1	0	1	0	3.44005823703122	high
GSM387859	0.90958904109589	1	1	1	1	0	0	0	0	0	1	3.7525826896143	high
GSM387860	0.0191780821917808	0	0	0	0	1	0	1	1	1	1	0.221304436155444	low
GSM387861	1.90684931506849	1	0	0	0	0	0	1	0	1	0	0.960936156077523	high
GSM387862	0.386301369863014	1	1	0	0	1	0	0	0	0	0	1.0103324514624	high
GSM387863	3.7041095890411	0	1	0	1	0	0	1	0	1	1	1.79962546388579	high
GSM387864	0.353424657534247	1	0	0	1	1	0	0	0	0	0	1.04802092554115	high
GSM387865	2.0027397260274	1	0	0	1	0	0	0	1	1	0	1.86078216100306	high
GSM387866	1.0986301369863	1	0	1	1	0	0	0	0	1	1	3.51767853140165	high
GSM387867	1.87397260273973	1	0	0	0	0	0	1	1	1	0	0.619887206075368	low
GSM387868	5.47123287671233	0	1	0	0	0	0	1	1	1	1	0.64978799506336	high
GSM387869	1.71506849315068	1	0	0	0	1	0	0	0	0	0	0.586599069046835	low
GSM387870	0.378082191780822	1	0	1	0	1	0	1	0	0	0	0.699567731623588	high
GSM387871	1.07123287671233	1	0	1	0	0	0	1	1	0	1	0.468212081025417	low
GSM387872	7.03835616438356	0	1	1	0	1	0	1	0	0	0	1.20490471013485	high
GSM387873	8.06301369863014	0	0	0	0	1	0	0	0	0	1	0.357007587810316	low
GSM387874	1.17808219178082	1	1	0	0	0	0	0	1	0	1	0.676203086910323	high
GSM387875	7.29041095890411	0	0	0	0	0	0	1	1	0	1	0.233668375726207	low
GSM387876	2.06849315068493	1	1	1	1	1	0	1	0	0	0	2.15268897640135	high
GSM387877	5.95890410958904	0	0	0	1	0	1	1	0	0	1	0.33402515827933	low
GSM387878	1.93424657534247	0	0	1	1	1	1	0	0	0	0	1.08388054843024	high
GSM387879	2.56438356164384	1	0	1	0	0	0	0	1	0	1	0.786677794452485	high
GSM387880	6.16164383561644	0	0	0	0	0	0	0	1	0	0	0.64508677517735	high
GSM387881	1.00821917808219	1	0	0	1	0	1	1	1	1	1	0.34789335026171	low
GSM387882	1.34520547945205	1	1	0	0	0	0	0	0	0	0	1.72235604312174	high
GSM387883	3.49315068493151	0	0	1	0	0	1	1	1	0	0	0.397077547342609	low
GSM387884	0.810958904109589	1	0	1	0	1	1	0	0	0	1	0.369223143011002	low
GSM387885	3.15890410958904	0	1	1	0	1	0	1	1	1	1	0.763757922962261	high
GSM387886	5.98082191780822	0	0	0	0	1	0	0	1	0	1	0.230300873534402	low
GSM387887	0.479452054794521	1	0	1	0	1	0	1	0	0	0	0.699567731623588	high
GSM387888	2.93424657534247	0	1	0	1	1	0	1	1	1	0	1.11893680775754	high
GSM387889	0.90958904109589	1	1	0	0	1	0	0	1	1	0	1.05227984391357	high
GSM387890	0.0328767123287671	0	0	0	0	1	0	1	1	0	1	0.137069651666679	low
GSM387891	5.30684931506849	0	0	0	0	1	0	0	1	0	0	0.378407301773458	low
GSM387892	0.654794520547945	1	0	1	0	0	0	0	1	1	0	2.08693837396325	high
GSM387893	4.35342465753425	0	1	1	0	0	0	1	0	0	0	2.0540515212421	high
GSM387894	5.47123287671233	0	0	0	1	1	0	0	1	0	1	0.411456729767139	low
GSM387895	0.216438356164384	0	0	0	0	1	0	0	1	0	1	0.230300873534402	low
GSM387896	0.819178082191781	1	0	0	0	1	0	1	1	0	0	0.225219106841416	low
GSM387897	1.9972602739726	0	0	0	0	1	0	1	1	1	1	0.221304436155444	low
GSM387898	6.46027397260274	1	0	0	1	0	0	1	0	0	0	1.06334528236905	high
GSM387899	0.967123287671233	1	1	1	0	1	0	1	0	0	0	1.20490471013485	high
GSM387900	0.49041095890411	0	0	1	0	1	1	1	0	0	1	0.219752912019392	low
GSM387901	6.81095890410959	0	0	0	1	0	1	0	1	0	0	0.594861026125093	low
GSM387902	4.8958904109589	1	0	1	0	1	0	0	1	0	1	0.461464461865645	low
GSM387903	3.38904109589041	1	0	0	1	1	1	1	1	1	0	0.335313794083187	low
GSM387904	6.10958904109589	0	0	0	0	0	1	0	1	0	0	0.332956065697873	low
GSM387905	0.515068493150685	1	0	0	0	0	0	1	0	0	0	0.595176429698623	low
GSM387906	1.06849315068493	0	0	0	0	0	1	0	0	1	1	0.507170144849904	low
GSM387907	5.22191780821918	0	0	1	0	1	0	0	1	0	0	0.758232129991619	high
GSM387908	1.5013698630137	1	0	0	0	1	0	0	0	0	0	0.586599069046835	low
GSM387909	2.36986301369863	1	1	0	0	0	0	0	0	1	0	2.78081273533021	high
GSM387910	1.83013698630137	1	1	0	0	1	1	1	1	0	1	0.121852104665728	low
GSM387911	2.04657534246575	1	1	0	0	1	0	1	1	0	0	0.387907489694793	low
GSM387912	1.40547945205479	0	0	0	0	1	0	0	1	0	0	0.378407301773458	low
GSM387913	0.578082191780822	1	0	0	1	1	1	1	1	0	0	0.20768379410945	low
GSM387914	0.542465753424658	1	1	1	0	0	0	0	0	1	0	5.57204248843894	high
GSM387915	12.972602739726	0	0	0	1	1	0	0	0	1	1	1.02980463451221	high
GSM387916	5.23561643835616	1	0	1	0	1	1	1	1	0	1	0.141759697350421	low
GSM387917	0.934246575342466	0	0	0	0	1	0	0	1	0	0	0.378407301773458	low
GSM387918	12.7424657534247	0	1	0	0	0	0	1	1	0	0	0.661282143398394	high
GSM387919	0.857534246575342	0	0	1	0	1	0	0	1	1	0	1.22419610732496	high
GSM387920	1.81369863013699	0	1	1	1	1	0	1	0	1	0	3.47560247179318	high
GSM387921	0	0	0	0	1	0	1	0	0	0	0	0.92214109638436	high
GSM387922	12.6493150684932	0	0	0	1	0	1	1	1	0	0	0.354047261695992	low
GSM387923	0.00273972602739726	0	0	0	0	1	0	0	1	0	0	0.378407301773458	low
GSM387924	0.397260273972603	0	0	0	0	1	0	0	1	0	0	0.378407301773458	low
GSM387925	10.1616438356164	1	0	0	1	1	0	0	0	0	0	1.04802092554115	high
GSM387926	0.265753424657534	0	0	0	0	0	0	0	1	1	0	1.04151840554112	high
GSM387927	3.23835616438356	1	0	0	0	0	1	0	1	0	0	0.332956065697873	low
GSM387928	2.23287671232877	0	0	0	1	1	1	0	1	0	0	0.348944924137224	low
GSM387929	0.947945205479452	1	0	0	1	1	0	0	0	1	1	1.02980463451221	high
GSM387930	1.10684931506849	1	0	0	0	0	1	1	1	0	1	0.120605949545967	low
GSM387931	12.2383561643836	0	1	0	1	0	0	1	0	1	1	1.79962546388579	high
GSM387932	2.18082191780822	1	0	0	1	1	1	0	1	1	1	0.34287969954462	low
GSM387933	1.06849315068493	0	0	1	0	0	0	0	0	0	1	1.21949143080202	high
GSM387934	11.6520547945205	0	1	0	0	0	0	1	0	1	0	1.65507419547429	high
GSM387935	0.416438356164384	1	0	0	0	1	1	1	1	1	0	0.187682091696972	low
GSM387936	2.68219178082192	1	1	1	1	0	0	1	0	1	0	5.92500509324144	high
GSM387938	0.526027397260274	1	0	0	0	1	1	1	1	1	0	0.187682091696972	low
GSM387939	12.0109589041096	0	0	0	0	1	0	1	1	0	1	0.137069651666679	low
GSM387940	0.268767123287671	1	0	0	1	0	0	0	0	0	0	1.78660516329165	high
GSM387941	1.61643835616438	1	0	0	1	0	1	1	1	1	1	0.34789335026171	low
GSM387942	0.0273972602739726	0	0	0	0	1	0	0	1	0	0	0.378407301773458	low
GSM387943	0.572602739726027	0	0	0	0	0	1	0	1	0	1	0.202638988252673	low
GSM387944	7.03835616438356	0	0	0	0	1	0	0	0	0	0	0.586599069046835	low
GSM387945	0.542465753424658	0	0	0	0	1	0	1	1	1	0	0.363625257997855	low
GSM387946	1.2	1	0	1	0	1	0	0	1	1	0	1.22419610732496	high
GSM387947	1.47123287671233	1	0	0	0	0	0	1	1	0	0	0.383940443695853	low
GSM387948	11.2986301369863	0	0	1	0	1	0	1	1	0	1	0.274652770845991	low
GSM387949	0.213698630136986	0	0	0	0	1	0	0	0	0	0	0.586599069046835	low
GSM387950	1.03835616438356	1	0	1	1	1	0	0	0	0	0	2.09996777262132	high
GSM387951	0.128767123287671	0	0	0	0	1	0	1	0	1	0	0.563684254568519	low
GSM387952	10.9835616438356	0	0	0	0	1	1	1	1	0	0	0.116244931099837	low
GSM387953	0.706849315068493	0	1	0	1	0	0	0	1	0	0	1.98504180077559	high
GSM387954	1.75890410958904	1	1	0	1	0	1	0	1	0	0	1.02456248316415	high
GSM387955	1.06575342465753	1	0	0	1	1	1	0	0	1	0	0.873348457003955	high
GSM387956	1.05753424657534	0	0	0	1	1	0	1	1	1	0	0.649654763442225	high
GSM387957	1.25479452054795	1	0	0	0	1	1	1	0	0	0	0.180200456082638	low
GSM387958	6.63287671232877	0	0	0	0	0	1	0	0	1	1	0.507170144849904	low
GSM387959	0.268493150684932	1	0	0	1	0	1	0	1	0	0	0.594861026125093	low
GSM387960	4.32602739726027	1	1	1	1	0	0	1	0	1	0	5.92500509324144	high
GSM387961	1.66575342465753	1	0	0	1	1	0	0	0	0	0	1.04802092554115	high
GSM387962	0.73972602739726	1	0	1	0	0	0	1	1	0	0	0.769319141171638	high
GSM387963	0.0273972602739726	0	0	0	1	0	1	0	0	0	1	0.561220407280694	low
GSM387964	0.868493150684931	1	0	0	0	0	1	1	1	0	0	0.19816760242856	low
GSM387965	4.84383561643836	0	0	0	1	1	0	1	1	0	0	0.402377619154808	low
GSM387966	2.46575342465753	0	0	0	1	0	1	0	1	0	1	0.362035862696422	low
GSM387967	11.372602739726	0	1	0	1	1	0	1	0	0	1	0.653844821530562	high
GSM387968	1.26027397260274	1	0	1	0	1	0	0	1	0	0	0.758232129991619	high
GSM387969	9.30684931506849	0	1	0	1	1	0	1	1	1	1	0.680991415991832	high
GSM387970	0.257534246575342	1	0	0	0	0	0	0	1	0	0	0.64508677517735	high
GSM387971	1.93698630136986	1	0	0	0	0	1	0	1	0	1	0.202638988252673	low
GSM387972	0.0273972602739726	0	0	1	0	1	0	0	0	0	1	0.715352538019056	high
GSM387973	0.602739726027397	0	0	0	0	1	0	1	0	0	1	0.212482501488262	low
GSM387974	11.0219178082192	0	0	0	0	1	1	0	1	0	0	0.195311718171869	low
GSM387975	1.21917808219178	1	0	0	1	0	1	0	0	1	0	1.48883369082576	high
GSM387976	10.1780821917808	0	0	0	1	0	1	0	0	1	1	0.906112799456212	high
GSM387977	3.76438356164384	1	0	0	0	1	0	1	1	1	1	0.221304436155444	low
GSM387978	3.28493150684932	1	0	1	0	0	0	1	0	1	0	1.92547201122672	high
GSM387979	0.545205479452055	1	0	1	1	1	1	0	0	0	0	1.08388054843024	high
GSM387980	0.358904109589041	1	0	0	1	1	0	0	1	0	0	0.676064439175722	high
GSM387981	2.02465753424658	1	0	1	0	0	0	0	1	1	0	2.08693837396325	high
GSM387982	6.20821917808219	0	1	0	1	1	1	1	0	0	1	0.337476457014472	low
GSM387983	4.67671232876712	1	1	0	0	1	0	1	1	1	1	0.381165032981977	low
GSM387984	0.183561643835616	0	0	0	1	1	1	1	1	0	0	0.20768379410945	low
GSM387985	9.58356164383562	0	0	0	0	1	0	0	0	0	1	0.357007587810316	low
GSM387986	0.120547945205479	0	1	0	0	0	0	1	1	1	0	1.06766647543776	high
GSM387987	0.635616438356164	1	1	0	1	0	1	0	0	1	0	2.56430170459699	high
