# Supplementary material for: A Signature Based on Costimulatory Molecules for the Assessment of Prognosis and Immune Characteristics in Patients With Stomach Adenocarcinoma
Source: Front Immunol. 2022 Jul 22;13:928742. doi: 10.3389/fimmu.2022.928742 (PMC9353527; doi:10.3389/fimmu.2022.928742)
Supplement: Supplementary file 4 [file DataSheet_2.zip › Raw date/8.Risk signature construction/risk.TCGAall.txt]

id	futime	fustat	CD276|LTBR	CD28|CTLA4	EDA|VTCN1	EDAR|TNFRSF19	FASLG|TNFSF8	PDCD1|TNFRSF9	TNF|TNFSF14	TNFRSF11B|TNFSF15	TNFRSF18|TNFSF9	riskScore	Risk
TCGA-R5-A7ZR	0.506849315068493	1	0	0	0	0	0	0	1	1	1	0.633874128416995	low
TCGA-FP-8099	1.42191780821918	0	0	0	0	1	0	0	1	0	0	0.378407301773458	low
TCGA-CD-8534	1.00547945205479	0	0	1	0	1	0	0	0	0	0	1.17539555788159	high
TCGA-CD-8527	0.597260273972603	1	0	0	0	1	1	0	0	1	0	0.48883126218828	low
TCGA-BR-A44U	1.15616438356164	1	0	0	1	1	0	0	0	1	0	1.69207171088457	high
TCGA-F1-A72C	0.947945205479452	0	0	0	0	1	0	1	1	0	0	0.225219106841416	low
TCGA-CD-A48C	0.967123287671233	1	0	0	1	1	0	0	1	1	1	0.664313350740169	high
TCGA-BR-8369	1.16986301369863	0	0	1	1	1	0	0	0	0	0	2.09996777262132	high
TCGA-BR-8081	2.68767123287671	0	0	0	1	1	0	1	0	0	1	0.379622334268054	low
TCGA-CD-A4MG	0.547945205479452	1	0	0	1	1	0	0	1	0	0	0.676064439175722	high
TCGA-CD-A487	1.02465753424658	0	1	0	0	1	1	0	0	0	0	0.521474522545164	low
TCGA-BR-8284	0.671232876712329	1	0	1	1	1	0	1	0	0	1	0.760666746533288	high
TCGA-BR-8368	0.358904109589041	0	0	0	1	1	1	1	0	0	0	0.321947065264751	low
TCGA-CG-5724	1.0027397260274	1	0	0	1	1	0	0	1	0	0	0.676064439175722	high
TCGA-BR-7716	3.31506849315068	0	0	0	1	1	1	1	1	0	1	0.126397558868934	low
TCGA-CD-5800	1.0958904109589	0	0	0	0	0	0	1	1	1	0	0.619887206075368	low
TCGA-HU-A4HB	1.30684931506849	1	0	1	0	0	0	1	0	0	1	0.725812555832809	high
TCGA-D7-A747	0.698630136986301	1	0	1	1	0	0	1	0	0	0	2.1306738918318	high
TCGA-BR-7197	0.767123287671233	0	0	0	0	0	0	0	0	0	0	1	high
TCGA-VQ-A91D	0.975342465753425	1	0	0	1	1	0	0	1	0	0	0.676064439175722	high
TCGA-KB-A93J	3.07945205479452	0	1	0	0	1	1	1	0	0	1	0.188892579036716	low
TCGA-FP-8211	1.13150684931507	0	0	1	0	1	0	0	1	0	0	0.758232129991619	high
TCGA-BR-8590	0.778082191780822	1	0	1	0	0	0	0	0	0	1	1.21949143080202	high
TCGA-CG-5718	3	1	0	0	0	0	0	1	1	0	1	0.233668375726207	low
TCGA-VQ-A8PE	1.84931506849315	1	0	0	1	0	0	0	1	1	1	1.1324827907068	high
TCGA-HU-A4GT	0.542465753424658	0	0	0	1	1	0	0	1	0	0	0.676064439175722	high
TCGA-BR-6452	2.89041095890411	0	1	0	1	1	1	1	1	0	1	0.217701599353744	low
TCGA-VQ-A8PX	5.38082191780822	0	0	0	0	0	1	0	1	0	1	0.202638988252673	low
TCGA-BR-6564	2.17534246575342	1	0	1	1	1	0	1	0	0	1	0.760666746533288	high
TCGA-VQ-A91V	3.55342465753425	0	1	0	0	1	0	0	0	0	1	0.614894176305412	low
TCGA-IN-A6RI	1.53150684931507	0	0	0	0	1	0	0	1	0	1	0.230300873534402	low
TCGA-VQ-A94R	3.54520547945205	1	0	0	1	1	0	1	0	0	1	0.379622334268054	low
TCGA-CD-5803	0.934246575342466	1	1	1	1	1	0	1	1	0	1	0.845153321703492	high
TCGA-BR-8680	2.66301369863014	0	1	0	1	1	1	0	0	0	0	0.931669074504237	high
TCGA-BR-A4J8	1.12602739726027	0	0	0	0	1	0	0	1	0	1	0.230300873534402	low
TCGA-VQ-A8P5	0.643835616438356	1	0	0	0	0	0	0	0	1	0	1.61454000549738	high
TCGA-BR-A44T	2.84383561643836	0	0	1	1	1	0	1	0	0	0	1.24985132139093	high
TCGA-VQ-A8PU	2.27945205479452	1	0	1	1	1	1	0	1	0	0	0.699197007664321	high
TCGA-HU-A4H0	0.175342465753425	0	0	0	1	1	1	1	0	0	0	0.321947065264751	low
TCGA-BR-6566	2.73150684931507	0	0	0	0	1	1	1	1	0	0	0.116244931099837	low
TCGA-IN-A6RL	1.11232876712329	1	0	0	0	1	0	0	1	0	1	0.230300873534402	low
TCGA-HU-8608	1.75616438356164	0	0	0	1	1	1	1	1	0	1	0.126397558868934	low
TCGA-BR-7707	2.98630136986301	0	0	0	1	1	1	1	1	0	0	0.20768379410945	low
TCGA-VQ-A8E7	3.11780821917808	0	0	0	0	1	0	0	1	0	0	0.378407301773458	low
TCGA-RD-A8MV	10.1917808219178	0	0	0	0	1	0	1	1	1	1	0.221304436155444	low
TCGA-VQ-A94T	0.936986301369863	1	0	0	1	0	1	0	0	1	0	1.48883369082576	high
TCGA-BR-8687	0.684931506849315	1	0	1	0	1	0	0	0	0	1	0.715352538019056	high
TCGA-IN-A7NT	0.884931506849315	0	1	0	0	0	0	1	1	1	0	1.06766647543776	high
TCGA-CG-5719	0.0849315068493151	0	1	1	0	1	0	0	1	0	1	0.794806104580214	high
TCGA-CD-A489	0.942465753424658	1	1	1	1	1	1	0	0	1	1	1.83437973263005	high
TCGA-RD-A7BS	0.920547945205479	1	0	0	0	1	0	0	1	1	0	0.610953727085567	low
TCGA-BR-8380	0.0575342465753425	1	1	1	1	1	0	0	0	0	0	3.61689218353523	high
TCGA-BR-4253	0.33972602739726	1	0	0	1	1	1	0	0	0	0	0.540927108668894	low
TCGA-BR-8484	2.0986301369863	1	0	1	1	0	0	0	1	0	1	1.4054826094157	high
TCGA-IN-A6RJ	1.03835616438356	0	0	0	1	1	0	0	0	0	0	1.04802092554115	high
TCGA-IN-7808	0.287671232876712	1	0	1	0	0	0	0	0	1	1	1.96891770139109	high
TCGA-BR-4191	1.52876712328767	1	0	0	0	0	0	0	1	0	1	0.392603544203739	low
TCGA-BR-A4PF	0.0958904109589041	0	0	0	1	1	1	1	0	1	1	0.316351106926659	low
TCGA-BR-6852	3.74520547945205	0	0	0	1	1	1	1	1	0	0	0.20768379410945	low
TCGA-VQ-A8PH	1.06575342465753	1	1	0	1	0	1	1	0	1	1	0.92886141406385	high
TCGA-BR-7851	1.57260273972603	1	1	0	1	1	0	0	0	0	0	1.80506517442384	high
TCGA-VQ-A927	0.547945205479452	1	1	0	0	1	0	0	0	1	0	1.63122216173828	high
TCGA-BR-A4J6	0.0547945205479452	0	0	0	0	1	0	0	0	0	1	0.357007587810316	low
TCGA-CG-5717	0.580821917808219	1	0	1	0	1	0	1	1	0	0	0.451281892011194	low
TCGA-CG-4440	0.334246575342466	1	0	1	1	1	0	0	0	1	0	3.39048197915235	high
TCGA-VQ-A8DT	4.06575342465753	0	0	0	0	1	1	0	0	0	1	0.184266437378027	low
TCGA-BR-6709	1.01369863013699	1	1	0	1	0	0	1	0	0	1	1.11463665053713	high
TCGA-VQ-A8PD	1.35890410958904	1	1	1	0	1	0	1	0	0	0	1.20490471013485	high
TCGA-RD-A8N2	9.6986301369863	0	0	0	1	1	0	0	0	0	1	0.637831599716208	low
TCGA-VQ-A8P8	2.58082191780822	0	0	1	0	1	0	0	0	0	1	0.715352538019056	high
TCGA-HU-A4H6	1.76438356164384	0	0	0	1	1	0	0	1	0	1	0.411456729767139	low
TCGA-CG-4443	2.4986301369863	0	0	0	1	0	0	1	1	1	0	1.10749368303269	high
TCGA-B7-A5TI	1.63013698630137	0	1	0	0	1	0	1	1	0	1	0.236082742876696	low
TCGA-BR-8588	1.06575342465753	0	1	0	0	0	0	0	0	0	0	1.72235604312174	high
TCGA-CG-4475	1.91506849315068	0	1	0	0	0	0	0	1	0	0	1.11106910556462	high
TCGA-VQ-A8PK	1.48767123287671	1	1	0	0	1	1	1	1	1	0	0.323255384820008	low
TCGA-CD-5799	1.08493150684932	0	0	1	0	0	0	0	1	0	0	1.29259006705154	high
TCGA-D7-A6EV	0.936986301369863	0	0	0	0	1	0	0	1	0	1	0.230300873534402	low
TCGA-D7-5577	2.14246575342466	1	0	0	0	1	1	1	0	0	0	0.180200456082638	low
TCGA-ZA-A8F6	1.43835616438356	0	0	1	0	1	0	0	1	0	0	0.758232129991619	high
TCGA-RD-A8N4	5.94794520547945	0	0	0	0	0	0	1	1	0	1	0.233668375726207	low
TCGA-CG-4436	0.665753424657534	0	0	0	0	1	0	0	1	0	1	0.230300873534402	low
TCGA-MX-A5UG	0.30958904109589	1	1	1	0	0	0	0	1	0	0	2.22630031326535	high
TCGA-VQ-A8E3	1.81095890410959	1	0	0	0	0	1	1	1	0	0	0.19816760242856	low
TCGA-BR-A4J9	0.0383561643835616	0	0	0	1	1	0	0	0	1	0	1.69207171088457	high
TCGA-HU-A4GP	0.747945205479452	0	0	0	1	1	0	0	1	1	1	0.664313350740169	high
TCGA-BR-6565	0.764383561643836	1	0	0	1	0	0	1	1	0	1	0.417473126570415	low
TCGA-VQ-A8PB	2.85753424657534	1	0	0	0	1	1	0	1	0	0	0.195311718171869	low
TCGA-HU-A4GY	0.0219178082191781	0	1	1	1	1	0	1	0	0	1	1.31013896769336	high
TCGA-BR-8361	2.59178082191781	0	0	0	1	1	1	1	0	0	1	0.195938846884877	low
TCGA-ZQ-A9CR	0.0657534246575342	1	1	0	1	0	0	0	0	1	0	4.96821439108813	high
TCGA-RD-A7BT	0.717808219178082	1	0	0	1	1	0	0	1	1	1	0.664313350740169	high
TCGA-VQ-A925	0.378082191780822	1	1	1	0	1	0	0	0	0	0	2.02444964217581	high
TCGA-D7-6527	0.854794520547945	1	0	0	1	1	0	0	1	0	1	0.411456729767139	low
TCGA-VQ-A8PQ	1.3041095890411	1	0	1	1	1	0	1	0	0	0	1.24985132139093	high
TCGA-BR-6563	3.26027397260274	0	0	1	0	1	0	1	0	0	0	0.699567731623588	high
TCGA-VQ-AA6A	3.24383561643836	0	0	0	0	1	0	0	1	0	1	0.230300873534402	low
TCGA-HU-A4G2	2.02465753424658	0	0	0	0	0	1	0	0	0	1	0.31412671294798	low
TCGA-CG-4460	1.83287671232877	1	0	0	0	0	0	1	1	0	1	0.233668375726207	low
TCGA-HF-7134	4.35068493150685	0	0	1	0	1	0	0	1	0	0	0.758232129991619	high
TCGA-HU-8249	2.41369863013699	0	0	0	1	1	1	0	1	1	1	0.34287969954462	low
TCGA-BR-A4IV	2.38082191780822	1	0	0	1	0	0	0	0	1	0	2.88454551016254	high
TCGA-HU-A4H5	1.98356164383562	0	0	0	0	0	0	1	0	1	1	0.584831305099742	low
TCGA-D7-6525	1.11232876712329	1	0	0	0	0	0	1	1	0	0	0.383940443695853	low
TCGA-HU-A4H2	1.07945205479452	0	0	0	1	1	1	0	0	0	0	0.540927108668894	low
TCGA-CG-5726	2.41369863013699	1	0	0	1	1	0	0	1	1	1	0.664313350740169	high
TCGA-IN-AB1V	1.31232876712329	0	0	0	0	1	0	0	1	0	1	0.230300873534402	low
TCGA-FP-8210	0.419178082191781	1	1	1	1	1	0	0	0	0	0	3.61689218353523	high
TCGA-VQ-AA68	3.63835616438356	0	0	0	0	1	0	0	1	0	1	0.230300873534402	low
TCGA-BR-4280	0.550684931506849	1	0	0	1	0	0	0	1	0	0	1.15251536330301	high
TCGA-VQ-AA64	1.53424657534247	1	1	0	0	0	0	0	1	0	1	0.676203086910323	high
TCGA-VQ-AA6J	2.2958904109589	0	1	0	1	1	0	0	1	1	1	1.14418411417378	high
TCGA-VQ-A928	0.476712328767123	1	1	0	1	0	0	0	0	0	1	1.87278358973581	high
TCGA-CD-8532	0.96986301369863	1	0	1	0	1	0	0	0	0	0	1.17539555788159	high
TCGA-CG-5725	1.25205479452055	1	1	0	0	0	1	0	1	1	1	0.563501079207462	low
TCGA-IN-A7NR	0.542465753424658	0	0	0	0	1	0	0	0	1	0	0.947087664163633	high
TCGA-HU-8602	1.86027397260274	0	0	0	1	1	0	0	1	0	0	0.676064439175722	high
TCGA-BR-8690	0.89041095890411	0	0	0	1	1	1	1	0	0	1	0.195938846884877	low
TCGA-VQ-A91X	0.791780821917808	1	0	0	1	0	0	0	1	0	0	1.15251536330301	high
TCGA-HU-A4GF	2.15068493150685	0	0	0	0	0	0	0	1	0	1	0.392603544203739	low
TCGA-HU-A4GU	0.547945205479452	0	0	0	0	1	1	0	1	0	0	0.195311718171869	low
TCGA-R5-A7ZF	0.70958904109589	1	0	0	1	1	1	0	1	1	0	0.563385539734796	low
TCGA-BR-8286	2.45205479452055	0	0	0	0	1	0	0	1	1	0	0.610953727085567	low
TCGA-BR-8291	1.66301369863014	1	1	1	0	1	0	1	0	0	0	1.20490471013485	high
TCGA-BR-7723	2.39452054794521	1	1	0	1	0	0	0	1	1	1	1.95053857830522	high
TCGA-CG-5723	6.83835616438356	0	0	0	1	1	1	1	1	0	1	0.126397558868934	low
TCGA-CD-A4MH	1.01643835616438	0	0	0	1	0	0	0	1	1	1	1.1324827907068	high
TCGA-BR-A4CS	0.123287671232877	1	0	0	1	0	0	0	1	1	0	1.86078216100306	high
TCGA-BR-8364	1.84931506849315	0	0	1	0	1	0	0	0	0	0	1.17539555788159	high
TCGA-BR-6801	3.35068493150685	0	0	0	1	1	1	0	1	0	0	0.348944924137224	low
TCGA-B7-A5TN	0.786301369863014	0	0	0	0	1	0	0	1	0	0	0.378407301773458	low
TCGA-BR-8381	0.613698630136986	0	0	0	1	1	1	1	0	0	1	0.195938846884877	low
TCGA-CD-8524	1.06301369863014	0	0	0	1	0	1	0	0	1	1	0.906112799456212	high
TCGA-D7-8573	1.62465753424658	0	0	0	1	1	1	0	1	0	1	0.212369900019289	low
TCGA-VQ-A8PF	0.208219178082192	1	0	0	1	1	0	1	0	0	1	0.379622334268054	low
TCGA-BR-8059	1.2027397260274	1	0	0	1	0	0	0	0	0	0	1.78660516329165	high
TCGA-BR-8382	2.08767123287671	1	0	0	1	1	1	0	0	0	0	0.540927108668894	low
TCGA-D7-6521	1.54520547945205	0	0	1	0	0	0	1	0	0	0	1.19258241026587	high
TCGA-CD-5801	1.0986301369863	1	0	0	1	0	1	1	0	0	0	0.548836645424417	low
TCGA-EQ-8122	0.665753424657534	1	0	0	0	1	0	0	0	1	0	0.947087664163633	high
TCGA-FP-7998	1.85753424657534	0	0	0	1	1	1	1	0	0	0	0.321947065264751	low
TCGA-HU-A4GQ	0.00821917808219178	1	0	0	1	1	0	0	0	0	0	1.04802092554115	high
TCGA-HU-A4H8	1.17260273972603	1	0	0	1	1	1	0	1	0	0	0.348944924137224	low
TCGA-KB-A6F7	5.3013698630137	0	0	0	0	0	0	1	0	1	1	0.584831305099742	low
TCGA-VQ-A8E0	1.53972602739726	1	0	0	1	1	0	0	1	0	1	0.411456729767139	low
TCGA-BR-8483	0.449315068493151	0	0	0	0	0	0	0	1	0	1	0.392603544203739	low
TCGA-IN-A6RR	0.561643835616438	1	0	0	0	1	1	1	1	0	1	0.0707473377251739	low
TCGA-IN-AB1X	1.12602739726027	0	0	0	0	1	1	1	1	0	0	0.116244931099837	low
TCGA-BR-7715	2.8027397260274	0	0	0	0	0	0	1	1	0	1	0.233668375726207	low
TCGA-BR-4187	0.386301369863014	1	1	1	1	0	0	0	0	0	0	6.16586758211587	high
TCGA-CD-8530	1.03287671232877	0	1	0	1	0	0	0	1	0	1	1.20810792650773	high
TCGA-BR-8485	0.767123287671233	0	0	0	1	0	0	0	1	1	1	1.1324827907068	high
TCGA-R5-A805	0.76986301369863	1	0	1	0	0	0	0	1	0	0	1.29259006705154	high
TCGA-MX-A663	0.821917808219178	1	1	0	1	0	0	0	1	1	0	3.20492939993674	high
TCGA-HU-A4H3	2.41643835616438	0	0	0	1	1	1	1	1	0	0	0.20768379410945	low
TCGA-CD-8535	1.06849315068493	0	1	0	0	0	1	1	1	1	1	0.335382560454018	low
TCGA-BR-8589	2.26027397260274	0	0	0	1	1	1	0	0	0	0	0.540927108668894	low
TCGA-D7-A6F2	1.3041095890411	0	0	0	0	1	1	0	0	1	1	0.297505534817302	low
TCGA-VQ-A94O	1.75342465753425	1	0	0	1	0	1	0	0	1	1	0.906112799456212	high
TCGA-KB-A93H	3.13698630136986	0	0	0	1	1	1	0	0	1	1	0.531524924612435	low
TCGA-BR-8678	2.06575342465753	0	1	0	0	1	1	1	1	1	1	0.196735097736871	low
TCGA-RD-A7C1	1.38904109589041	1	0	0	1	1	1	1	1	0	1	0.126397558868934	low
TCGA-HU-8604	1.9013698630137	0	0	0	1	0	1	0	0	0	1	0.561220407280694	low
TCGA-D7-A6F0	1.85753424657534	0	0	0	0	0	1	1	1	0	1	0.120605949545967	low
TCGA-VQ-AA6G	2.16986301369863	1	0	0	0	1	0	0	1	1	0	0.610953727085567	low
TCGA-BR-6458	1.61095890410959	1	1	0	1	1	0	1	1	1	1	0.680991415991832	high
TCGA-FP-A9TM	0.517808219178082	0	0	0	0	1	0	0	1	0	1	0.230300873534402	low
TCGA-HU-A4GH	0.980821917808219	0	0	0	0	0	1	0	0	1	1	0.507170144849904	low
TCGA-R5-A7ZI	6.21095890410959	0	0	0	1	0	1	1	1	0	1	0.215475212182517	low
TCGA-D7-A74A	1.66301369863014	0	0	0	1	1	1	0	0	1	0	0.873348457003955	high
TCGA-F1-6874	1.20547945205479	0	0	0	1	1	0	0	1	0	0	0.676064439175722	high
TCGA-BR-6802	2.57534246575342	0	0	0	0	1	1	1	0	0	0	0.180200456082638	low
TCGA-BR-8676	0.627397260273973	0	0	1	1	0	1	1	0	0	1	0.669301586005201	high
TCGA-BR-A4QL	1.34520547945205	1	0	0	1	0	1	0	0	0	0	0.92214109638436	high
TCGA-FP-7735	0.29041095890411	1	0	0	1	0	0	1	1	1	1	0.674027064068004	high
TCGA-CD-8531	1.04931506849315	0	1	1	1	1	0	1	1	0	1	0.845153321703492	high
TCGA-BR-6455	1.15616438356164	1	0	0	1	1	0	0	0	0	0	1.04802092554115	high
TCGA-BR-8686	1.73972602739726	1	0	0	1	0	0	1	0	0	0	1.06334528236905	high
TCGA-VQ-A8DU	0.454794520547945	1	0	0	0	0	0	0	0	1	1	0.982618389971996	high
TCGA-IN-8663	0.282191780821918	1	1	0	0	1	0	0	0	1	0	1.63122216173828	high
TCGA-VQ-A91U	0.142465753424658	1	0	0	0	1	0	0	1	0	1	0.230300873534402	low
TCGA-D7-5578	1.05479452054795	0	0	0	1	1	1	1	1	1	1	0.204073915391103	low
TCGA-D7-A6EX	0.942465753424658	0	0	0	1	0	1	1	1	1	1	0.34789335026171	low
TCGA-HU-8244	2.03287671232877	0	0	0	0	1	1	0	1	0	0	0.195311718171869	low
TCGA-HU-A4HD	2.78356164383562	0	0	0	0	0	0	0	1	1	1	0.633874128416995	low
TCGA-HU-8610	0.063013698630137	0	1	0	0	1	0	0	1	1	1	0.640423602082136	high
TCGA-VQ-A91Y	0.810958904109589	1	0	0	0	1	0	0	1	0	1	0.230300873534402	low
TCGA-HU-A4G9	2.01643835616438	0	0	0	0	1	0	0	1	0	0	0.378407301773458	low
TCGA-BR-8591	2.34520547945205	0	0	0	0	1	0	0	1	0	0	0.378407301773458	low
TCGA-BR-8297	0.616438356164384	0	0	1	1	1	0	1	1	0	1	0.490696058505806	low
TCGA-D7-8570	2.06027397260274	0	0	0	0	0	1	1	0	0	1	0.186960815485343	low
TCGA-BR-6710	0.747945205479452	0	0	0	1	1	1	0	0	0	1	0.329211368440941	low
TCGA-VQ-AA6D	1.42739726027397	0	1	0	0	0	0	0	1	1	1	1.09175693565754	high
TCGA-VQ-A8DV	1.1041095890411	1	0	0	1	0	0	0	0	1	0	2.88454551016254	high
TCGA-CD-A48A	1.03561643835616	0	0	0	1	1	0	0	0	1	0	1.69207171088457	high
TCGA-BR-8487	0.0931506849315069	0	0	0	1	1	0	0	1	0	0	0.676064439175722	high
TCGA-RD-A8N9	2.96712328767123	0	1	0	1	1	1	1	0	0	1	0.337476457014472	low
TCGA-D7-8578	1.76164383561644	0	1	1	0	0	0	0	1	0	0	2.22630031326535	high
TCGA-CG-4469	0.589041095890411	1	0	1	1	1	0	0	1	1	0	2.18715508622831	high
TCGA-CG-5722	0.0821917808219178	0	0	0	1	0	1	0	1	1	0	0.960426924390182	high
TCGA-IN-A7NU	0.975342465753425	0	0	0	0	1	0	1	1	1	0	0.363625257997855	low
TCGA-D7-6526	1.43287671232877	0	0	0	1	0	0	0	1	1	1	1.1324827907068	high
TCGA-IN-A6RS	1.04931506849315	0	0	0	1	0	0	1	1	1	1	0.674027064068004	high
TCGA-D7-6528	1.26849315068493	0	0	0	1	1	0	0	1	0	0	0.676064439175722	high
TCGA-VQ-A8PP	1.95068493150685	1	0	0	1	0	1	0	1	1	0	0.960426924390182	high
TCGA-B7-5818	0.975342465753425	0	0	0	0	0	1	1	0	0	0	0.30719526434886	low
TCGA-BR-6457	1.13972602739726	0	0	1	0	1	0	1	1	1	1	0.443437886151556	low
TCGA-D7-6520	1.56986301369863	0	0	0	0	0	0	1	1	0	1	0.233668375726207	low
TCGA-BR-6707	1.65753424657534	1	0	0	1	1	1	1	0	0	1	0.195938846884877	low
TCGA-HU-A4GX	1.68767123287671	0	0	0	0	1	1	1	0	0	0	0.180200456082638	low
TCGA-BR-8371	0.983561643835616	1	0	1	1	0	0	0	0	0	0	3.57990300944998	high
TCGA-D7-A748	0.361643835616438	1	1	0	0	0	0	0	0	1	0	2.78081273533021	high
TCGA-RD-A7BW	0.427397260273973	1	0	1	0	0	0	0	0	0	1	1.21949143080202	high
TCGA-D7-A6EY	0.953424657534247	1	0	0	1	1	0	1	0	0	0	0.623757352713028	low
TCGA-CD-8528	1.02739726027397	0	0	0	1	1	0	0	1	0	0	0.676064439175722	high
TCGA-BR-8295	0.183561643835616	1	1	0	1	0	0	0	1	1	0	3.20492939993674	high
TCGA-BR-8296	1.2986301369863	1	0	1	0	0	0	0	1	0	1	0.786677794452485	high
TCGA-CD-8533	1.28219178082192	0	1	0	1	1	0	0	1	1	1	1.14418411417378	high
TCGA-CG-4477	2.58082191780822	0	0	0	0	1	0	0	0	0	0	0.586599069046835	low
TCGA-RD-A8N0	3.38630136986301	0	0	1	0	0	0	1	1	0	1	0.468212081025417	low
TCGA-BR-7722	1.27671232876712	1	0	1	0	1	0	0	1	0	1	0.461464461865645	low
TCGA-CG-4441	1.16712328767123	1	1	0	0	1	0	0	1	0	0	0.651752102970907	high
TCGA-BR-6453	1.32876712328767	0	0	1	1	1	0	1	1	0	0	0.806262558367224	high
TCGA-MX-A666	1.16986301369863	0	1	1	0	0	0	1	1	1	1	1.30201011775094	high
TCGA-BR-7717	1.51232876712329	1	0	1	1	1	0	0	0	0	0	2.09996777262132	high
TCGA-BR-4256	0.778082191780822	1	1	1	1	0	0	0	1	0	0	3.97751963471769	high
TCGA-D7-A6EZ	1.69315068493151	1	0	0	1	1	1	1	1	0	0	0.20768379410945	low
TCGA-IN-7806	3.03013698630137	0	0	0	1	1	0	0	1	0	0	0.676064439175722	high
TCGA-BR-7901	0.287671232876712	1	0	0	1	0	0	0	1	0	0	1.15251536330301	high
TCGA-BR-4267	0.515068493150685	1	0	1	0	1	0	0	1	0	1	0.461464461865645	low
TCGA-R5-A7ZE	1.51780821917808	1	0	0	1	1	0	0	1	1	0	1.09153308334335	high
TCGA-BR-8060	0.953424657534247	1	1	0	1	0	0	0	1	0	1	1.20810792650773	high
TCGA-BR-4279	0.797260273972603	1	1	1	0	0	0	0	1	1	1	2.18760362941495	high
TCGA-D7-A4YX	3.03561643835616	0	0	0	1	1	1	0	0	0	1	0.329211368440941	low
TCGA-D7-6522	1.55068493150685	0	1	1	1	1	0	1	1	0	1	0.845153321703492	high
TCGA-D7-8574	1.43287671232877	0	1	1	1	1	0	1	0	0	0	2.15268897640135	high
TCGA-D7-6822	1.02739726027397	0	1	0	0	0	0	0	1	0	0	1.11106910556462	high
TCGA-CG-5720	0.0821917808219178	1	0	1	1	1	0	0	1	0	0	1.35466143841665	high
TCGA-BR-7704	2.93698630136986	0	0	0	1	0	1	1	0	0	1	0.33402515827933	low
TCGA-FP-7916	1.17260273972603	1	0	0	0	1	1	0	0	0	1	0.184266437378027	low
TCGA-CG-4438	4.50684931506849	0	0	1	1	1	1	0	0	1	0	1.74996850662106	high
TCGA-VQ-AA6F	4.50958904109589	0	0	1	0	0	0	0	1	0	0	1.29259006705154	high
TCGA-D7-A4YU	1.36986301369863	0	0	0	1	1	1	0	1	0	0	0.348944924137224	low
TCGA-HU-8238	0.126027397260274	0	0	0	0	1	0	0	1	0	0	0.378407301773458	low
TCGA-CG-4444	3.92054794520548	0	0	1	1	1	0	0	1	1	1	1.33111524157412	high
TCGA-RD-A8MW	3.15890410958904	1	0	0	1	0	0	1	1	0	1	0.417473126570415	low
TCGA-VQ-A8E2	3.61369863013699	0	1	0	1	0	1	1	1	0	0	0.609795440732794	low
TCGA-BR-4201	2.57534246575342	1	1	0	1	1	0	0	1	0	0	1.16442367235401	high
TCGA-CG-4305	1.32876712328767	0	1	0	1	1	0	0	0	0	0	1.80506517442384	high
TCGA-HU-A4GJ	1.78082191780822	0	0	1	0	1	0	1	0	0	1	0.42576096955403	low
TCGA-D7-8579	1.74246575342466	0	0	1	0	0	0	0	1	0	0	1.29259006705154	high
TCGA-BR-8384	0.30958904109589	0	0	1	1	0	0	1	0	0	1	1.2967404598328	high
TCGA-MX-A5UJ	1.64383561643836	0	1	0	1	1	0	1	0	0	0	1.0743322458869	high
TCGA-VQ-A91Z	4.63013698630137	0	1	0	0	1	0	1	1	1	1	0.381165032981977	low
TCGA-HU-A4GC	0.271232876712329	0	0	0	0	1	1	0	0	0	1	0.184266437378027	low
TCGA-CG-4465	0.750684931506849	1	1	1	1	1	0	0	1	0	0	2.33320931484091	high
TCGA-IN-A6RN	1.62739726027397	0	1	0	0	0	0	0	1	0	1	0.676203086910323	high
TCGA-HU-A4GD	1.8958904109589	0	0	0	1	1	0	0	0	1	0	1.69207171088457	high
TCGA-VQ-A91E	1.81917808219178	0	0	0	0	1	0	1	0	0	0	0.349129939579831	low
TCGA-BR-8058	3.1041095890411	0	1	1	0	1	0	1	0	0	0	1.20490471013485	high
TCGA-RD-A8N6	0.745205479452055	1	0	0	1	0	0	0	1	1	0	1.86078216100306	high
TCGA-VQ-A922	0.753424657534247	1	1	0	1	0	0	0	1	1	0	3.20492939993674	high
TCGA-D7-8576	1.22191780821918	1	0	1	1	1	0	0	1	1	0	2.18715508622831	high
TCGA-BR-8683	0.821917808219178	1	1	0	1	1	1	0	0	0	1	0.567019189898631	low
TCGA-FP-8209	4.96164383561644	1	0	1	1	1	0	0	0	0	0	2.09996777262132	high
TCGA-VQ-A8PJ	0.224657534246575	1	1	0	0	0	0	0	1	1	0	1.79386551980627	high
TCGA-BR-8077	0.0575342465753425	0	0	0	1	0	0	0	0	0	1	1.08733824067028	high
TCGA-BR-7196	1.82465753424658	0	0	0	1	0	0	1	0	0	0	1.06334528236905	high
TCGA-CG-5732	5.75342465753425	1	0	1	0	0	0	1	1	0	1	0.468212081025417	low
TCGA-D7-6524	1.48767123287671	0	1	0	0	1	0	0	1	1	0	1.05227984391357	high
TCGA-BR-8366	0.0794520547945206	0	0	0	1	1	1	0	0	1	1	0.531524924612435	low
TCGA-3M-AB46	4.83561643835616	0	0	0	0	1	0	0	1	0	0	0.378407301773458	low
TCGA-FP-8631	0.0465753424657534	0	0	0	0	1	0	0	0	0	1	0.357007587810316	low
TCGA-D7-6519	1.71232876712329	0	1	0	0	1	1	1	1	1	0	0.323255384820008	low
TCGA-BR-4257	0.805479452054795	1	1	1	1	1	0	0	1	1	0	3.76705978000977	high
TCGA-D7-6815	1.33150684931507	0	0	0	0	1	0	0	1	0	1	0.230300873534402	low
TCGA-BR-6456	1.44109589041096	1	1	0	1	1	0	0	1	0	1	0.708674984997539	high
TCGA-CD-8526	1.04383561643836	0	0	0	1	0	0	0	1	0	1	0.701427519201002	high
TCGA-RD-A8NB	1.40547945205479	1	1	0	1	1	1	1	0	0	0	0.554507473424052	low
TCGA-B7-A5TJ	0.917808219178082	0	0	0	0	1	0	0	1	1	0	0.610953727085567	low
TCGA-BR-8367	2.19452054794521	1	0	1	1	1	0	0	0	0	1	1.27805253799863	high
TCGA-BR-8677	2.22739726027397	0	1	0	1	1	1	0	0	0	0	0.931669074504237	high
TCGA-VQ-A91K	5.1013698630137	0	0	0	1	1	0	0	1	0	0	0.676064439175722	high
TCGA-HU-A4G3	0.465753424657534	0	0	1	0	1	0	0	1	0	0	0.758232129991619	high
TCGA-BR-8365	1.46027397260274	1	1	1	1	1	0	1	0	0	0	2.15268897640135	high
TCGA-BR-7958	2.46301369863014	0	0	0	1	1	1	1	0	0	0	0.321947065264751	low
TCGA-BR-8372	2.60547945205479	0	1	0	1	1	1	0	1	0	0	0.601007398804405	low
TCGA-CG-5721	0.501369863013699	0	0	0	1	1	1	1	0	0	0	0.321947065264751	low
TCGA-VQ-A91S	2.73972602739726	0	0	0	1	1	0	0	0	1	0	1.69207171088457	high
TCGA-D7-6818	1.03013698630137	1	1	1	1	0	0	0	0	1	1	6.05869487631923	high
TCGA-B7-A5TK	0.789041095890411	0	0	0	1	1	1	0	0	0	0	0.540927108668894	low
TCGA-VQ-A924	4.61917808219178	1	1	0	1	1	1	0	1	0	0	0.601007398804405	low
TCGA-BR-8373	1.23287671232877	0	1	0	1	0	0	0	0	0	0	3.07717019966787	high
TCGA-BR-A4J4	0.0438356164383562	0	0	0	0	1	1	0	0	0	0	0.302768132424003	low
TCGA-BR-6705	2.13424657534247	1	1	1	1	0	0	1	0	1	1	3.60599238512101	high
TCGA-F1-6875	6.01917808219178	1	1	0	0	0	1	1	1	1	1	0.335382560454018	low
TCGA-BR-7957	0.756164383561644	1	1	1	1	1	0	0	0	0	0	3.61689218353523	high
TCGA-CG-4301	0.252054794520548	0	1	0	0	1	0	0	0	1	0	1.63122216173828	high
TCGA-CD-A486	0.526027397260274	1	0	0	0	0	0	0	1	0	0	0.64508677517735	high
TCGA-CG-5734	0.665753424657534	1	0	0	0	1	0	1	1	0	1	0.137069651666679	low
TCGA-D7-8575	1.51780821917808	1	0	1	0	0	0	0	1	0	0	1.29259006705154	high
TCGA-VQ-A91N	1.56164383561644	1	1	0	1	0	1	0	1	1	0	1.65419711720025	high
TCGA-R5-A7O7	3.80547945205479	0	1	0	1	1	0	0	1	0	1	0.708674984997539	high
TCGA-CG-4437	0.671232876712329	0	0	0	0	1	0	1	1	0	0	0.225219106841416	low
TCGA-IN-8462	1.56712328767123	0	0	0	0	0	1	0	1	1	0	0.537570888142228	low
TCGA-HU-A4H4	1.98630136986301	0	0	0	1	1	1	1	0	0	1	0.195938846884877	low
TCGA-BR-6803	2.6	0	0	1	0	1	0	1	0	1	1	0.687408118124331	high
TCGA-D7-8572	1.4	0	1	0	0	0	0	0	1	1	0	1.79386551980627	high
TCGA-BR-8592	0.523287671232877	1	0	1	1	0	0	1	0	0	1	1.2967404598328	high
TCGA-HU-A4G8	1.89041095890411	0	0	0	1	1	0	1	0	0	0	0.623757352713028	low
TCGA-CG-4466	1.58082191780822	0	0	0	0	1	0	0	1	1	0	0.610953727085567	low
TCGA-CG-4306	0.00273972602739726	1	1	0	0	1	0	0	1	1	0	1.05227984391357	high
TCGA-RD-A8N1	9.64109589041096	0	0	1	0	1	0	1	0	0	1	0.42576096955403	low
TCGA-VQ-AA69	2.36712328767123	0	1	0	0	0	0	1	0	0	1	0.623885273276339	low
TCGA-VQ-A92D	5.56712328767123	0	1	0	1	0	0	0	1	1	0	3.20492939993674	high
TCGA-BR-8289	0.221917808219178	1	0	1	1	0	0	0	0	0	1	2.1787496868608	high
TCGA-VQ-A91Q	1.73424657534247	1	1	0	0	1	0	0	0	1	0	1.63122216173828	high
TCGA-VQ-A8P3	3.1013698630137	0	1	0	1	0	1	0	0	0	0	1.58825528996851	high
