# Supplementary material for: A Signature Based on Costimulatory Molecules for the Assessment of Prognosis and Immune Characteristics in Patients With Stomach Adenocarcinoma
Source: Front Immunol. 2022 Jul 22;13:928742. doi: 10.3389/fimmu.2022.928742 (PMC9353527; doi:10.3389/fimmu.2022.928742)
Supplement: Supplementary file 4 [file DataSheet_2.zip › Raw date/8.Risk signature construction/risk.TCGAtest.txt]

id	futime	fustat	CD276|LTBR	CD28|CTLA4	EDA|VTCN1	EDAR|TNFRSF19	FASLG|TNFSF8	PDCD1|TNFRSF9	TNF|TNFSF14	TNFRSF11B|TNFSF15	TNFRSF18|TNFSF9	riskScore	Risk
TCGA-MX-A666	1.16986301369863	0	1	1	0	0	0	1	1	1	1	1.30201011775094	high
TCGA-BR-7717	1.51232876712329	1	0	1	1	1	0	0	0	0	0	2.09996777262132	high
TCGA-BR-4256	0.778082191780822	1	1	1	1	0	0	0	1	0	0	3.97751963471769	high
TCGA-D7-A6EZ	1.69315068493151	1	0	0	1	1	1	1	1	0	0	0.20768379410945	low
TCGA-IN-7806	3.03013698630137	0	0	0	1	1	0	0	1	0	0	0.676064439175722	high
TCGA-BR-7901	0.287671232876712	1	0	0	1	0	0	0	1	0	0	1.15251536330301	high
TCGA-BR-4267	0.515068493150685	1	0	1	0	1	0	0	1	0	1	0.461464461865645	low
TCGA-R5-A7ZE	1.51780821917808	1	0	0	1	1	0	0	1	1	0	1.09153308334335	high
TCGA-BR-8060	0.953424657534247	1	1	0	1	0	0	0	1	0	1	1.20810792650773	high
TCGA-BR-4279	0.797260273972603	1	1	1	0	0	0	0	1	1	1	2.18760362941495	high
TCGA-D7-A4YX	3.03561643835616	0	0	0	1	1	1	0	0	0	1	0.329211368440941	low
TCGA-D7-6522	1.55068493150685	0	1	1	1	1	0	1	1	0	1	0.845153321703492	high
TCGA-D7-8574	1.43287671232877	0	1	1	1	1	0	1	0	0	0	2.15268897640135	high
TCGA-D7-6822	1.02739726027397	0	1	0	0	0	0	0	1	0	0	1.11106910556462	high
TCGA-CG-5720	0.0821917808219178	1	0	1	1	1	0	0	1	0	0	1.35466143841665	high
TCGA-BR-7704	2.93698630136986	0	0	0	1	0	1	1	0	0	1	0.33402515827933	low
TCGA-FP-7916	1.17260273972603	1	0	0	0	1	1	0	0	0	1	0.184266437378027	low
TCGA-CG-4438	4.50684931506849	0	0	1	1	1	1	0	0	1	0	1.74996850662106	high
TCGA-VQ-AA6F	4.50958904109589	0	0	1	0	0	0	0	1	0	0	1.29259006705154	high
TCGA-D7-A4YU	1.36986301369863	0	0	0	1	1	1	0	1	0	0	0.348944924137224	low
TCGA-HU-8238	0.126027397260274	0	0	0	0	1	0	0	1	0	0	0.378407301773458	low
TCGA-CG-4444	3.92054794520548	0	0	1	1	1	0	0	1	1	1	1.33111524157412	high
TCGA-RD-A8MW	3.15890410958904	1	0	0	1	0	0	1	1	0	1	0.417473126570415	low
TCGA-VQ-A8E2	3.61369863013699	0	1	0	1	0	1	1	1	0	0	0.609795440732794	low
TCGA-BR-4201	2.57534246575342	1	1	0	1	1	0	0	1	0	0	1.16442367235401	high
TCGA-CG-4305	1.32876712328767	0	1	0	1	1	0	0	0	0	0	1.80506517442384	high
TCGA-HU-A4GJ	1.78082191780822	0	0	1	0	1	0	1	0	0	1	0.42576096955403	low
TCGA-D7-8579	1.74246575342466	0	0	1	0	0	0	0	1	0	0	1.29259006705154	high
TCGA-BR-8384	0.30958904109589	0	0	1	1	0	0	1	0	0	1	1.2967404598328	high
TCGA-MX-A5UJ	1.64383561643836	0	1	0	1	1	0	1	0	0	0	1.0743322458869	high
TCGA-VQ-A91Z	4.63013698630137	0	1	0	0	1	0	1	1	1	1	0.381165032981977	low
TCGA-HU-A4GC	0.271232876712329	0	0	0	0	1	1	0	0	0	1	0.184266437378027	low
TCGA-CG-4465	0.750684931506849	1	1	1	1	1	0	0	1	0	0	2.33320931484091	high
TCGA-IN-A6RN	1.62739726027397	0	1	0	0	0	0	0	1	0	1	0.676203086910323	high
TCGA-HU-A4GD	1.8958904109589	0	0	0	1	1	0	0	0	1	0	1.69207171088457	high
TCGA-VQ-A91E	1.81917808219178	0	0	0	0	1	0	1	0	0	0	0.349129939579831	low
TCGA-BR-8058	3.1041095890411	0	1	1	0	1	0	1	0	0	0	1.20490471013485	high
TCGA-RD-A8N6	0.745205479452055	1	0	0	1	0	0	0	1	1	0	1.86078216100306	high
TCGA-VQ-A922	0.753424657534247	1	1	0	1	0	0	0	1	1	0	3.20492939993674	high
TCGA-D7-8576	1.22191780821918	1	0	1	1	1	0	0	1	1	0	2.18715508622831	high
TCGA-BR-8683	0.821917808219178	1	1	0	1	1	1	0	0	0	1	0.567019189898631	low
TCGA-FP-8209	4.96164383561644	1	0	1	1	1	0	0	0	0	0	2.09996777262132	high
TCGA-VQ-A8PJ	0.224657534246575	1	1	0	0	0	0	0	1	1	0	1.79386551980627	high
TCGA-BR-8077	0.0575342465753425	0	0	0	1	0	0	0	0	0	1	1.08733824067028	high
TCGA-BR-7196	1.82465753424658	0	0	0	1	0	0	1	0	0	0	1.06334528236905	high
TCGA-CG-5732	5.75342465753425	1	0	1	0	0	0	1	1	0	1	0.468212081025417	low
TCGA-D7-6524	1.48767123287671	0	1	0	0	1	0	0	1	1	0	1.05227984391357	high
TCGA-BR-8366	0.0794520547945206	0	0	0	1	1	1	0	0	1	1	0.531524924612435	low
TCGA-3M-AB46	4.83561643835616	0	0	0	0	1	0	0	1	0	0	0.378407301773458	low
TCGA-FP-8631	0.0465753424657534	0	0	0	0	1	0	0	0	0	1	0.357007587810316	low
TCGA-D7-6519	1.71232876712329	0	1	0	0	1	1	1	1	1	0	0.323255384820008	low
TCGA-BR-4257	0.805479452054795	1	1	1	1	1	0	0	1	1	0	3.76705978000977	high
TCGA-D7-6815	1.33150684931507	0	0	0	0	1	0	0	1	0	1	0.230300873534402	low
TCGA-BR-6456	1.44109589041096	1	1	0	1	1	0	0	1	0	1	0.708674984997539	high
TCGA-CD-8526	1.04383561643836	0	0	0	1	0	0	0	1	0	1	0.701427519201002	high
TCGA-RD-A8NB	1.40547945205479	1	1	0	1	1	1	1	0	0	0	0.554507473424052	low
TCGA-B7-A5TJ	0.917808219178082	0	0	0	0	1	0	0	1	1	0	0.610953727085567	low
TCGA-BR-8367	2.19452054794521	1	0	1	1	1	0	0	0	0	1	1.27805253799863	high
TCGA-BR-8677	2.22739726027397	0	1	0	1	1	1	0	0	0	0	0.931669074504237	high
TCGA-VQ-A91K	5.1013698630137	0	0	0	1	1	0	0	1	0	0	0.676064439175722	high
TCGA-HU-A4G3	0.465753424657534	0	0	1	0	1	0	0	1	0	0	0.758232129991619	high
TCGA-BR-8365	1.46027397260274	1	1	1	1	1	0	1	0	0	0	2.15268897640135	high
TCGA-BR-7958	2.46301369863014	0	0	0	1	1	1	1	0	0	0	0.321947065264751	low
TCGA-BR-8372	2.60547945205479	0	1	0	1	1	1	0	1	0	0	0.601007398804405	low
TCGA-CG-5721	0.501369863013699	0	0	0	1	1	1	1	0	0	0	0.321947065264751	low
TCGA-VQ-A91S	2.73972602739726	0	0	0	1	1	0	0	0	1	0	1.69207171088457	high
TCGA-D7-6818	1.03013698630137	1	1	1	1	0	0	0	0	1	1	6.05869487631923	high
TCGA-B7-A5TK	0.789041095890411	0	0	0	1	1	1	0	0	0	0	0.540927108668894	low
TCGA-VQ-A924	4.61917808219178	1	1	0	1	1	1	0	1	0	0	0.601007398804405	low
TCGA-BR-8373	1.23287671232877	0	1	0	1	0	0	0	0	0	0	3.07717019966787	high
TCGA-BR-A4J4	0.0438356164383562	0	0	0	0	1	1	0	0	0	0	0.302768132424003	low
TCGA-BR-6705	2.13424657534247	1	1	1	1	0	0	1	0	1	1	3.60599238512101	high
TCGA-F1-6875	6.01917808219178	1	1	0	0	0	1	1	1	1	1	0.335382560454018	low
TCGA-BR-7957	0.756164383561644	1	1	1	1	1	0	0	0	0	0	3.61689218353523	high
TCGA-CG-4301	0.252054794520548	0	1	0	0	1	0	0	0	1	0	1.63122216173828	high
TCGA-CD-A486	0.526027397260274	1	0	0	0	0	0	0	1	0	0	0.64508677517735	high
TCGA-CG-5734	0.665753424657534	1	0	0	0	1	0	1	1	0	1	0.137069651666679	low
TCGA-D7-8575	1.51780821917808	1	0	1	0	0	0	0	1	0	0	1.29259006705154	high
TCGA-VQ-A91N	1.56164383561644	1	1	0	1	0	1	0	1	1	0	1.65419711720025	high
TCGA-R5-A7O7	3.80547945205479	0	1	0	1	1	0	0	1	0	1	0.708674984997539	high
TCGA-CG-4437	0.671232876712329	0	0	0	0	1	0	1	1	0	0	0.225219106841416	low
TCGA-IN-8462	1.56712328767123	0	0	0	0	0	1	0	1	1	0	0.537570888142228	low
TCGA-HU-A4H4	1.98630136986301	0	0	0	1	1	1	1	0	0	1	0.195938846884877	low
TCGA-BR-6803	2.6	0	0	1	0	1	0	1	0	1	1	0.687408118124331	high
TCGA-D7-8572	1.4	0	1	0	0	0	0	0	1	1	0	1.79386551980627	high
TCGA-BR-8592	0.523287671232877	1	0	1	1	0	0	1	0	0	1	1.2967404598328	high
TCGA-HU-A4G8	1.89041095890411	0	0	0	1	1	0	1	0	0	0	0.623757352713028	low
TCGA-CG-4466	1.58082191780822	0	0	0	0	1	0	0	1	1	0	0.610953727085567	low
TCGA-CG-4306	0.00273972602739726	1	1	0	0	1	0	0	1	1	0	1.05227984391357	high
TCGA-RD-A8N1	9.64109589041096	0	0	1	0	1	0	1	0	0	1	0.42576096955403	low
TCGA-VQ-AA69	2.36712328767123	0	1	0	0	0	0	1	0	0	1	0.623885273276339	low
TCGA-VQ-A92D	5.56712328767123	0	1	0	1	0	0	0	1	1	0	3.20492939993674	high
TCGA-BR-8289	0.221917808219178	1	0	1	1	0	0	0	0	0	1	2.1787496868608	high
TCGA-VQ-A91Q	1.73424657534247	1	1	0	0	1	0	0	0	1	0	1.63122216173828	high
TCGA-VQ-A8P3	3.1013698630137	0	1	0	1	0	1	0	0	0	0	1.58825528996851	high
