# Supplementary material for: A Signature Based on Costimulatory Molecules for the Assessment of Prognosis and Immune Characteristics in Patients With Stomach Adenocarcinoma
Source: Front Immunol. 2022 Jul 22;13:928742. doi: 10.3389/fimmu.2022.928742 (PMC9353527; doi:10.3389/fimmu.2022.928742)
Supplement: Supplementary file 4 [file DataSheet_2.zip › Raw date/8.Risk signature construction/tcga.expTime.txt]

id	futime	fustat	CD274|CD70	CD274|EDAR	CD274|HHLA2	CD274|NGFR	CD274|RELT	CD274|TMIGD2	CD274|TNFRSF10C	CD274|TNFRSF10D	CD274|TNFRSF11B	CD274|TNFRSF17	CD274|TNFRSF18	CD274|TNFRSF19	CD274|TNFRSF25	CD274|TNFRSF4	CD274|TNFSF11	CD274|TNFSF15	CD274|TNFSF4	CD274|TNFSF8	CD274|TNFSF9	CD274|VTCN1	CD276|CD40	CD276|FAS	CD276|LTB	CD276|LTBR	CD276|TNFRSF10A	CD276|TNFRSF10B	CD276|TNFRSF11A	CD276|TNFRSF14	CD276|TNFRSF1B	CD276|TNFSF13	CD276|TNFSF13B	CD28|CD40LG	CD28|CD70	CD28|CD80	CD28|CTLA4	CD28|EDA	CD28|EDA2R	CD28|FASLG	CD28|HHLA2	CD28|ICOS	CD28|ICOSLG	CD28|NGFR	CD28|PDCD1	CD28|PDCD1LG2	CD28|RELT	CD28|TMIGD2	CD28|TNF
TCGA-R5-A7ZR	185	1	0	0	0	1	1	1	0	0	0	0	0	0	0	0	0	0	0	1	1	1	1	0	0	0	0	0	0	0	0	0	0	1	0	0	0	0	0	0	0	0	0	1	1	1	0	0	0
TCGA-FP-8099	519	0	0	0	0	1	0	1	1	0	0	0	1	0	0	0	0	0	0	1	0	0	1	1	1	0	1	0	0	0	1	0	0	1	0	0	0	1	1	0	0	1	0	1	1	0	0	0	0
TCGA-MX-A666	427	0	0	1	0	1	0	1	1	0	0	0	0	0	0	0	1	0	1	0	0	0	1	1	0	1	1	0	1	0	0	1	1	0	0	1	1	1	1	1	0	0	1	1	0	1	0	1	0
TCGA-CD-8534	367	0	1	0	1	1	1	1	0	0	1	0	0	1	0	1	1	0	1	0	0	1	1	0	1	0	1	0	0	1	1	0	0	1	1	1	1	1	1	1	1	1	1	1	1	1	1	1	1
TCGA-BR-7717	552	1	0	0	0	0	0	1	0	0	0	1	0	1	0	0	1	0	0	1	0	1	1	1	1	0	1	1	1	1	1	1	1	1	0	0	1	1	1	0	0	1	0	0	1	1	0	0	1
TCGA-BR-4256	284	1	1	1	1	1	1	1	1	1	1	1	1	1	1	1	1	1	1	1	0	1	1	0	1	1	0	0	1	1	0	1	0	1	1	1	1	1	1	1	1	0	1	1	1	0	0	1	0
TCGA-CD-8527	218	1	0	0	0	0	0	1	1	0	0	1	0	1	0	0	1	0	0	1	0	0	0	1	1	0	1	1	0	0	0	1	1	1	0	0	0	0	1	0	0	1	0	0	0	1	0	0	1
TCGA-BR-A44U	422	1	0	0	0	1	0	0	1	0	0	1	0	0	0	0	0	0	0	1	0	1	1	1	1	0	0	0	1	0	0	1	0	1	0	0	0	1	1	0	0	1	0	1	1	1	0	0	1
TCGA-D7-A6EZ	618	1	1	0	1	1	1	1	1	1	1	1	1	0	1	1	1	1	1	1	0	1	0	1	1	0	1	0	1	0	0	1	0	0	0	0	0	1	1	0	1	0	1	1	0	0	0	0	0
TCGA-F1-A72C	346	0	1	0	0	1	0	1	1	1	1	0	0	0	0	0	0	0	0	1	0	1	1	1	0	0	1	1	1	1	1	1	1	1	0	0	0	1	1	0	0	0	0	1	0	0	0	0	0
TCGA-CD-A48C	353	1	1	1	0	1	0	1	1	0	0	1	0	1	0	0	1	0	0	1	1	1	1	1	1	0	1	0	1	1	0	1	1	1	0	0	0	1	1	0	0	1	0	0	0	1	0	0	0
TCGA-BR-8369	427	0	0	0	1	0	0	0	1	0	0	0	1	0	0	1	1	0	1	0	0	1	1	1	1	0	1	0	1	1	0	1	1	1	0	0	1	1	1	1	0	1	0	0	1	1	0	0	1
TCGA-BR-8081	981	0	1	1	1	1	1	1	1	1	1	1	1	1	1	1	1	1	1	1	1	1	1	1	0	0	1	1	1	0	0	0	0	0	0	0	0	0	1	0	0	0	1	0	0	0	0	1	1
TCGA-IN-7806	1106	0	1	0	0	1	0	0	1	0	0	1	0	0	0	1	1	0	0	0	0	1	1	0	1	0	0	0	0	0	0	0	1	1	0	0	0	0	1	0	0	1	0	1	1	1	0	0	1
TCGA-CD-A4MG	200	1	0	0	0	1	0	1	1	0	1	1	1	1	0	0	1	0	0	1	0	1	1	1	1	0	1	0	0	0	1	1	1	1	0	0	0	0	1	1	0	1	0	1	1	1	0	0	1
TCGA-BR-7901	105	1	0	1	0	0	1	1	1	0	0	1	0	0	0	0	0	0	0	1	0	1	1	1	0	0	1	1	1	1	0	1	1	1	0	0	0	1	1	1	0	1	1	0	1	1	0	0	0
TCGA-CD-A487	374	0	1	0	0	1	0	1	0	0	1	1	1	0	0	0	1	0	0	1	1	0	1	1	1	1	1	0	1	1	1	1	1	1	0	0	0	0	1	0	0	1	0	0	1	1	0	0	0
TCGA-BR-8284	245	1	0	0	0	1	1	1	1	0	0	0	0	1	1	0	1	0	0	0	1	1	1	0	0	0	0	0	0	0	0	0	0	0	0	1	1	1	1	0	0	0	1	1	0	1	1	1	1
TCGA-BR-4267	188	1	1	0	1	1	1	1	0	0	1	1	1	1	1	1	1	1	0	1	1	1	0	0	1	0	0	0	1	1	0	1	1	0	0	0	1	1	1	1	0	1	1	1	1	1	0	0	0
TCGA-BR-8368	131	0	0	0	0	1	0	0	1	0	1	0	1	1	0	1	1	0	1	1	0	1	1	1	1	0	0	0	0	0	0	0	0	0	0	0	0	1	1	0	0	1	0	1	0	1	0	0	1
TCGA-CG-5724	366	1	1	1	1	1	0	1	1	0	1	1	0	1	1	0	1	1	1	1	0	1	1	1	1	0	1	1	1	1	1	1	1	1	0	0	0	1	1	0	0	1	0	1	0	0	0	0	0
TCGA-BR-7716	1210	0	1	1	0	1	0	1	1	1	0	0	0	1	0	0	1	0	0	1	1	1	0	1	1	0	1	1	1	1	0	1	1	1	1	1	0	0	1	1	0	0	1	1	0	1	0	1	1
TCGA-CD-5800	400	0	0	0	0	1	0	0	0	0	0	1	0	0	0	0	0	0	0	0	0	0	1	1	1	0	1	1	1	1	1	1	1	1	0	0	0	0	1	0	0	0	0	1	0	1	0	0	0
TCGA-HU-A4HB	477	1	1	1	0	1	0	0	1	1	0	0	0	1	0	0	1	0	1	0	1	1	0	0	0	0	0	0	0	0	0	0	0	0	1	1	1	1	1	1	0	0	1	1	0	1	1	1	1
TCGA-D7-A747	255	1	0	1	1	0	1	1	0	0	0	1	1	1	0	1	0	0	0	0	0	1	1	0	0	0	1	1	1	1	1	1	0	0	1	1	1	1	1	1	1	1	1	1	1	1	1	1	1
TCGA-BR-7197	280	0	0	0	1	1	0	0	0	0	0	1	0	0	0	0	0	0	0	0	0	0	1	1	1	0	1	0	1	1	1	1	1	1	0	0	0	0	1	0	1	1	0	0	1	1	0	0	1
TCGA-R5-A7ZE	554	1	0	0	0	1	1	1	1	0	0	1	0	0	0	0	1	0	1	1	0	1	1	1	1	0	1	1	1	1	1	1	1	1	0	0	0	0	1	0	0	1	0	0	1	1	0	0	0
TCGA-BR-8060	348	1	1	1	1	1	0	1	1	1	1	0	1	0	1	1	0	1	1	1	1	1	1	1	1	1	1	1	1	1	1	1	1	1	0	0	0	0	1	1	1	0	1	0	0	0	0	1	0
TCGA-VQ-A91D	356	1	1	1	1	1	1	1	1	0	1	1	1	1	1	1	1	1	1	1	0	1	1	1	1	0	0	0	0	0	0	1	1	1	0	0	0	0	1	0	0	0	0	1	0	0	0	0	0
TCGA-KB-A93J	1124	0	1	1	1	1	1	1	1	1	1	1	1	1	1	1	1	0	1	1	1	0	0	1	1	1	1	1	0	0	0	1	0	1	0	0	0	1	1	0	0	0	0	1	0	0	0	0	1
TCGA-FP-8211	413	0	1	0	0	1	1	0	0	0	1	1	0	0	0	0	1	0	1	1	0	0	1	1	1	0	1	0	1	1	1	1	1	0	1	1	1	1	0	1	0	1	1	1	1	1	0	0	1
TCGA-BR-8590	284	1	1	1	0	0	0	1	1	0	1	0	0	0	0	0	1	0	0	0	1	0	1	1	0	0	0	0	1	1	0	0	0	1	1	1	1	1	1	1	0	1	1	0	1	1	0	1	1
TCGA-CG-5718	1095	1	1	0	1	1	0	1	0	1	1	0	0	0	0	0	1	0	1	1	1	0	1	1	1	0	1	1	1	0	0	0	1	0	0	0	0	0	1	0	0	1	0	1	0	1	0	0	0
TCGA-BR-4279	291	1	1	1	1	0	1	1	1	1	0	0	1	1	1	1	0	1	0	0	1	1	1	0	1	1	1	1	1	1	0	0	0	1	1	1	1	1	0	1	1	0	1	0	1	1	1	1	1
TCGA-VQ-A8PE	675	1	1	1	0	1	0	1	1	0	0	1	0	0	0	0	0	1	0	1	1	1	1	1	1	0	0	0	1	0	0	1	1	1	1	0	0	0	1	1	0	0	1	1	1	1	0	1	0
TCGA-D7-A4YX	1108	0	1	1	1	1	1	1	1	1	1	1	1	1	1	1	1	1	1	1	1	1	0	0	1	0	0	0	1	0	0	0	0	1	0	0	0	0	1	0	0	0	0	1	0	0	0	0	1
TCGA-HU-A4GT	198	0	0	1	0	1	1	1	1	0	0	1	1	1	0	1	0	0	1	1	0	1	1	1	1	0	0	0	0	0	1	0	1	0	0	0	0	0	1	0	0	0	0	1	0	1	0	0	0
TCGA-BR-6452	1055	0	1	0	1	1	1	1	0	0	1	1	1	1	1	0	0	0	0	1	1	1	1	1	1	1	1	0	0	1	1	0	1	1	0	0	0	1	1	0	0	0	1	1	0	0	0	0	0
TCGA-VQ-A8PX	1964	0	1	0	0	1	0	1	0	0	0	0	0	0	0	0	1	0	1	1	1	0	1	1	1	0	0	0	0	0	0	0	1	1	0	1	0	1	1	0	0	1	0	1	1	1	0	0	0
TCGA-BR-6564	794	1	1	0	1	0	0	0	0	0	1	1	0	0	0	0	1	0	0	0	1	1	1	0	1	0	1	1	1	1	0	1	1	0	0	1	1	0	0	0	1	1	1	0	0	1	0	0	1
TCGA-VQ-A91V	1297	0	1	0	0	1	1	0	1	0	0	1	1	1	0	1	1	0	1	1	1	0	1	1	1	1	0	0	1	0	0	0	1	1	0	0	0	0	1	0	0	1	0	1	1	1	0	0	1
TCGA-D7-6522	566	0	0	1	0	0	0	0	1	1	1	0	0	1	1	0	0	0	0	0	0	1	0	1	0	1	1	1	1	0	0	0	0	0	0	1	1	1	1	1	1	1	1	0	0	0	0	0	0
TCGA-IN-A6RI	559	0	1	1	0	1	0	1	0	0	1	1	0	1	0	0	1	0	1	1	1	0	1	1	0	0	0	0	1	0	0	0	1	1	0	0	0	0	1	0	0	1	0	1	1	1	0	0	0
TCGA-VQ-A94R	1294	1	1	0	0	1	1	1	1	0	1	1	1	1	0	1	1	0	0	0	1	1	1	0	1	0	1	0	0	0	0	0	0	0	0	1	0	1	1	1	0	1	0	1	1	1	0	1	1
TCGA-CD-5803	341	1	0	0	1	0	1	1	0	1	1	1	0	1	1	0	1	0	0	0	1	1	1	0	0	1	1	1	1	1	0	1	1	0	0	1	1	1	1	1	1	1	1	0	0	1	1	1	1
TCGA-BR-8680	972	0	0	0	0	1	0	1	1	0	0	1	0	0	0	1	1	0	0	1	0	1	1	1	1	1	1	1	1	1	1	1	1	1	0	0	0	0	1	0	0	1	0	1	1	1	0	0	1
TCGA-BR-A4J8	411	0	1	0	0	1	1	1	1	0	0	1	0	1	0	0	0	0	0	1	1	1	0	0	0	0	0	0	0	0	0	0	0	1	0	0	0	1	0	0	0	1	0	0	1	1	0	0	0
TCGA-VQ-A8P5	235	1	1	1	0	1	1	1	1	0	0	1	0	0	0	0	1	0	0	1	0	0	1	1	1	0	1	1	1	1	1	1	1	1	0	0	0	1	1	0	0	0	0	1	1	0	0	0	1
TCGA-BR-A44T	1038	0	1	1	1	0	0	1	1	0	1	0	1	1	0	0	1	1	1	0	1	1	0	0	0	0	0	0	1	0	0	0	0	0	1	1	1	1	1	1	1	1	1	0	0	1	1	1	1
TCGA-VQ-A8PU	832	1	1	0	0	1	0	0	0	0	0	1	0	0	0	1	1	0	0	1	0	1	1	0	1	0	0	0	1	1	0	1	1	1	0	0	1	0	1	0	0	1	0	1	1	1	0	0	0
TCGA-D7-8574	523	0	0	1	1	0	0	1	0	0	0	0	0	1	0	0	1	0	0	0	0	1	1	0	0	1	1	0	1	0	0	1	0	1	1	1	1	1	1	1	1	1	1	1	1	1	1	1	1
TCGA-D7-6822	375	0	1	1	1	0	1	1	1	0	1	1	1	0	0	1	0	1	1	1	0	1	1	1	1	1	1	0	1	1	1	1	1	1	0	0	0	1	0	0	1	1	0	0	0	1	0	0	0
TCGA-HU-A4H0	64	0	0	1	1	1	1	1	1	1	1	1	1	1	1	1	1	1	1	1	0	1	0	0	0	0	0	0	0	0	0	0	0	0	0	0	0	1	1	0	0	0	0	1	0	0	0	0	1
TCGA-BR-6566	997	0	1	1	0	1	1	0	1	1	1	0	0	1	1	0	1	0	1	1	0	1	1	1	0	0	1	1	1	0	1	1	1	0	0	0	0	1	1	0	0	1	0	1	0	0	0	0	0
TCGA-CG-5720	30	1	1	1	0	1	1	1	0	0	0	0	0	1	1	0	1	0	1	1	0	1	0	0	0	0	0	0	0	0	0	0	0	1	1	1	1	1	1	1	0	1	1	1	1	1	1	1	1
TCGA-IN-A6RL	406	1	1	0	0	1	0	1	0	0	0	0	0	1	0	0	1	0	1	1	1	0	1	1	1	0	1	0	1	0	0	1	1	1	0	0	0	0	1	1	0	1	0	0	1	1	0	0	1
TCGA-HU-8608	641	0	1	1	1	1	1	1	1	1	1	1	1	1	1	1	1	1	1	1	1	1	0	0	1	0	0	0	1	0	0	0	0	1	1	0	0	1	1	0	0	0	1	1	0	0	0	1	0
TCGA-BR-7707	1090	0	1	1	1	1	1	1	1	0	1	1	0	1	1	1	1	1	1	1	0	1	1	1	1	0	0	0	1	0	0	0	1	1	0	0	0	1	1	0	0	0	0	1	0	0	0	0	0
TCGA-VQ-A8E7	1138	0	1	0	0	1	0	1	1	0	0	1	0	1	0	1	1	0	0	1	0	1	1	1	1	0	1	0	1	1	1	1	1	1	0	0	0	1	1	1	0	1	0	1	1	1	0	0	1
TCGA-RD-A8MV	3720	0	1	0	0	1	0	0	0	0	0	0	0	1	1	0	1	0	1	0	1	1	0	0	0	0	1	0	0	0	0	0	0	1	1	1	0	1	1	0	0	0	1	1	0	1	0	0	0
TCGA-VQ-A94T	342	1	1	1	0	1	1	1	1	0	0	1	1	1	1	1	1	1	1	1	1	1	1	1	1	0	1	1	1	1	1	1	1	1	0	0	0	0	0	0	0	1	0	1	1	1	0	0	1
TCGA-BR-8687	250	1	1	0	1	1	0	0	0	0	0	1	0	0	0	1	0	0	0	0	1	0	1	1	1	0	1	1	1	1	1	1	1	1	0	0	1	0	0	0	0	1	0	1	1	1	0	0	1
TCGA-IN-A7NT	323	0	0	1	1	0	0	1	1	0	1	1	0	1	1	1	1	1	1	1	0	1	1	1	1	1	1	1	1	1	1	1	1	1	0	0	0	1	1	1	1	0	0	0	0	1	0	0	0
TCGA-CG-5719	31	0	0	0	0	0	0	0	0	0	0	0	0	0	0	0	1	0	0	0	0	0	1	1	1	1	1	1	1	1	1	1	1	1	0	1	1	1	0	1	0	1	1	0	1	1	0	0	1
TCGA-BR-7704	1072	0	0	0	1	1	0	1	1	1	1	0	0	0	0	0	1	1	0	1	1	1	0	1	0	0	1	0	1	0	0	1	0	0	0	1	0	1	1	0	1	0	1	1	0	1	0	0	0
TCGA-CD-A489	344	1	1	0	1	0	1	1	1	0	0	1	1	1	0	1	1	0	0	1	1	1	1	1	1	1	0	0	1	1	1	1	1	0	0	1	1	1	1	0	1	1	1	0	1	1	0	0	1
TCGA-FP-7916	428	1	1	0	0	0	1	1	1	1	1	0	1	1	1	0	1	0	1	1	1	1	0	0	0	0	0	0	0	0	0	0	0	1	1	1	0	1	1	0	0	0	1	0	1	0	1	1	1
TCGA-RD-A7BS	336	1	0	0	1	1	0	1	1	0	0	1	1	1	1	0	1	0	1	1	0	0	1	1	0	0	1	0	1	0	1	1	0	0	0	0	0	1	1	1	0	1	1	0	1	1	0	0	0
TCGA-BR-8380	21	1	0	0	0	0	0	1	1	0	0	1	1	1	0	1	1	0	0	0	0	1	1	1	1	1	1	1	1	1	0	1	1	1	0	1	1	0	0	1	0	1	0	0	1	1	0	0	1
TCGA-BR-4253	124	1	1	1	1	1	1	1	1	1	1	1	1	1	1	1	1	1	1	1	1	1	0	0	1	0	0	0	0	0	0	0	0	0	1	0	0	1	1	0	0	0	1	1	0	0	0	1	1
TCGA-BR-8484	766	1	1	1	1	1	1	1	1	1	1	1	1	0	0	0	1	0	1	1	1	1	0	1	0	0	0	0	1	0	0	0	0	1	1	1	1	1	1	1	1	0	1	1	1	1	1	1	1
TCGA-CG-4438	1645	0	1	0	0	1	1	1	1	1	0	1	1	1	1	1	1	0	1	1	1	1	1	1	1	0	1	1	1	0	0	1	0	1	1	1	1	1	1	1	0	1	1	1	1	1	1	1	1
TCGA-IN-A6RJ	379	0	1	0	1	0	1	1	1	1	0	1	0	1	0	1	1	0	1	1	0	1	0	0	0	0	0	0	1	0	0	0	0	1	0	0	0	0	1	0	1	1	0	0	1	1	0	0	1
TCGA-IN-7808	105	1	0	1	1	0	0	0	1	0	0	0	0	0	0	0	0	0	1	0	0	1	0	0	0	0	1	1	1	0	0	1	0	0	1	1	1	1	1	1	1	1	1	0	1	1	1	1	1
TCGA-BR-4191	558	1	1	0	1	1	1	0	1	0	1	0	1	0	1	0	1	0	0	0	1	0	0	1	1	0	1	1	1	1	0	0	0	1	1	0	0	1	1	1	1	0	1	1	1	1	0	0	0
TCGA-BR-A4PF	35	0	1	1	0	1	1	1	1	1	0	1	1	1	1	1	1	1	1	1	1	1	1	1	1	0	1	0	0	0	0	0	0	0	0	0	0	1	1	0	0	1	1	1	0	0	0	0	1
TCGA-BR-6852	1367	0	1	1	1	1	1	1	1	1	1	1	0	1	1	1	1	1	1	1	0	1	0	0	0	0	0	0	1	0	0	0	0	1	0	0	0	1	1	0	1	0	1	1	0	0	0	0	0
TCGA-VQ-A8PH	389	1	0	0	0	1	0	0	1	0	0	0	0	0	0	0	0	0	0	1	1	1	0	1	1	1	1	1	1	0	1	1	1	0	0	1	0	0	1	0	0	1	1	1	1	1	0	0	1
TCGA-BR-7851	574	1	1	0	0	1	0	1	1	0	1	0	1	1	0	1	1	1	1	1	0	1	1	1	1	1	1	0	0	1	1	0	1	1	0	0	0	1	1	0	0	1	1	0	0	0	0	1	1
TCGA-VQ-A927	200	1	1	0	0	1	1	0	0	0	0	0	0	1	0	1	1	0	1	1	0	0	1	1	1	1	1	0	0	0	0	0	1	0	0	0	0	1	0	0	0	1	0	1	1	1	0	0	1
TCGA-BR-A4J6	20	0	0	0	0	1	1	0	1	0	0	0	0	0	0	0	0	0	0	1	1	0	1	1	1	0	1	1	1	0	0	0	1	0	0	0	0	1	1	0	0	1	0	1	1	1	0	0	1
TCGA-VQ-AA6F	1646	0	1	0	0	1	0	1	0	0	0	0	1	0	0	0	1	0	1	1	0	0	0	0	0	0	0	0	0	0	0	0	1	1	1	1	1	1	0	1	0	1	1	1	1	1	0	1	0
TCGA-CG-5717	212	1	1	1	1	1	1	1	1	1	1	1	1	1	1	1	1	1	1	1	1	0	0	0	0	0	0	0	1	0	0	0	0	0	1	1	1	1	1	1	1	1	1	0	1	1	0	1	1
TCGA-CG-4440	122	1	0	1	0	1	0	1	0	0	0	1	1	1	0	1	1	0	0	1	0	1	1	1	1	0	0	0	0	0	0	1	1	1	0	1	1	1	1	1	0	1	1	1	1	1	0	1	1
TCGA-VQ-A8DT	1484	0	1	0	0	1	1	1	0	0	0	1	1	1	0	1	1	0	1	1	1	0	1	0	1	0	0	0	0	0	0	0	0	0	0	0	0	0	1	0	0	1	0	1	1	1	0	0	0
TCGA-D7-A4YU	500	0	1	0	0	1	1	1	1	1	1	0	1	1	1	1	1	0	0	1	0	1	1	0	0	0	1	0	1	0	0	1	0	1	1	1	0	1	1	0	0	0	1	0	0	0	1	1	1
TCGA-BR-6709	370	1	0	1	1	1	1	1	0	1	1	0	1	1	1	0	1	1	1	0	1	1	1	1	1	1	1	1	1	1	0	1	1	1	0	1	0	1	0	0	1	0	1	1	0	0	0	1	1
TCGA-HU-8238	46	0	1	0	0	1	1	1	1	0	1	1	1	1	0	0	1	0	1	1	0	1	1	1	0	0	0	0	0	0	0	0	1	1	0	0	0	1	1	0	0	1	0	1	1	1	0	0	1
TCGA-CG-4444	1431	0	1	0	0	1	1	1	1	0	0	0	1	0	0	1	0	0	0	0	1	1	1	1	1	0	1	1	1	1	0	1	1	1	1	1	1	1	1	1	0	1	1	1	1	1	0	1	1
TCGA-RD-A8MW	1153	1	1	1	1	1	1	1	1	0	1	0	0	1	0	0	0	1	1	0	1	1	0	1	1	0	1	1	1	1	0	1	0	0	0	0	0	0	1	1	0	0	1	1	0	0	0	0	0
TCGA-VQ-A8PD	496	1	1	1	0	1	1	1	0	0	0	0	1	1	0	1	1	0	1	0	1	0	1	1	0	1	0	0	1	0	0	0	0	0	1	1	1	1	1	1	0	0	1	1	1	1	1	1	1
TCGA-VQ-A8E2	1319	0	1	0	0	0	0	1	1	0	0	1	0	0	0	0	0	0	0	1	0	1	1	1	1	1	1	1	1	1	1	1	1	0	0	0	0	0	0	0	0	0	0	0	0	1	0	0	0
TCGA-BR-4201	940	1	0	0	0	1	1	1	1	0	1	1	1	1	1	1	1	1	1	1	0	1	1	0	1	1	1	0	1	1	1	1	0	1	0	0	0	1	1	0	0	0	1	1	1	0	0	1	0
TCGA-RD-A8N2	3540	0	1	0	1	0	1	1	1	0	1	1	1	1	0	1	1	0	0	0	1	1	1	1	1	0	1	1	1	1	0	1	1	0	0	1	0	1	0	0	1	1	1	0	1	1	1	0	1
TCGA-VQ-A8P8	942	0	1	0	0	0	0	0	0	0	0	0	0	0	0	0	1	0	1	1	0	0	1	0	0	0	0	0	0	0	0	0	0	0	1	1	1	1	1	1	0	1	1	0	1	1	0	0	1
TCGA-HU-A4H6	644	0	1	1	0	1	0	1	1	0	0	0	0	1	0	0	1	0	1	1	1	1	1	1	0	0	1	0	1	0	0	1	0	0	0	0	0	0	1	0	0	0	0	0	0	1	0	0	0
TCGA-CG-4443	912	0	0	0	1	0	1	0	0	0	0	1	1	0	0	0	0	0	0	0	0	1	1	1	1	0	1	0	1	1	0	1	1	1	0	1	0	1	0	1	1	1	0	0	1	1	1	1	1
TCGA-B7-A5TI	595	0	0	1	0	1	0	1	1	0	1	0	0	1	0	0	0	0	0	0	1	1	1	1	1	1	1	1	0	1	1	0	1	1	0	0	0	1	1	1	0	1	0	0	0	1	0	0	0
TCGA-CG-4305	485	0	1	1	1	1	1	1	1	0	1	1	1	1	1	1	1	1	0	1	0	1	1	1	1	1	0	0	1	0	0	1	0	1	0	1	0	1	1	1	0	0	1	1	1	0	1	1	1
TCGA-BR-8588	389	0	1	1	0	1	0	1	1	1	1	1	1	1	0	1	1	0	0	1	0	1	1	1	0	1	1	0	1	1	0	0	0	1	0	1	0	1	1	1	0	1	1	0	1	1	0	0	1
TCGA-CG-4475	699	0	1	1	0	1	1	1	0	0	1	1	1	0	0	1	0	0	0	0	1	1	1	1	1	1	1	1	1	1	0	1	1	1	1	0	0	1	0	1	0	1	1	1	1	0	0	1	0
TCGA-VQ-A8PK	543	1	0	1	0	1	1	1	1	0	0	1	0	1	0	1	1	0	1	1	0	0	1	1	1	1	1	1	1	0	1	1	1	1	0	0	0	1	1	0	0	0	0	1	0	1	0	0	0
TCGA-CD-5799	396	0	0	0	0	1	0	1	1	0	0	1	1	0	0	0	0	0	0	1	0	1	1	1	0	0	1	1	1	0	0	0	1	1	0	0	1	1	1	0	0	1	0	0	1	1	0	0	0
TCGA-D7-A6EV	342	0	0	0	0	1	0	1	1	0	0	0	0	0	0	0	1	0	0	1	0	0	1	1	0	0	0	0	1	0	1	0	1	1	0	0	0	0	1	0	0	1	0	1	1	1	0	0	0
TCGA-D7-5577	782	1	1	0	1	1	1	1	1	1	1	1	1	1	1	1	1	1	1	1	0	1	0	0	0	0	1	0	1	0	0	0	0	0	0	0	0	1	1	0	0	0	1	1	0	0	0	0	0
TCGA-ZA-A8F6	525	0	1	0	0	0	1	1	0	0	1	1	1	1	0	1	1	0	1	0	0	1	1	1	1	0	1	0	0	0	0	1	1	1	1	1	1	1	0	1	0	1	1	0	1	1	1	1	1
TCGA-HU-A4GJ	650	0	0	1	1	0	0	0	1	1	1	0	0	1	0	0	0	1	0	0	1	1	0	0	0	0	0	0	0	0	0	0	0	0	1	1	1	1	1	1	1	0	1	1	0	1	1	1	1
TCGA-RD-A8N4	2171	0	1	1	1	0	1	1	1	0	1	1	1	0	1	1	1	0	1	0	1	0	1	1	1	0	1	1	1	1	0	1	0	0	1	1	0	1	0	1	1	0	1	0	1	1	1	1	1
TCGA-CG-4436	243	0	1	1	1	1	1	1	1	1	0	1	1	1	1	1	1	0	1	1	1	1	1	1	1	0	1	0	1	1	0	1	1	0	0	0	0	1	1	0	0	0	0	1	1	1	0	0	0
TCGA-D7-8579	636	0	1	0	0	0	0	1	0	0	1	0	1	0	0	1	1	0	1	0	0	0	1	1	0	0	0	0	0	0	0	0	0	1	1	1	1	1	0	1	0	1	1	0	1	1	0	1	1
TCGA-MX-A5UG	113	1	1	1	0	0	0	1	1	0	0	0	1	1	0	1	1	0	1	0	1	1	1	1	0	1	1	0	1	1	0	1	1	1	1	1	1	1	1	1	0	0	1	0	1	1	1	1	1
TCGA-VQ-A8E3	661	1	1	1	1	1	1	1	1	1	1	1	1	0	1	1	1	1	1	1	1	1	1	0	1	0	0	0	1	0	0	0	0	1	0	0	0	1	1	0	0	0	0	1	0	0	0	0	0
TCGA-BR-A4J9	14	0	0	0	1	0	1	1	1	0	0	0	0	1	0	1	1	0	0	0	0	1	1	0	0	0	1	0	1	1	0	1	0	0	0	1	0	1	0	1	1	1	0	0	1	1	1	1	1
TCGA-HU-A4GP	273	0	1	0	0	1	0	1	1	0	0	1	1	1	0	1	1	0	1	1	1	1	1	1	1	0	0	0	0	0	0	0	1	1	0	0	0	0	1	0	0	1	0	1	1	1	0	0	1
TCGA-BR-6565	279	1	1	1	1	1	1	1	1	1	1	1	0	0	0	0	1	1	0	1	1	1	1	1	1	0	1	1	1	1	0	0	0	1	0	1	0	1	1	0	0	0	1	1	0	0	0	1	0
TCGA-VQ-A8PB	1043	1	1	0	0	1	1	1	1	0	1	1	1	1	1	1	1	0	0	1	0	0	1	1	1	0	0	0	0	0	1	1	1	1	0	0	0	0	1	0	0	1	0	1	1	0	0	0	0
TCGA-HU-A4GY	8	0	1	1	1	0	0	1	1	1	1	0	0	1	0	0	1	1	0	0	1	1	0	0	0	1	1	0	1	0	0	1	0	0	1	1	1	1	1	1	1	0	1	1	1	1	1	1	1
TCGA-BR-8361	946	0	1	1	1	1	1	1	1	1	1	1	0	1	1	1	1	0	1	1	1	1	1	1	1	0	1	1	1	0	0	1	1	1	0	0	0	0	1	0	0	0	0	1	0	1	0	0	1
TCGA-ZQ-A9CR	24	1	1	1	1	1	1	1	1	1	0	0	1	0	1	0	1	0	1	1	0	1	1	1	1	1	1	0	1	1	1	1	1	0	0	0	0	1	1	0	0	0	0	1	0	0	0	0	1
TCGA-RD-A7BT	262	1	0	0	0	1	0	0	1	0	0	1	0	0	0	0	0	0	0	1	1	1	1	1	0	0	1	1	0	1	0	1	1	0	0	0	0	0	1	1	0	1	1	1	1	1	0	0	0
TCGA-VQ-A925	138	1	1	0	0	1	0	1	1	0	1	1	1	1	0	1	1	0	1	1	0	0	1	1	1	1	1	1	1	1	0	0	1	1	0	1	1	0	1	0	0	1	0	1	1	1	0	0	1
TCGA-BR-8384	113	0	1	1	1	0	1	1	1	0	1	1	1	0	0	1	1	0	0	0	1	1	1	0	1	0	1	0	1	1	0	1	0	1	1	1	1	1	1	1	1	1	1	0	1	1	1	1	1
TCGA-D7-6527	312	1	1	0	1	1	1	1	0	0	0	0	0	1	0	0	0	0	0	1	1	1	1	1	1	0	1	1	1	1	0	0	1	1	0	0	0	0	1	0	0	1	0	1	1	1	0	0	0
TCGA-VQ-A8PQ	476	1	1	0	1	0	0	0	0	1	1	0	1	1	0	0	1	0	1	0	0	1	0	0	0	0	0	0	0	0	0	1	0	0	1	1	1	1	1	1	1	1	1	0	1	1	1	1	1
TCGA-MX-A5UJ	600	0	1	0	0	1	0	1	1	0	1	1	0	1	0	0	1	0	0	1	0	1	1	1	1	1	1	0	1	1	0	1	1	0	0	0	0	0	0	0	0	1	0	1	0	1	0	0	1
TCGA-VQ-A91Z	1690	0	0	0	1	0	0	0	0	0	0	1	0	0	0	0	1	0	0	0	0	0	1	1	1	1	1	0	1	1	0	1	1	1	0	0	0	0	1	0	1	1	0	0	0	1	0	0	0
TCGA-HU-A4GC	99	0	1	0	0	1	1	0	1	0	0	0	0	0	1	1	1	0	0	1	1	0	1	1	1	0	1	1	1	0	1	1	1	1	0	0	0	1	1	0	0	1	0	1	1	1	0	0	1
TCGA-BR-6563	1190	0	1	0	0	0	0	0	0	0	0	0	0	1	0	0	0	0	0	0	0	1	1	1	0	0	1	1	1	0	0	0	0	0	1	1	1	1	1	1	0	1	1	0	0	1	1	1	1
TCGA-VQ-AA6A	1184	0	0	0	0	1	0	0	1	0	0	0	0	0	0	1	0	0	0	1	0	0	1	1	1	0	1	0	1	1	1	0	1	1	0	0	0	0	1	0	0	1	0	1	1	1	0	0	0
TCGA-HU-A4G2	739	0	1	1	1	1	1	1	1	0	1	1	1	1	1	0	1	0	1	1	1	1	1	0	1	0	1	0	0	0	1	1	1	1	0	0	0	1	1	0	0	1	0	1	1	1	0	0	1
TCGA-CG-4460	669	1	1	1	1	1	1	1	1	0	1	0	0	0	0	1	1	1	1	1	0	1	0	1	1	0	1	0	0	1	1	0	1	1	0	0	0	0	0	1	1	1	0	0	0	0	0	1	1
TCGA-CG-4465	274	1	1	1	0	1	1	1	1	0	1	1	1	1	1	1	1	0	1	0	0	1	1	0	1	1	1	0	1	1	0	0	0	1	1	0	1	1	1	1	0	1	1	1	1	1	1	1	1
TCGA-HF-7134	1588	0	0	1	0	1	0	1	0	0	0	0	1	1	1	0	0	0	1	1	0	1	1	1	1	0	0	0	0	1	0	0	1	1	0	1	1	1	1	1	0	1	1	1	1	1	0	0	1
TCGA-HU-8249	881	0	1	0	1	1	1	1	0	0	0	1	1	0	0	0	1	0	1	1	1	1	1	1	0	0	1	0	1	1	0	1	1	0	0	0	0	1	0	0	0	0	0	1	0	1	0	0	0
TCGA-IN-A6RN	594	0	1	1	0	1	0	1	0	0	1	1	0	0	0	1	1	0	1	1	0	0	1	1	1	1	1	1	1	1	0	0	1	1	0	0	0	0	0	0	0	1	0	0	1	1	0	0	0
TCGA-HU-A4GD	692	0	0	0	0	1	1	0	1	0	0	0	1	0	0	0	1	0	0	0	0	1	1	1	0	0	0	0	0	0	0	0	1	0	0	0	0	0	1	0	0	1	0	1	1	1	0	0	0
TCGA-BR-A4IV	869	1	1	1	1	0	1	1	1	0	0	1	1	1	0	0	0	0	1	1	1	1	1	1	1	0	1	1	1	1	0	1	1	0	0	1	0	1	0	0	1	1	0	0	1	1	0	0	0
TCGA-HU-A4H5	724	0	1	0	1	0	0	1	0	0	0	0	0	0	0	0	0	0	1	1	1	1	0	1	1	0	1	0	1	0	0	1	1	1	0	1	0	1	1	1	1	1	1	0	1	1	0	0	1
TCGA-D7-6525	406	1	1	1	0	1	1	1	1	0	1	1	1	0	0	1	1	0	1	1	1	0	1	1	1	0	0	0	1	1	1	1	1	1	0	0	0	0	1	0	0	1	0	1	0	0	0	0	0
TCGA-HU-A4H2	394	0	0	0	1	1	0	1	1	0	1	0	0	1	0	1	1	0	1	1	0	1	1	1	0	0	0	0	1	0	0	1	1	1	0	0	0	0	1	0	1	1	0	1	0	1	0	0	0
TCGA-CG-5726	881	1	1	1	1	1	0	1	0	0	0	1	1	1	0	1	1	0	1	1	1	1	1	0	1	0	0	0	0	0	1	0	1	1	0	0	0	0	1	0	0	1	0	1	1	1	0	0	0
TCGA-IN-AB1V	479	0	1	0	1	0	1	1	1	1	1	1	1	0	0	1	1	0	1	1	1	0	0	0	0	0	0	0	0	0	0	0	1	1	0	0	0	0	0	0	0	1	0	0	1	1	0	0	1
TCGA-FP-8210	153	1	1	0	1	0	0	0	0	0	1	0	1	1	0	0	1	0	1	0	0	1	1	1	0	1	1	0	1	0	0	1	0	1	1	1	1	1	1	1	1	1	1	0	1	1	1	1	1
TCGA-VQ-AA68	1328	0	1	0	0	1	0	1	1	0	1	1	1	1	1	1	1	0	0	1	1	0	1	1	0	0	0	0	0	0	0	0	1	1	1	0	0	1	1	1	0	0	1	1	1	1	0	1	0
TCGA-BR-4280	201	1	1	1	0	1	1	1	1	0	1	1	1	0	0	1	1	1	1	1	1	1	1	1	1	0	1	0	0	0	0	0	0	0	0	0	0	1	1	0	0	0	0	1	0	1	0	0	1
TCGA-VQ-AA64	560	1	0	0	0	1	0	1	1	0	1	1	0	0	0	0	1	0	0	0	0	0	1	1	1	1	1	1	1	1	1	1	1	1	0	0	0	0	0	0	0	1	0	1	0	0	0	0	0
TCGA-VQ-A91E	664	0	1	0	0	1	0	1	0	0	1	0	1	1	0	1	1	0	1	1	0	1	1	1	1	0	1	0	0	0	0	0	1	0	0	1	0	1	1	0	0	1	0	1	0	1	0	0	1
TCGA-VQ-AA6J	838	0	1	1	0	1	0	1	1	1	0	1	1	1	0	1	1	1	1	1	1	1	1	1	0	1	1	1	0	0	0	0	0	0	1	0	0	1	1	0	0	0	1	1	1	0	0	1	0
TCGA-VQ-A928	174	1	1	0	1	1	0	1	0	0	1	1	0	0	0	0	0	0	0	1	0	1	1	1	1	1	1	0	1	1	0	1	1	1	1	0	0	0	1	1	1	1	0	0	1	1	0	1	1
TCGA-CD-8532	354	1	0	0	0	1	0	1	0	1	1	0	1	1	0	0	0	0	0	0	0	0	0	0	0	0	0	0	0	0	0	0	0	0	0	1	1	1	0	1	0	0	1	1	1	1	0	1	1
TCGA-CG-5725	457	1	1	0	1	0	0	1	0	0	0	1	0	0	0	0	0	0	0	1	1	1	1	1	1	1	1	1	1	1	1	1	1	1	0	0	0	1	0	0	1	1	0	0	1	1	0	0	1
TCGA-IN-A7NR	198	0	0	0	0	0	1	0	1	0	0	0	0	0	0	0	1	0	1	0	0	0	1	0	0	0	0	0	0	0	0	0	0	0	0	1	0	1	1	0	0	1	1	0	1	1	0	0	0
TCGA-BR-8058	1133	0	1	0	1	1	1	0	0	1	1	0	0	1	1	0	0	0	0	0	0	1	1	0	0	1	1	0	1	1	0	0	0	1	1	1	1	1	1	1	1	1	1	1	0	1	1	1	1
TCGA-HU-8602	679	0	1	0	1	1	1	1	1	1	1	1	1	1	1	1	1	1	1	1	0	1	0	0	1	0	0	0	0	0	0	0	0	1	0	0	0	1	1	0	1	0	0	1	0	0	0	0	0
TCGA-BR-8690	325	0	0	0	0	1	1	1	1	1	0	0	0	0	0	0	1	0	0	1	1	1	0	1	0	0	0	0	1	0	0	1	0	0	0	0	0	1	1	0	0	0	1	0	0	1	0	0	1
TCGA-VQ-A91X	289	1	0	0	0	1	0	0	0	0	0	0	0	0	0	1	1	0	1	1	0	1	1	1	1	0	0	0	0	0	0	0	1	1	0	0	0	0	1	0	0	1	0	1	1	1	0	0	1
TCGA-HU-A4GF	785	0	1	0	0	1	1	1	0	0	0	1	1	0	0	0	1	0	1	1	1	0	1	1	1	0	1	0	1	1	0	1	1	1	1	1	0	1	1	1	0	0	1	1	1	1	0	1	1
TCGA-RD-A8N6	272	1	0	0	0	1	1	1	0	0	0	1	0	0	0	0	0	0	0	0	0	1	1	1	0	0	1	0	1	0	1	0	1	0	0	0	0	0	1	1	0	1	0	1	1	1	0	0	0
TCGA-VQ-A922	275	1	0	0	0	1	0	1	1	0	0	1	0	0	0	0	0	0	0	1	0	1	1	1	1	1	1	1	1	1	1	1	1	1	0	0	0	0	0	0	0	0	0	0	1	1	0	0	0
TCGA-HU-A4GU	200	0	1	1	1	1	0	1	1	0	0	1	1	1	0	1	1	0	1	1	0	0	1	1	1	0	1	0	1	0	0	1	1	0	0	0	0	1	1	0	1	1	0	1	0	1	0	0	0
TCGA-R5-A7ZF	259	1	1	0	1	1	1	1	1	0	0	1	1	0	0	0	1	0	1	1	0	1	0	1	1	0	0	0	1	0	1	1	1	1	0	0	0	0	0	0	0	1	0	1	0	1	0	0	0
TCGA-D7-8576	446	1	1	1	0	1	0	1	1	0	0	1	1	1	0	1	1	0	1	1	1	1	0	1	1	0	0	0	1	1	0	0	1	1	0	0	1	1	1	0	0	1	0	1	1	1	0	0	1
TCGA-BR-8286	895	0	0	0	0	1	0	1	1	0	0	1	0	0	0	0	0	0	0	1	0	1	1	0	0	0	1	0	0	0	0	1	1	1	0	0	0	1	1	1	0	1	0	1	1	1	0	1	0
TCGA-BR-8683	300	1	1	0	0	1	1	1	1	1	0	1	1	0	0	0	1	0	0	1	1	1	1	1	1	1	1	1	1	1	0	1	1	1	0	0	0	0	1	0	0	0	0	1	1	1	0	0	1
TCGA-BR-8291	607	1	0	0	1	0	0	0	0	0	1	1	0	0	0	0	1	0	0	0	0	1	1	1	1	1	1	1	1	1	0	1	1	1	1	1	1	1	0	1	1	1	1	0	1	1	1	1	1
TCGA-BR-7723	874	1	1	1	1	0	0	1	1	1	1	0	0	0	0	0	1	1	0	1	1	1	1	1	1	1	1	1	1	1	1	1	1	1	1	1	0	0	1	1	1	0	1	0	1	1	0	1	1
TCGA-CG-5723	2496	0	1	1	1	1	1	1	1	1	1	1	0	1	1	1	1	0	1	1	0	1	1	0	1	0	1	0	1	1	1	1	0	1	0	0	0	0	1	0	1	0	0	0	0	0	0	0	0
TCGA-CD-A4MH	371	0	1	1	0	1	0	1	1	1	0	0	0	0	0	1	0	0	0	1	1	1	1	1	0	0	1	0	0	0	0	0	0	1	0	0	0	0	1	0	0	1	0	1	1	1	0	0	0
TCGA-BR-A4CS	45	1	0	1	0	1	1	1	0	0	0	1	1	0	0	1	0	0	0	1	0	1	0	1	1	0	1	0	1	0	0	1	1	1	0	0	0	0	1	0	0	1	0	1	1	1	0	0	0
TCGA-BR-8364	675	0	0	0	0	0	0	0	0	0	0	1	1	0	0	0	0	0	0	0	0	0	1	1	1	0	1	1	1	1	0	0	1	1	1	1	1	1	0	1	1	1	1	0	1	1	1	1	1
TCGA-FP-8209	1811	1	1	0	1	0	1	0	1	0	1	1	1	1	0	0	1	0	0	0	1	1	1	0	0	0	1	1	1	0	0	1	0	0	1	1	1	1	1	1	1	1	1	0	1	1	1	1	1
TCGA-BR-6801	1223	0	1	0	0	1	1	1	0	0	0	1	1	0	0	0	0	0	0	1	0	1	0	1	1	0	1	1	1	1	0	1	1	1	0	0	0	1	1	0	0	1	0	0	1	1	0	0	1
TCGA-B7-A5TN	287	0	1	0	0	1	0	1	1	0	0	1	1	0	0	0	1	0	0	1	1	0	1	1	1	0	1	1	1	1	1	0	1	1	0	0	0	1	1	1	0	1	0	1	1	1	0	0	0
TCGA-BR-8381	224	0	0	0	1	1	1	1	1	0	1	0	0	1	0	0	0	0	0	1	1	1	0	0	0	0	0	0	1	0	0	0	0	1	0	1	0	1	1	0	1	0	1	1	0	0	0	0	1
TCGA-CD-8524	388	0	0	0	1	0	0	1	0	0	0	0	0	0	0	0	0	0	0	1	0	1	1	1	1	0	1	0	1	1	1	0	0	1	0	0	0	0	1	0	1	1	0	0	0	1	0	0	1
TCGA-VQ-A8PJ	82	1	0	0	0	1	0	1	0	0	0	1	1	0	0	0	0	0	0	1	1	0	1	1	1	1	0	0	1	1	1	1	1	1	0	0	0	0	1	0	0	1	0	1	1	1	0	0	0
TCGA-D7-8573	593	0	1	0	1	1	0	1	1	1	1	1	1	0	1	1	1	0	1	1	1	1	0	0	0	0	0	0	0	0	0	0	0	1	0	0	0	0	1	0	1	1	0	1	1	1	0	0	0
TCGA-VQ-A8PF	76	1	1	1	1	1	1	1	1	1	1	0	1	1	1	1	1	0	1	0	1	1	0	0	1	0	1	0	0	0	0	0	0	1	1	0	0	1	1	0	0	0	1	1	0	0	0	0	1
TCGA-BR-8059	439	1	0	1	0	1	0	1	0	0	0	0	0	0	1	0	0	0	0	1	0	1	1	1	1	0	1	0	1	1	1	1	1	1	0	0	0	0	0	0	0	1	0	0	1	1	0	0	1
TCGA-BR-8382	762	1	1	0	1	1	1	1	1	1	1	1	0	1	1	1	1	0	1	1	0	1	1	1	1	0	0	0	1	0	0	1	0	0	0	0	0	0	0	0	0	0	0	0	0	0	0	0	0
TCGA-BR-8077	21	0	1	1	1	1	1	1	1	1	0	1	0	0	0	0	0	0	1	1	1	1	1	1	0	0	1	1	1	0	0	1	0	0	0	0	0	0	1	1	1	0	1	1	0	1	0	0	1
TCGA-D7-6521	564	0	0	1	0	1	0	1	1	0	0	0	0	0	1	0	1	0	0	0	0	1	0	1	0	0	1	1	1	0	0	0	1	0	0	1	1	1	1	1	0	1	1	1	0	1	0	1	1
TCGA-CD-5801	401	1	0	1	1	1	1	1	1	1	1	1	0	1	0	0	1	0	0	1	0	1	0	0	0	0	0	0	1	0	0	0	0	0	0	0	0	1	1	0	1	0	0	1	0	0	0	1	1
TCGA-BR-7196	666	0	1	1	1	0	0	1	1	0	1	0	0	0	1	0	1	0	0	0	0	1	1	0	1	0	1	0	1	1	0	1	1	1	1	1	0	1	1	1	1	1	1	0	0	0	0	1	1
TCGA-CG-5732	2100	1	0	1	0	1	0	1	0	0	0	0	0	0	0	0	0	0	1	0	1	0	0	1	0	0	1	0	0	0	0	0	0	0	0	1	1	1	1	0	0	1	1	1	0	1	0	0	0
TCGA-EQ-8122	243	1	1	0	0	0	0	1	1	0	0	1	1	0	0	0	1	0	0	1	1	0	1	1	1	0	1	0	1	1	0	1	1	1	0	0	0	0	0	0	0	1	0	0	1	1	0	0	0
TCGA-FP-7998	678	0	1	1	1	1	1	1	1	1	1	1	1	1	1	1	1	1	1	1	1	1	0	0	1	0	1	0	1	0	0	0	0	1	0	0	0	1	1	0	1	0	1	1	0	0	0	1	1
TCGA-D7-6524	543	0	1	0	0	1	0	1	0	0	0	1	1	1	1	0	0	0	1	1	0	1	1	1	1	1	1	0	1	1	0	0	1	1	0	0	0	1	0	0	0	1	1	0	1	1	0	0	0
TCGA-BR-8366	29	0	1	1	1	1	1	1	1	1	1	0	1	1	1	1	1	1	1	1	1	1	0	0	0	0	0	0	1	0	0	1	0	0	0	1	0	1	1	0	1	1	1	0	0	0	0	1	1
TCGA-HU-A4GQ	3	1	1	1	1	1	1	1	1	1	1	1	1	1	1	1	1	1	1	1	0	1	1	0	1	0	0	0	0	0	0	0	0	1	0	0	0	1	0	0	0	1	0	0	0	0	0	0	1
TCGA-HU-A4H8	428	1	1	1	1	1	1	1	1	0	1	1	1	1	1	1	1	0	1	1	1	1	1	0	1	0	0	0	0	0	0	0	0	1	0	0	0	0	1	0	0	1	0	1	1	1	0	0	1
TCGA-KB-A6F7	1935	0	1	1	1	1	0	1	0	0	0	1	0	0	0	0	1	0	1	1	0	1	1	1	1	0	1	1	1	1	1	1	1	1	0	0	0	1	1	1	1	0	1	1	0	1	0	1	1
TCGA-VQ-A8E0	562	1	1	1	0	1	0	1	1	0	1	1	0	1	0	0	1	0	1	1	1	1	1	1	0	0	1	0	1	1	0	1	1	1	0	0	0	0	1	1	0	0	0	1	1	1	0	0	0
TCGA-BR-8483	164	0	0	0	0	1	0	1	1	0	0	1	0	0	0	0	0	0	0	1	1	0	0	1	1	0	1	0	1	0	1	1	1	1	0	0	0	0	1	0	0	0	0	0	0	1	0	0	0
TCGA-IN-A6RR	205	1	0	0	0	1	0	1	1	0	0	0	0	1	0	1	1	0	1	1	1	0	1	1	1	0	1	0	1	0	1	1	1	1	0	0	0	0	1	0	0	1	0	0	0	1	0	0	0
TCGA-IN-AB1X	411	0	1	1	0	1	1	1	1	1	1	1	1	1	1	1	1	0	1	1	1	1	1	0	1	0	0	0	0	0	0	0	0	1	0	0	0	1	1	0	0	0	1	1	0	1	0	0	0
TCGA-3M-AB46	1765	0	0	0	0	1	0	1	1	0	0	1	0	1	0	0	0	0	0	1	0	1	0	0	0	0	1	0	0	0	0	1	0	1	0	0	0	0	1	0	0	1	0	1	1	1	0	0	0
TCGA-FP-8631	17	0	1	0	0	1	0	0	1	0	1	0	0	1	0	0	1	0	0	1	1	0	1	1	1	0	1	0	1	0	0	0	1	0	0	0	0	0	0	0	0	1	0	1	1	1	0	0	0
TCGA-BR-7715	1023	0	1	0	1	1	0	1	1	1	0	1	0	0	0	0	1	0	0	1	1	0	1	1	1	0	1	1	1	1	1	1	1	0	0	0	0	1	0	0	1	1	0	0	0	1	0	0	1
TCGA-D7-6519	625	0	0	0	1	1	0	0	0	0	0	1	0	0	0	1	1	0	0	1	0	0	1	1	1	1	1	0	1	1	1	1	1	1	0	0	0	0	0	0	0	1	0	1	0	1	0	0	1
TCGA-BR-4257	294	1	0	1	1	1	1	1	0	0	0	1	1	1	1	1	1	1	0	1	0	1	1	1	1	1	1	0	0	1	0	0	1	1	0	0	1	1	1	1	1	1	1	1	1	0	0	1	1
TCGA-D7-6815	486	0	1	1	0	1	1	1	1	0	1	1	1	1	1	1	0	0	0	1	1	1	1	1	1	0	1	0	1	1	0	0	1	0	0	0	0	1	1	0	0	1	0	1	1	1	0	0	0
TCGA-BR-4187	141	1	0	1	0	0	1	0	0	0	0	1	1	0	1	1	1	0	0	0	0	1	1	0	1	1	1	1	1	1	0	1	0	1	1	1	1	1	0	1	1	1	1	0	1	0	1	1	1
TCGA-CD-8530	377	0	1	1	1	1	1	1	1	0	0	1	0	0	0	0	1	0	0	1	1	1	1	1	1	1	0	0	1	1	0	1	1	1	0	0	0	0	1	1	1	1	0	0	1	0	0	0	0
TCGA-BR-6456	526	1	1	0	0	0	0	1	1	1	1	1	0	1	0	0	0	0	0	0	0	1	1	1	1	1	1	1	1	1	1	1	1	0	0	0	0	0	0	1	0	1	0	0	1	1	0	0	0
TCGA-BR-8485	280	0	1	0	0	1	0	1	1	0	0	0	1	0	0	0	0	0	0	0	1	1	1	1	1	0	1	1	1	1	0	1	1	1	1	1	0	0	1	0	0	0	0	1	0	1	0	1	1
TCGA-R5-A805	281	1	1	1	0	1	1	1	0	0	1	1	1	1	0	1	1	0	1	1	0	0	1	1	0	0	1	1	0	0	0	0	0	1	1	0	1	1	1	1	0	1	1	1	1	1	0	1	0
TCGA-MX-A663	300	1	0	0	0	0	0	1	1	0	0	1	0	0	0	0	0	0	0	1	0	1	1	1	1	1	1	1	1	1	1	1	1	1	0	1	0	0	1	1	0	1	0	0	1	1	0	1	0
TCGA-HU-A4H3	882	0	1	0	1	1	0	1	1	0	1	1	0	1	0	0	1	0	0	1	0	1	1	1	1	0	0	0	1	0	1	1	0	1	0	0	0	0	1	0	1	0	0	1	0	0	0	0	0
TCGA-CD-8535	390	0	1	0	1	0	0	1	1	0	0	1	0	0	0	1	1	0	1	1	0	0	1	1	1	1	1	0	1	1	0	1	1	1	0	0	0	0	0	0	1	1	0	0	0	1	0	0	1
TCGA-BR-8589	825	0	1	0	1	1	0	1	1	1	1	1	1	1	1	1	1	0	1	1	1	1	0	1	1	0	1	0	1	0	0	0	0	1	0	0	0	1	1	0	1	0	1	1	0	0	0	0	1
TCGA-D7-A6F2	476	0	1	1	0	1	0	1	1	0	0	1	0	1	0	1	0	0	0	1	1	1	1	1	1	0	1	1	0	0	0	1	1	0	1	1	0	1	1	0	0	1	1	1	1	1	0	1	1
TCGA-VQ-A94O	640	1	0	1	0	1	0	0	1	0	0	1	0	0	0	0	0	0	0	1	1	1	1	1	1	0	1	1	1	0	1	1	1	0	0	0	0	0	1	0	0	0	1	1	1	1	0	0	0
TCGA-KB-A93H	1145	0	1	0	1	1	0	0	1	0	0	1	1	0	0	1	1	0	1	1	1	1	1	1	1	0	0	0	0	0	0	1	1	0	0	0	0	0	1	0	0	1	0	1	1	1	0	0	0
TCGA-CD-8526	381	0	1	0	0	1	0	1	1	0	0	0	0	0	0	0	0	0	0	1	0	1	1	1	1	0	1	1	1	1	0	1	1	0	0	0	0	0	1	0	0	0	1	1	0	1	0	0	1
TCGA-RD-A8NB	513	1	1	1	1	1	1	1	1	1	1	1	1	1	1	1	1	1	1	1	0	1	1	1	0	1	0	0	1	1	0	1	0	0	0	1	0	1	1	0	1	0	1	0	0	1	0	0	1
TCGA-B7-A5TJ	335	0	0	0	0	1	0	1	0	0	0	1	0	1	0	0	0	0	0	1	0	1	1	1	1	0	0	0	1	0	0	0	1	1	0	0	0	1	1	1	0	1	0	1	1	1	0	0	1
TCGA-BR-8678	754	0	1	0	1	0	0	1	1	1	0	1	1	0	1	1	1	1	1	1	1	1	1	1	1	1	1	1	1	1	1	1	1	1	0	0	0	1	1	0	1	1	0	0	0	1	0	0	0
TCGA-RD-A7C1	507	1	1	1	1	1	1	1	1	1	1	1	1	1	1	1	1	1	1	1	1	1	1	0	0	0	0	0	1	0	0	0	0	1	0	0	0	1	1	0	0	0	0	1	0	0	0	0	0
TCGA-HU-8604	694	0	1	1	1	1	1	1	1	1	1	1	1	1	1	1	1	1	1	1	1	1	1	1	1	0	1	0	1	1	0	1	0	0	0	0	0	0	1	0	0	0	0	1	0	0	0	0	0
TCGA-D7-A6F0	678	0	1	1	1	0	1	1	1	0	0	0	0	0	0	0	1	0	1	1	1	0	1	1	1	0	1	0	1	1	0	1	1	1	0	0	0	0	1	0	0	0	1	0	0	1	0	1	1
TCGA-VQ-AA6G	792	1	1	1	0	1	1	1	1	0	0	1	1	1	1	1	1	0	1	1	1	0	1	1	1	0	0	0	1	0	0	1	1	1	0	0	0	1	1	0	0	1	0	1	1	1	0	0	0
TCGA-BR-6458	588	1	1	0	1	0	0	1	0	0	0	1	0	1	1	0	1	0	0	0	1	1	1	1	1	1	1	1	1	1	0	1	1	1	1	0	0	1	1	1	1	0	1	0	0	1	0	1	1
TCGA-BR-8367	801	1	1	0	0	0	1	1	1	0	0	1	1	1	0	1	1	0	1	0	1	1	1	1	1	0	1	0	0	1	0	0	1	1	1	1	1	1	1	1	0	1	1	0	1	1	1	1	1
TCGA-BR-8677	813	0	0	0	1	0	1	1	1	1	1	1	1	1	1	0	1	0	0	1	0	1	0	0	0	1	1	0	1	0	0	1	0	1	0	1	0	1	0	0	1	0	1	0	0	1	0	1	0
TCGA-FP-A9TM	189	0	1	0	0	1	0	1	1	0	0	0	1	1	0	1	1	0	1	0	1	0	0	1	0	0	0	0	0	0	0	0	0	0	1	1	0	1	1	1	0	1	1	1	0	1	0	1	1
TCGA-VQ-A91K	1862	0	1	1	0	1	0	1	1	0	1	1	0	1	0	0	1	0	1	1	0	1	1	0	0	0	0	0	0	0	0	0	0	1	0	0	0	1	1	0	0	0	0	1	0	1	0	1	0
TCGA-HU-A4G3	170	0	1	0	0	1	1	0	0	0	1	0	0	0	0	0	1	0	1	0	0	0	1	1	1	0	1	0	1	0	0	0	1	1	1	1	1	1	1	1	0	1	1	1	1	1	1	0	1
TCGA-HU-A4GH	358	0	0	1	0	1	0	1	0	0	0	0	0	0	0	1	0	0	1	1	1	1	1	1	1	0	0	0	0	0	0	0	1	0	0	0	0	1	1	0	0	1	0	1	1	1	0	0	0
TCGA-R5-A7ZI	2267	0	1	1	1	1	1	1	1	1	1	0	1	1	1	0	1	0	1	1	1	1	1	1	0	0	1	0	1	0	0	0	0	0	0	0	0	1	0	0	1	0	0	1	0	1	0	0	0
TCGA-BR-8365	533	1	1	1	1	0	1	1	0	0	1	0	1	1	0	1	1	0	0	0	0	1	1	1	1	1	1	1	1	0	0	1	1	0	0	1	1	1	0	1	1	1	1	0	1	1	1	1	1
TCGA-D7-A74A	607	0	0	0	0	1	1	1	0	0	0	1	0	0	0	0	0	0	0	1	0	1	1	1	1	0	1	0	0	0	0	1	1	1	0	0	0	1	1	0	0	1	0	1	1	1	0	0	1
TCGA-F1-6874	440	0	1	1	0	1	0	1	1	0	0	1	1	1	0	0	1	0	1	1	0	1	0	1	1	0	1	0	0	0	0	0	1	1	0	0	0	1	1	1	0	0	1	1	0	0	0	0	0
TCGA-BR-6802	940	0	0	1	1	1	1	1	1	1	1	1	1	1	1	1	1	1	1	1	0	1	1	1	1	0	1	0	1	1	0	0	1	1	0	0	0	1	1	0	0	0	1	1	0	1	0	0	1
TCGA-BR-8676	229	0	1	1	1	1	1	1	1	1	1	1	0	0	0	0	1	1	1	1	1	1	1	1	1	0	1	0	1	1	1	1	0	1	1	1	1	0	1	0	1	1	1	1	1	1	0	1	1
TCGA-BR-A4QL	491	1	0	1	0	1	1	1	1	0	1	1	0	0	0	0	1	1	0	1	0	1	1	0	0	0	0	0	1	0	0	0	0	1	0	0	0	0	1	0	0	1	0	1	0	1	0	0	1
TCGA-BR-7958	899	0	1	1	1	1	1	1	1	1	1	1	1	1	1	0	1	0	1	1	0	1	0	0	0	0	1	1	0	0	0	0	0	1	0	0	0	1	1	0	1	0	1	1	0	0	0	0	1
TCGA-FP-7735	106	1	0	0	0	1	1	0	0	0	0	0	0	0	0	0	0	0	0	0	0	1	1	1	0	0	1	0	1	1	0	1	1	1	0	1	0	0	1	1	0	1	1	1	0	1	1	0	0
TCGA-BR-8372	951	0	1	1	1	1	1	1	1	1	1	1	1	1	1	1	1	1	1	1	0	1	1	0	1	1	0	0	1	0	0	0	0	0	0	0	0	1	1	0	1	0	0	1	0	0	0	0	1
TCGA-CD-8531	383	0	0	1	1	1	0	1	1	0	1	1	0	1	1	0	0	0	0	1	0	1	0	0	1	1	1	0	1	1	0	0	1	0	0	0	1	1	1	1	1	1	1	1	0	1	0	1	1
TCGA-BR-6455	422	1	1	1	1	0	0	1	1	0	1	1	0	1	1	0	0	1	0	0	0	1	1	1	1	0	1	0	1	1	0	1	1	1	0	1	0	1	1	0	1	1	1	0	0	1	0	0	1
TCGA-BR-8686	635	1	1	0	1	0	0	1	1	0	1	0	1	0	0	0	1	0	1	0	0	1	0	0	0	0	0	0	1	0	0	0	0	0	1	1	0	1	1	0	1	0	1	0	0	0	0	0	1
TCGA-CG-5721	183	0	0	1	1	1	1	1	1	1	1	1	1	1	1	1	1	1	1	1	0	1	0	1	1	0	1	1	1	0	0	1	0	1	0	0	0	1	1	0	1	0	1	1	0	0	0	1	0
TCGA-VQ-A91S	1000	0	1	0	1	1	1	1	1	1	0	1	1	1	0	1	1	1	1	1	1	1	1	1	1	0	1	0	0	0	0	1	1	1	0	0	0	1	1	0	0	0	0	0	1	1	0	1	1
TCGA-D7-6818	376	1	1	1	1	1	0	1	1	0	0	1	1	0	1	0	0	0	0	0	1	1	1	1	1	1	1	1	1	1	0	1	1	1	0	0	1	0	0	1	1	1	0	0	1	1	0	0	0
TCGA-VQ-A8DU	166	1	1	1	1	1	0	1	1	0	0	1	0	0	0	0	0	0	0	1	1	0	1	1	1	0	1	0	1	0	0	1	1	0	0	0	0	0	1	0	0	1	0	1	1	1	0	0	0
TCGA-B7-A5TK	288	0	1	1	1	1	1	1	1	1	1	1	1	1	1	1	1	1	1	1	1	1	0	0	1	0	0	0	1	1	0	1	0	1	0	0	0	1	1	0	0	0	0	0	0	0	0	0	1
TCGA-VQ-A924	1686	1	1	0	1	1	1	1	1	1	1	1	1	1	1	1	1	1	1	1	0	1	1	1	1	1	1	0	0	0	0	1	1	1	0	0	0	0	1	0	0	0	0	1	0	0	0	0	0
TCGA-BR-8373	450	0	1	0	0	1	1	1	1	0	0	1	1	0	0	1	0	0	0	1	0	0	1	1	1	1	1	0	1	1	0	1	1	1	0	0	0	0	1	1	0	1	1	1	1	1	0	1	1
TCGA-IN-8663	103	1	1	1	1	1	1	1	1	1	1	1	1	1	1	1	1	1	1	1	1	1	1	1	1	1	1	1	1	1	1	1	1	1	0	0	0	1	1	0	1	1	0	1	1	0	0	0	1
TCGA-BR-A4J4	16	0	1	1	0	1	1	1	1	0	1	1	1	1	1	1	1	0	1	1	1	1	0	0	0	0	0	0	0	0	0	0	0	1	0	0	0	1	1	0	0	0	0	0	1	0	0	0	1
TCGA-VQ-A91U	52	1	1	0	0	1	1	1	1	1	1	0	1	1	0	0	0	0	0	1	1	1	1	1	0	0	0	0	0	0	0	0	0	1	0	1	0	1	1	0	0	0	1	1	0	1	0	1	1
TCGA-BR-6705	779	1	0	0	1	0	0	1	1	0	0	1	0	0	0	0	0	0	0	0	0	1	1	1	1	1	1	1	1	1	1	1	1	1	0	1	1	0	1	1	1	1	0	0	0	1	0	1	1
TCGA-F1-6875	2197	1	1	1	1	0	0	1	0	1	0	1	0	0	0	1	1	1	1	1	1	0	1	1	1	1	1	1	1	1	1	1	1	1	0	0	0	0	1	0	1	1	0	0	0	1	0	0	0
TCGA-D7-5578	385	0	1	0	0	1	0	1	1	0	0	0	0	1	0	0	1	0	1	1	1	1	1	1	1	0	1	1	0	0	0	1	1	0	0	0	0	1	1	0	0	1	1	1	0	1	0	1	0
TCGA-D7-A6EX	344	0	0	1	1	1	0	1	0	0	0	1	0	0	0	0	0	0	0	1	0	1	1	1	1	0	1	0	1	1	1	1	1	0	0	0	0	1	1	0	1	1	0	1	0	1	0	0	1
TCGA-HU-8244	742	0	0	0	0	1	1	0	0	0	0	1	1	1	0	1	1	0	1	1	0	1	1	0	1	0	0	0	0	0	0	0	1	1	0	0	0	0	1	0	0	1	0	1	1	1	0	0	0
TCGA-BR-7957	276	1	0	0	1	0	0	1	0	0	0	1	1	1	0	0	0	0	0	0	0	1	1	1	1	1	1	0	1	1	0	1	1	1	0	1	1	1	0	1	1	1	0	0	1	1	0	0	1
TCGA-HU-A4HD	1016	0	1	0	0	1	0	1	0	0	0	1	0	0	0	0	0	0	0	1	1	0	1	1	1	0	1	0	1	1	1	1	1	1	0	0	0	0	1	1	0	1	0	1	1	1	0	0	1
TCGA-HU-8610	23	0	1	0	1	1	1	1	1	1	0	1	0	1	0	0	1	0	1	1	1	0	1	1	1	1	1	1	1	1	0	0	1	1	0	0	0	1	1	1	1	0	1	1	1	1	0	1	0
TCGA-VQ-A91Y	296	1	1	0	1	1	1	1	1	1	1	0	1	0	0	0	1	0	0	0	1	0	0	1	0	0	1	0	1	0	0	1	0	0	1	1	0	1	1	1	1	1	1	0	1	1	1	1	1
TCGA-HU-A4G9	736	0	1	0	1	1	1	1	1	0	1	1	1	1	0	1	1	0	1	1	0	0	1	1	1	0	0	0	1	0	0	0	1	1	0	0	0	0	1	0	1	1	0	1	1	1	0	0	0
TCGA-BR-8591	856	0	0	0	1	1	0	1	1	0	1	0	1	1	1	1	1	0	1	1	0	1	1	0	0	0	0	0	0	0	0	0	0	1	0	0	0	1	1	1	0	0	1	1	1	1	0	0	0
TCGA-BR-8297	225	0	1	0	1	0	1	1	1	0	0	0	0	0	0	0	1	0	0	0	1	1	1	1	1	0	1	0	1	1	0	1	1	1	0	1	1	1	0	1	0	1	1	0	0	1	1	0	1
TCGA-D7-8570	752	0	1	1	1	1	1	1	1	1	1	0	1	0	1	0	1	0	1	1	1	1	0	1	0	0	1	1	1	0	0	0	0	0	0	0	0	1	1	0	1	0	1	1	0	0	0	1	1
TCGA-BR-6710	273	0	1	0	0	1	1	0	1	0	1	0	0	1	1	1	1	0	1	1	1	1	1	1	1	0	1	1	1	0	0	0	1	1	0	0	0	0	1	0	0	1	0	0	0	1	0	0	1
TCGA-VQ-AA6D	521	0	1	1	1	1	0	1	1	0	0	1	0	1	0	1	1	0	1	1	1	0	1	1	1	1	1	0	1	0	1	1	1	0	0	0	0	0	1	0	1	0	0	1	1	1	0	0	0
TCGA-VQ-A8DV	403	1	1	0	1	1	1	1	1	0	0	1	1	0	0	1	1	0	0	1	1	1	1	1	1	0	1	1	1	1	1	1	1	1	0	0	0	0	1	0	1	1	0	1	1	1	0	0	1
TCGA-CD-A48A	378	0	1	1	1	1	1	1	1	1	0	1	1	1	1	1	1	1	1	1	1	1	1	1	1	0	0	0	1	0	0	1	0	1	0	0	0	0	1	0	0	1	0	0	0	0	0	0	1
TCGA-CG-4301	92	0	1	1	0	1	1	1	1	0	0	1	1	1	0	1	1	0	0	1	1	0	1	0	1	1	1	1	1	1	1	1	1	0	1	0	0	1	1	1	0	0	1	1	1	1	1	1	1
TCGA-BR-8487	34	0	1	0	0	1	1	1	1	0	1	1	1	1	0	1	1	0	1	1	0	1	0	0	0	0	0	0	0	0	0	0	0	1	0	0	0	0	0	0	0	1	0	1	0	1	0	0	0
TCGA-RD-A8N9	1083	0	1	0	1	1	1	1	1	0	1	0	0	1	0	0	1	0	0	1	1	1	1	1	1	1	1	1	1	1	0	1	1	1	1	1	0	1	0	0	1	0	0	1	1	1	0	1	1
TCGA-D7-8578	643	0	0	1	0	1	0	1	0	0	0	0	0	0	0	1	0	0	0	1	0	1	1	1	1	1	1	0	1	1	1	1	1	1	0	0	1	0	0	0	0	1	0	0	1	1	0	0	0
TCGA-CD-A486	192	1	0	0	1	1	0	0	1	0	1	0	0	0	0	0	1	0	0	1	0	0	1	1	0	0	1	1	1	0	0	1	1	1	0	0	0	0	1	1	1	1	0	1	1	1	0	0	0
TCGA-CG-5734	243	1	1	1	0	1	1	0	1	1	1	0	0	1	1	0	1	0	1	1	1	1	0	1	0	0	1	0	1	0	0	0	1	0	0	0	0	1	1	0	0	0	0	1	0	0	0	0	0
TCGA-CG-4469	215	1	1	0	0	1	1	1	1	0	0	1	1	1	0	1	1	0	1	1	0	1	1	0	1	0	0	0	1	0	0	0	0	1	1	1	1	1	1	1	0	1	1	1	1	1	1	1	1
TCGA-CG-5722	30	0	1	1	1	0	0	1	1	1	1	0	1	1	1	1	1	1	1	1	1	1	0	0	0	0	0	0	0	0	0	0	0	1	0	1	0	1	1	0	1	0	1	0	0	1	0	0	0
TCGA-IN-A7NU	356	0	0	0	0	1	1	1	1	0	0	1	0	1	0	0	1	0	1	1	0	1	1	1	1	0	1	0	1	0	1	1	0	1	0	0	0	1	1	1	0	0	1	1	0	1	0	1	0
TCGA-D7-8575	554	1	1	1	0	1	1	1	0	0	1	0	1	1	1	1	1	0	1	1	1	0	1	1	1	0	1	1	1	1	1	1	1	1	1	1	1	1	1	1	0	1	1	1	1	1	1	1	0
TCGA-VQ-A91N	570	1	1	1	0	1	0	1	1	0	0	0	0	0	0	1	1	0	1	1	0	1	1	1	1	1	0	0	0	0	0	1	1	1	0	0	0	1	1	0	0	1	0	1	1	1	0	0	1
TCGA-R5-A7O7	1389	0	1	1	1	1	1	1	1	0	1	1	0	1	0	0	0	0	1	1	1	1	1	1	1	1	1	1	1	1	0	1	1	0	0	1	0	1	1	1	0	0	0	1	1	1	0	0	0
TCGA-D7-6526	523	0	0	0	0	1	0	1	1	0	0	1	0	0	0	0	0	0	0	1	0	1	1	0	1	0	1	1	1	1	0	0	1	1	0	0	0	0	1	0	0	1	0	1	1	1	0	0	1
TCGA-IN-A6RS	383	0	0	1	0	1	0	1	1	0	0	1	0	1	0	0	1	0	1	1	0	1	1	1	1	0	0	0	1	1	1	1	1	1	0	0	0	0	1	0	0	0	1	1	0	1	0	0	1
TCGA-D7-6528	463	0	1	0	1	1	1	1	1	1	1	1	1	1	1	1	1	0	1	1	1	1	0	1	1	0	1	0	1	1	0	1	1	0	0	0	0	0	1	0	0	1	0	1	1	1	0	0	0
TCGA-VQ-A8PP	712	1	1	1	1	1	0	1	1	0	0	1	1	1	1	1	1	1	0	1	0	1	1	1	1	0	1	0	1	1	1	1	1	1	0	0	0	0	1	0	1	0	1	1	0	1	0	0	1
TCGA-B7-5818	356	0	1	1	0	1	0	1	1	1	1	1	0	1	1	0	1	0	1	1	0	0	0	1	1	0	1	1	1	0	0	0	0	0	0	0	0	0	1	0	0	1	1	1	0	0	0	0	0
TCGA-CG-4437	245	0	1	1	1	1	0	1	0	1	1	1	0	1	1	0	1	1	1	1	0	1	1	1	1	0	1	1	1	0	0	0	1	1	0	0	0	1	1	0	0	1	1	1	0	0	0	0	0
TCGA-IN-8462	572	0	0	1	1	1	1	1	1	0	0	1	1	0	0	1	1	0	1	1	0	0	1	0	0	0	0	0	1	0	0	1	0	0	0	0	0	1	1	0	0	1	0	0	1	1	0	0	0
TCGA-HU-A4H4	725	0	1	1	1	1	1	1	1	1	1	1	1	1	0	1	1	0	1	1	1	1	1	0	0	0	0	0	0	0	0	0	0	1	0	1	0	1	1	0	0	0	1	1	0	1	0	0	0
TCGA-BR-6457	416	0	0	0	1	0	0	0	1	0	0	0	0	0	0	0	0	0	0	0	1	0	1	1	1	0	1	1	1	1	0	1	1	0	0	1	1	1	0	1	1	1	0	0	0	1	0	0	0
TCGA-BR-6803	949	0	0	0	0	0	0	0	1	0	0	0	0	1	0	0	1	0	0	0	1	0	1	1	1	0	1	1	1	1	0	0	1	0	0	1	1	1	1	1	0	1	1	0	0	1	1	0	1
TCGA-D7-8572	511	0	1	1	1	1	1	1	1	1	0	1	1	1	1	1	1	0	0	1	1	1	1	1	1	1	1	1	1	1	1	1	1	1	0	0	0	1	0	1	0	0	1	1	1	0	0	1	0
TCGA-BR-8592	191	1	1	1	0	0	0	1	1	0	0	0	1	1	0	1	1	0	0	0	1	1	1	1	0	0	1	0	1	0	0	0	0	0	1	1	1	1	0	1	0	1	1	0	1	1	0	1	1
TCGA-D7-6520	573	0	1	1	0	1	0	1	0	0	1	1	0	0	0	0	0	0	0	0	1	0	0	1	1	0	1	1	1	1	0	1	1	1	0	0	0	1	1	0	0	1	0	1	0	1	0	0	0
TCGA-BR-6707	605	1	1	1	1	1	1	1	1	1	1	0	0	1	1	0	0	0	1	1	1	1	0	0	0	0	0	0	0	0	0	1	0	0	0	0	0	1	1	0	0	0	0	1	0	1	0	0	0
TCGA-HU-A4GX	616	0	1	1	1	1	1	1	1	1	1	0	1	1	1	1	1	0	1	1	0	1	0	0	1	0	1	0	0	0	0	1	0	1	0	0	0	1	1	0	0	0	0	1	0	1	0	0	1
TCGA-BR-8371	359	1	0	1	1	0	0	0	1	0	1	1	1	0	0	0	1	1	0	0	0	1	0	0	0	0	1	0	1	0	0	0	0	0	0	1	1	1	1	1	1	1	1	0	1	1	0	0	1
TCGA-D7-A748	132	1	0	1	1	0	0	1	0	1	0	1	1	1	1	0	0	0	0	1	0	0	1	1	1	1	1	1	1	1	1	1	0	0	0	0	0	1	1	1	0	1	1	0	1	0	0	0	1
TCGA-HU-A4G8	690	0	1	0	1	1	1	1	1	1	1	1	1	1	1	1	1	1	1	1	1	1	1	0	1	0	0	0	0	0	0	0	0	1	0	0	0	0	1	0	0	0	0	1	0	1	0	1	1
TCGA-RD-A7BW	156	1	1	1	1	0	1	1	1	1	1	1	1	0	1	0	1	0	0	0	1	0	1	1	0	0	1	1	1	1	0	1	0	0	1	1	1	1	0	0	1	1	1	0	1	0	1	1	1
TCGA-CG-4466	577	0	1	0	0	1	0	1	1	0	0	1	1	1	0	1	1	0	1	1	1	1	1	1	1	0	0	0	0	0	0	0	1	0	0	0	0	1	0	0	0	0	0	1	1	1	0	0	0
TCGA-CG-4306	1	1	1	1	1	1	1	1	1	1	1	0	1	1	1	1	0	1	0	1	0	1	1	0	1	1	1	0	0	0	0	1	1	1	0	0	0	1	1	1	1	1	1	1	1	1	0	1	1
TCGA-D7-A6EY	348	1	1	1	1	1	1	1	0	1	1	1	1	1	1	1	1	1	1	1	0	1	1	0	0	0	0	0	1	0	0	1	0	0	1	1	0	1	1	0	0	0	1	1	0	1	0	1	1
TCGA-CD-8528	375	0	0	1	0	1	0	1	1	0	1	1	1	1	1	1	1	0	0	1	0	1	1	1	1	0	0	0	0	1	0	1	1	1	0	0	0	0	1	0	0	1	0	1	1	0	0	0	1
TCGA-RD-A8N1	3519	0	1	0	1	1	0	1	1	0	1	0	0	1	0	0	1	1	0	0	1	0	0	1	0	0	0	0	1	0	0	0	0	1	1	1	1	1	1	1	1	0	1	1	1	1	1	1	1
TCGA-VQ-AA69	864	0	1	0	1	1	1	1	1	1	1	1	1	0	1	1	1	1	1	1	1	1	1	1	1	1	1	1	1	1	0	1	1	1	0	0	0	1	1	0	1	1	0	1	0	1	0	0	1
TCGA-VQ-A92D	2032	0	1	0	0	1	0	1	1	0	0	1	1	0	0	0	1	0	0	1	0	1	1	1	0	1	1	0	1	1	1	1	1	1	0	0	0	0	1	0	0	1	0	1	1	1	0	0	0
TCGA-BR-8289	81	1	0	1	1	0	0	1	1	0	1	1	0	0	0	0	1	0	0	0	0	1	1	1	1	0	1	1	1	1	1	1	1	1	0	0	1	0	1	1	1	1	0	0	1	1	0	0	1
TCGA-BR-8295	67	1	0	0	1	0	0	0	0	0	0	0	0	0	0	0	1	0	0	1	0	1	1	1	1	1	1	1	1	1	1	1	1	1	0	0	0	0	1	0	1	1	0	0	1	1	0	0	1
TCGA-VQ-A91Q	633	1	1	0	0	1	0	1	0	0	0	1	0	0	0	0	0	0	0	1	0	0	1	1	1	1	1	0	1	1	1	1	1	1	0	0	0	0	1	1	0	1	0	1	1	1	0	0	1
TCGA-BR-8296	474	1	0	1	0	1	0	0	1	0	0	0	0	0	0	0	1	0	0	0	1	0	0	0	0	0	1	0	0	0	0	0	0	0	1	1	1	1	1	1	0	1	1	1	1	1	1	1	1
TCGA-CD-8533	468	0	0	0	1	1	0	0	1	0	0	0	0	0	0	1	0	0	0	1	1	1	0	1	1	1	1	1	1	1	1	1	1	1	0	0	0	0	0	0	1	1	0	1	1	1	0	0	1
TCGA-CG-4477	942	0	1	0	1	1	1	1	1	1	1	0	1	0	1	1	1	1	1	1	1	1	0	0	1	0	0	0	1	0	0	0	0	0	1	0	0	1	1	1	0	0	1	1	1	0	1	1	1
TCGA-VQ-A8P3	1132	0	1	0	1	1	1	1	0	0	1	1	0	0	1	1	1	0	0	1	0	1	1	1	1	1	1	0	1	0	0	1	1	1	0	0	0	0	1	0	1	0	0	1	0	1	0	0	1
TCGA-RD-A8N0	1236	0	1	1	1	1	1	0	1	0	1	0	0	0	1	1	1	0	1	0	1	0	0	0	0	0	0	0	1	0	0	0	0	1	1	1	1	1	1	1	1	0	1	1	1	1	1	1	1
TCGA-BR-7722	466	1	1	0	0	1	0	0	0	0	1	0	0	0	0	0	0	0	0	1	1	0	0	1	0	0	0	0	1	0	0	0	1	0	1	1	1	1	1	1	0	1	0	1	1	1	0	0	0
TCGA-CG-4441	426	1	1	0	0	1	0	1	0	0	1	1	0	0	1	1	1	0	0	1	0	1	1	1	1	1	1	1	0	1	1	0	1	1	0	0	0	1	1	0	0	1	0	1	0	0	0	0	0
TCGA-BR-6453	485	0	0	1	0	0	0	0	1	0	0	0	0	1	0	0	1	0	0	0	0	1	0	0	0	0	1	0	0	0	0	0	0	0	0	1	1	1	1	1	1	0	1	0	0	1	0	0	1
[truncated: 583 more columns]
