# Supplementary material for: A Signature Based on Costimulatory Molecules for the Assessment of Prognosis and Immune Characteristics in Patients With Stomach Adenocarcinoma
Source: Front Immunol. 2022 Jul 22;13:928742. doi: 10.3389/fimmu.2022.928742 (PMC9353527; doi:10.3389/fimmu.2022.928742)
Supplement: Supplementary file 4 [file DataSheet_2.zip › Raw date/8.Risk signature construction/uni.trainCox.txt]

id	HR	HR.95L	HR.95H	pvalue
CD274|TNFSF4	0.618767237227738	0.414153152754922	0.924471759588451	0.0191121493930961
CD276|LTBR	1.64313396319739	1.04112483979342	2.5932425371279	0.0329188078859228
CD28|CD80	1.53372153758461	1.0192629808578	2.30784576603698	0.040220062309017
CD28|CTLA4	1.91822476366296	1.23383330687101	2.98223935392149	0.00381266928496696
CD40LG|CTLA4	1.642072802164	1.05163178147318	2.56401825725491	0.0291546669075825
CD40LG|FASLG	1.71206153393208	1.14249941470148	2.56556341145762	0.00917423946566414
CD40LG|ICOS	1.59998671783845	1.05626623492653	2.42359114834106	0.0265321493196004
CD40LG|PDCD1	1.59795373018971	1.07198615581702	2.38198610119276	0.021377755652554
CD40LG|RELT	1.65287973505978	1.01018323427758	2.70447115520092	0.0454685602499471
CD70|CTLA4	1.53602867875559	1.00869646302996	2.3390427035626	0.0454658003101223
CD86|EDAR	1.72786768874623	1.08142603605305	2.76073134017533	0.0221739641204692
CTLA4|EDA	0.603810947849128	0.383771785726359	0.950011632700964	0.0291291801435297
CTLA4|TNFSF4	0.582189533765553	0.366972033516275	0.923625296397745	0.0215976194272307
CTLA4|TNFSF8	0.569143456498179	0.376850285868613	0.859556928099636	0.00737514922499787
EDA|VTCN1	1.540207638424	1.02584074275589	2.31248328379578	0.037250956856811
EDAR|TNFRSF19	0.615989586312808	0.412320035004532	0.920263722915267	0.0179974131519409
FASLG|PDCD1LG2	0.600298364199694	0.380636678587037	0.94672464933888	0.0281283361103167
FASLG|TNFSF18	0.628318169551335	0.40396464734233	0.977272948971176	0.0392105585391918
FASLG|TNFSF8	0.442145798854054	0.27223640303268	0.718099803209721	0.000972833400831392
ICOS|NGFR	0.637376814786426	0.426972099115097	0.951465458443877	0.0275698827359109
ICOS|TNFSF8	0.45556885008895	0.257440353344036	0.806178885615549	0.00693791342237605
NGFR|TNF	1.50645036915426	1.00121921996187	2.26662919516409	0.0493206034843115
NGFR|TNFRSF17	1.59148906183378	1.02850624809982	2.46263689561051	0.0369647050562742
NGFR|TNFRSF19	1.6681442455939	1.05758622138752	2.63118521008833	0.0277529331400052
PDCD1|PDCD1LG2	0.567858040172107	0.352412541037454	0.915014978862045	0.0200801957905297
PDCD1|TNFRSF9	0.541508847197648	0.348368732056899	0.841728331535311	0.00641947123939762
PDCD1|TNFSF8	0.516614541992179	0.301955902480444	0.883872720504524	0.0159308978533191
RELT|TNFRSF18	1.51091164767927	1.01096550072449	2.25809288789471	0.0440976811265209
RELT|TNFSF8	0.635525641586673	0.420751069838147	0.959933010436598	0.0312166359729257
TNF|TNFSF14	0.646528843417398	0.434140069529267	0.962821851076475	0.0318393453082389
TNFRSF11B|TNFSF15	1.63981002978093	1.08152935879407	2.48627271363989	0.0198565219681259
TNFRSF18|TNFSF8	0.632023270606643	0.412192895383055	0.969093400353496	0.0353854553108798
TNFRSF18|TNFSF9	0.611508881605703	0.407502478324988	0.917646228360932	0.0175501216017121
TNFRSF25|TNFSF15	1.60154507484338	1.06054479384117	2.41851795572457	0.0251247924050653
TNFSF15|TNFSF4	0.621722913225652	0.388679181957144	0.994494685522959	0.0473676468934472
