# Supplementary material for: A Signature Based on Costimulatory Molecules for the Assessment of Prognosis and Immune Characteristics in Patients With Stomach Adenocarcinoma
Source: Front Immunol. 2022 Jul 22;13:928742. doi: 10.3389/fimmu.2022.928742 (PMC9353527; doi:10.3389/fimmu.2022.928742)
Supplement: Supplementary file 4 [file DataSheet_2.zip › Raw date/9.Risk signature independent prognostic evaluation/multiCox.txt]

id	HR	HR.95L	HR.95H	pvalue
Gender	1.33478693616782	0.898330937680391	1.98329601067148	0.152921052608575
Age	1.03849405589666	1.01833525232711	1.05905191995285	0.000158969611809425
Stage	1.44872014581071	1.08206872713553	1.93960883282688	0.0127836766120821
N	1.0260557262796	0.822592416023211	1.27984446844384	0.819566931812475
riskScore	1.73408614574717	1.47457128452225	2.0392739180775	2.82608272584735e-11
