# Supplementary material for: A Signature Based on Costimulatory Molecules for the Assessment of Prognosis and Immune Characteristics in Patients With Stomach Adenocarcinoma
Source: Front Immunol. 2022 Jul 22;13:928742. doi: 10.3389/fimmu.2022.928742 (PMC9353527; doi:10.3389/fimmu.2022.928742)
Supplement: Supplementary file 4 [file DataSheet_2.zip › Raw date/9.Risk signature independent prognostic evaluation/uniCox.txt]

id	HR	HR.95L	HR.95H	pvalue
Gender	1.52052088186522	1.02723479372217	2.25068676247886	0.0362375691477778
Age	1.02294276419961	1.00475520720554	1.04145954290564	0.0132026496175538
Stage	1.46319375541259	1.17331149484936	1.82469529641255	0.000728097408961805
Grade	1.2034767219536	0.840370522356984	1.72347337484182	0.312100936949214
T	1.25091632948391	0.99234778452635	1.57685812148649	0.0580997343678544
N	1.30303422583086	1.10561184022561	1.53570912675839	0.0015903855991552
M	1.57072139439501	0.79405985634629	3.10702735957762	0.19449610583757
riskScore	1.69337394095356	1.46196924888689	1.96140603236617	2.12878229373226e-12
